# Supplementary material for: Complete genome sequence and analysis of Lactobacillus hokkaidonensis LOOC260T, a psychrotrophic lactic acid bacterium isolated from silage
Source: BMC Genomics. 2015 Mar 25;16(1):240. doi: 10.1186/s12864-015-1435-2 (PMC4377027; doi:10.1186/s12864-015-1435-2)
Supplement: Additional file 2: — Ortholog table constructed based on the all-against-all BLASTP alignments. Sheet 1. Each row of the table represents a gene in L. hokkaidonensis LOOC260T and its orthologous genes in the reference strains. Each of the values in the cells represents the normalized score divided by the maximum value in the row. Sheet 2. Detailed reports are shown for each BLAST alignment result. [file 12864_2015_1435_MOESM2_ESM.xlsx]

## Sheet: Sheet1(score)
LocusTag	Sequence	Location	Product	L. acidophilus NCFM	L. helveticus DPC4571	L. bulgaricus ATCC11842	L. gasseri ATCC33323	L. casei ATCC334	L. coryniformis CECT 5711	L. rhamnosus GG	L. plantarum WCFS1	L. sakei 23K	L. oligofermentans DSM15707	L. hokkaidonensis LOOC260	L. vaccinostercus DSM20634	L. vaccinostercus DSM15802	L. suebicus KCTC3549	L. reuteri JCM1112	L. fermentum IFO3956	L. buchneri CD034	L. brevis ATCC367
LOOC260_100010	AP014680	360..1676	chromosomal replication initiation protein DnaA	0.497649	0.495518	0.497223	0.500631	0.573918	0.647204	0.567953	0.670213	0.642517	0.780141	1	0.882401	0.882401	0.859393	0.628456	0.572639	0.637404	0.659135
LOOC260_100020	AP014680	1852..2991	DNA polymerase III subunit beta	0.515205	0.519261	0.473114	0.542588	0.665816	0.668858	0.660238	0.716527	0.657194	0.797157	1	0.814906	0.814906	0.80172	0.691171	0.686607	0.668858	0.694214
LOOC260_100030	AP014680	3233..3457	S4-like RNA binding protein	0.492179	0.419634	0.499952	-	0.518089	0.538815	0.512907	0.611361	0.569906	0.691679	1	0.759042	0.759042	0.740908	0.624316	0.593225	0.600997	0.569906
LOOC260_100040	AP014680	3467..4588	DNA replication and repair protein RecF	0.483861	0.473276	0.460675	0.53225	0.582149	0.655235	0.586182	0.694047	0.654731	0.787799	1	0.796871	0.796871	0.775198	0.728825	0.657755	0.672373	0.682454
LOOC260_100050	AP014680	4588..6531	DNA gyrase subunit B	0.704531	0.705111	0.701044	0.702497	0.746948	0.789364	0.744333	0.821034	0.75537	0.854153	1	0.877398	0.877398	0.866651	0.785879	0.81319	0.794885	0.806802
LOOC260_100060	AP014680	6559..9120	DNA gyrase subunit A	0.648517	0.644295	0.648742	0.678735	0.726279	0.728505	0.721612	0.765159	0.721393	0.823148	1	0.852697	0.852697	0.862917	0.788709	0.766716	0.767386	0.758272
LOOC260_100070	AP014680	9311..10675	ISLho1 transposase	-	-	-	-	-	-	-	-	-	-	-	-	-	-	-	-	-	-
LOOC260_100080	AP014680	10869..11165	30S ribosomal protein S6	0.600738	0.606498	0.566189	0.568108	0.735104	0.71399	0.754299	0.829162	0.669839	0.888666	1	0.913622	0.913622	0.907861	0.794608	0.808048	0.752381	0.777336
LOOC260_100090	AP014680	11203..11733	single-stranded DNA-binding protein	0.587523	0.590747	0.538113	0.572485	0.567114	0.646602	0.552075	0.588597	0.633713	0.693865	1	0.783019	0.783019	0.715349	0.570337	-	0.541334	-
LOOC260_100100	AP014680	11758..11994	30S ribosomal protein S18	0.800465	0.768836	0.727472	0.810199	0.841835	0.829668	0.841835	0.829668	0.946463	0.798033	1	0.973235	0.973235	0.968364	0.861298	0.9635	0.795601	0.81507
LOOC260_100110	AP014680	complement(12230..12787)	TetR family transcriptional regulator	-	-	-	-	-	-	-	-	-	-	1	-	-	0.334327	-	-	-	-
LOOC260_100120	AP014680	12907..13659	permease	-	-	-	-	0.368873	-	0.35503	0.284179	-	-	1	-	-	0.333041	-	0.322456	0.425064	-
LOOC260_100130	AP014680	13880..15901	hypothetical protein	0.485473	0.48492	0.489346	0.507326	0.576484	0.619914	0.577037	0.652833	0.588655	0.717011	1	0.777591	0.777591	0.758783	0.660855	0.628213	0.627936	0.652279
LOOC260_100140	AP014680	15908..16360	50S ribosomal protein L9	0.556108	0.547073	0.584495	0.589657	0.647724	0.647724	0.60385	0.704502	0.699339	0.756117	1	0.824505	0.824505	0.843861	0.700629	0.651597	0.689015	0.694177
LOOC260_100150	AP014680	16382..17767	replicative DNA helicase	0.614239	0.617532	0.529017	0.592007	0.689168	0.738571	0.686286	0.732807	0.710988	0.82297	1	0.869079	0.817206	0.862492	0.725809	0.661996	0.713869	0.778506
LOOC260_100160	AP014680	17843..19021	major facilitator superfamily transporter	0.399792	0.423426	0.420472	0.408654	0.466263	-	-	0.459862	-	0.676016	1	0.698173	0.698173	0.699157	0.572125	0.546028	0.501714	0.54652
LOOC260_100170	AP014680	19037..19348	hypothetical protein	-	-	-	-	-	-	-	-	-	-	1	-	-	-	-	0.491038	-	-
LOOC260_100180	AP014680	19538..21283	pyruvate oxidase	0.461657	-	0.415198	0.487323	0.65984	0.628001	0.653342	0.516888	0.663089	-	1	0.829758	0.829758	0.790771	-	-	0.506167	0.395055
LOOC260_100190	AP014680	21297..22220	NADPH:quinone reductase	-	-	-	-	0.272882	0.274763	0.298604	0.330599	0.338127	0.618561	1	0.668122	0.668122	0.678788	-	-	0.391453	-
LOOC260_100200	AP014680	complement(22416..23174)	carbonyl reductase	-	-	-	-	-	-	-	-	-	-	1	-	-	0.696003	-	-	-	-
LOOC260_100210	AP014680	23256..23399	hypothetical protein	-	-	-	-	-	-	-	-	-	-	1	-	-	-	-	-	-	-
LOOC260_100230	AP014680	24072..24773	two-component response regulator	0.735118	0.735118	0.721262	0.765273	0.8427	0.84759	0.841886	0.845961	0.823139	0.936428	1	0.946209	0.946209	0.944578	0.871226	0.859815	0.83455	0.850036
LOOC260_100240	AP014680	24788..26650	two-component sensor histidine kinase	0.548118	0.540174	0.527647	0.598226	0.634278	0.693247	0.632751	0.736632	0.640084	0.780324	1	0.893674	0.893674	0.898568	0.753437	0.773602	0.73266	0.748548
LOOC260_100250	AP014680	26631..27938	hypothetical protein	-	-	-	0.196151	-	0.335211	-	0.366599	0.268079	0.435474	1	0.514814	0.514814	0.465554	0.373138	0.330852	0.266335	0.372265
LOOC260_100260	AP014680	27957..28790	hypothetical protein	0.247775	0.249132	0.251848	0.261353	0.2566	0.398491	0.254564	0.36183	0.329922	0.535629	1	0.636108	0.636108	0.621851	0.429042	0.333995	0.468419	0.420896
LOOC260_100270	AP014680	28804..29610	metallo-hydrolase	0.497569	0.506552	0.452647	0.476143	0.640627	0.662741	0.637171	0.721485	0.651684	0.789214	1	0.827224	0.827224	0.814093	0.768481	0.695224	0.668961	0.653758
LOOC260_100280	AP014680	29715..31007	trypsin-like serine protease	0.385995	0.402677	0.378581	0.407774	0.518064	0.490723	0.493503	0.542625	0.444383	0.685814	1	0.710838	0.740496	0.762738	0.518064	0.532429	0.564404	0.588037
LOOC260_100290	AP014680	complement(31109..34192)	carbamoyl-phosphate synthase large subunit	-	-	-	-	-	0.665808	-	0.575919	-	-	1	0.673162	0.673162	0.64669	-	0.646872	0.597241	-
LOOC260_100300	AP014680	complement(34185..35267)	carbamoyl-phosphate synthase small subunit	-	-	-	-	-	0.544784	-	0.439052	-	-	1	0.599993	0.599993	0.581243	-	0.499469	0.454677	-
LOOC260_100310	AP014680	35510..36538	N-acetyl-gamma-glutamyl-phosphate reductase	-	-	-	-	-	0.607154	-	0.536073	-	-	1	0.587078	0.587078	0.592504	-	0.584365	0.564288	-
LOOC260_100320	AP014680	36551..37756	N-acetylglutamate synthase	-	-	-	-	-	0.562286	-	0.577918	-	-	1	0.608236	0.608236	0.642818	-	0.575549	0.59971	-
LOOC260_100330	AP014680	37768..38511	acetylglutamate kinase	-	-	-	-	-	0.578895	-	0.480455	-	-	1	0.502329	0.502329	0.507017	-	0.49608	0.514829	-
LOOC260_100340	AP014680	38534..39670	acetylornithine aminotransferase	-	-	-	-	-	0.62759	-	0.590991	-	-	1	0.665177	0.665177	0.686444	-	0.643416	0.625611	-
LOOC260_100350	AP014680	39675..40694	ornithine carbamoyltransferase	-	-	-	-	-	0.739676	-	0.676383	0.658772	0.493661	1	0.796365	0.796365	0.803519	0.479902	0.495863	0.604835	0.619145
LOOC260_100360	AP014680	41348..41827	ribosomal RNA large subunit methyltransferase H	0.750583	0.743457	0.770772	0.779088	0.760086	0.804029	0.750583	0.846786	0.789778	0.852724	1	0.922799	0.922799	0.919235	0.885981	0.838473	0.87054	0.85035
LOOC260_100370	AP014680	41862..42353	GNAT family acetyltransferase	0.287848	0.240061	-	-	0.229571	-	0.244723	0.280855	0.131664	-	1	-	-	-	-	-	-	0.251716
LOOC260_100380	AP014680	complement(42417..43586)	thymidine kinase	-	-	-	-	-	-	-	-	-	0.880319	1	0.896876	0.896876	0.902079	-	-	-	0.873223
LOOC260_100390	AP014680	complement(43761..44405)	haloacid dehalogenase	-	-	-	-	-	-	-	-	-	-	1	-	-	0.582309	-	-	-	0.448856
LOOC260_100400	AP014680	44767..45171	hypothetical protein	-	-	-	-	-	-	-	-	-	-	1	-	-	-	-	-	-	-
LOOC260_100410	AP014680	45236..46528	hypothetical protein	-	-	-	-	-	-	-	-	-	-	1	-	-	-	-	-	-	-
LOOC260_100420	AP014680	complement(46545..47909)	ISLho1 transposase	-	-	-	-	-	-	-	-	-	-	-	-	-	-	-	-	-	-
LOOC260_100430	AP014680	48142..48747	hypothetical protein	-	-	-	-	-	-	-	-	-	-	1	-	-	-	-	-	-	-
LOOC260_100440	AP014680	48961..49455	hypothetical protein	-	-	-	-	-	-	-	-	-	-	1	-	-	-	-	-	-	-
LOOC260_100450	AP014680	complement(49619..49774)	hypothetical protein	-	-	-	-	-	-	-	-	-	-	1	-	-	-	-	-	-	-
LOOC260_100460	AP014680	complement(49786..50343)	hypothetical protein	0.468603	-	-	0.66193	0.686223	-	0.703431	0.699382	-	-	1	-	-	0.688249	-	0.650796	0.616382	-
LOOC260_100470	AP014680	50435..51082	FNR-like transcriptional regulator	0.393893	-	0.375632	0.346066	-	-	-	-	-	-	1	-	-	-	-	-	-	-
LOOC260_100480	AP014680	51171..53144	elongation factor G	0.591265	0.605632	-	0.571828	-	0.729013	-	0.689858	-	0.666478	1	0.731827	0.731827	0.758593	0.625913	0.536335	-	0.701126
LOOC260_100490	AP014680	53195..53872	DNA-7-methylguanine glycosylase	-	-	0.273758	0.258042	0.542584	0.571534	-	-	0.38956	0.431745	1	0.446634	0.446634	0.449941	-	-	0.50288	-
LOOC260_100500	AP014680	53999..54835	glycosyl transferase	-	-	-	-	-	-	-	-	-	-	1	-	-	-	-	-	0.619886	-
LOOC260_100510	AP014680	complement(54793..56562)	multidrug transporter HorA homolog	0.507972	-	0.273763	-	0.573065	0.458833	-	0.534775	0.542433	0.456599	1	0.594763	0.594763	0.562216	0.497123	-	0.619332	0.547219
LOOC260_100520	AP014680	56764..57642	proline iminopeptidase	0.469724	0.465939	0.501251	-	-	0.926859	0.919293	0.500619	-	-	1	0.913618	0.913618	0.849304	-	-	0.876416	0.514491
LOOC260_100530	AP014680	57871..58929	sugar ABC transporter ATPase	0.343953	0.332789	-	-	0.533218	-	0.530028	-	-	-	1	-	-	-	-	-	-	-
LOOC260_100540	AP014680	58922..59833	sugar ABC transporter permease	0.289474	0.314648	-	0.325975	0.67526	-	0.689105	-	-	-	1	-	-	-	-	-	-	-
LOOC260_100550	AP014680	59830..60651	sugar ABC transporter permease	0.428861	0.420327	-	0.433841	0.692737	-	0.69985	0.312215	-	-	1	-	-	-	-	-	0.295857	-
LOOC260_100560	AP014680	60657..61901	sugar ABC transporter substrate-binding protein	-	-	-	-	0.523237	-	0.526427	-	-	-	1	-	-	-	-	-	-	-
LOOC260_100570	AP014680	62139..63551	ISLho2 transposase	-	-	-	-	-	-	-	-	-	-	-	-	-	-	-	-	-	-
LOOC260_100580	AP014680	complement(63614..64234)	hypothetical protein	-	-	-	-	-	-	-	-	-	-	1	-	-	-	-	-	-	-
LOOC260_100590	AP014680	complement(64292..65089)	sortase	-	-	-	-	-	-	-	-	-	0.565144	1	-	-	-	-	-	-	-
LOOC260_100600	AP014680	complement(65161..65949)	hypothetical protein	-	-	-	-	-	-	-	-	-	-	1	-	-	-	-	-	-	-
LOOC260_100610	AP014680	complement(66118..67065)	putative transcriptional regulator	-	-	-	-	-	-	-	-	-	0.423223	1	-	-	-	-	-	-	-
LOOC260_100620	AP014680	67243..68097	hypothetical protein	-	-	-	-	-	0.399591	-	-	0.290009	-	1	-	-	-	-	-	-	-
LOOC260_100630	AP014680	68131..68862	permease	-	-	-	-	-	-	-	-	-	-	1	-	-	-	-	-	-	-
LOOC260_100640	AP014680	complement(68927..69955)	hypothetical protein	-	-	-	-	-	-	-	-	-	-	1	-	-	0.711008	-	-	-	-
LOOC260_100650	AP014680	complement(70044..70577)	TetR family transcriptional regulator	-	-	-	-	-	-	-	-	-	-	1	-	-	-	-	-	-	-
LOOC260_100660	AP014680	complement(70672..72291)	heme ABC transporter ATP-binding protein	0.730794	0.72941	0.722143	0.730448	0.803805	0.750518	0.847059	0.776123	0.716607	0.709686	1	0.857439	0.857439	0.843945	-	0.715223	0.701728	0.760553
LOOC260_100670	AP014680	72427..73077	acetyltransferase	-	-	-	-	-	-	-	-	0.250846	-	1	-	-	-	-	-	0.216003	-
LOOC260_100680	AP014680	complement(73171..73929)	cyclopentanol dehydrogenase	-	-	-	-	-	-	-	-	-	0.871828	1	0.926972	0.926972	0.910579	0.542461	0.43441	0.468688	0.874065
LOOC260_100690	AP014680	complement(74052..75134)	malate dehydrogenase	-	-	-	-	-	-	-	0.745155	-	-	1	0.854001	0.854524	0.874409	0.67922	-	-	-
LOOC260_100700	AP014680	75531..76118	uracil-DNA glycosylase	0.569787	-	-	-	0.668554	0.767323	0.680901	0.618221	-	0.614422	1	0.660957	0.660957	0.614422	-	-	0.773021	0.715089
LOOC260_100710	AP014680	76196..77056	methylglyoxal reductase	0.527368	-	-	0.498685	-	0.402854	0.535191	0.554749	-	0.552792	1	0.465436	0.465436	0.537798	0.559963	-	0.79856	0.518242
LOOC260_100720	AP014680	77075..77713	oxidoreductase	-	-	-	-	0.325353	-	-	-	-	0.629519	1	-	-	-	-	-	0.774528	-
LOOC260_100730	AP014680	77809..79257	major facilitator superfamily transporter	-	-	-	-	0.532121	0.424088	0.386336	0.420875	0.412441	-	1	-	-	0.539752	-	-	0.348585	0.407621
LOOC260_100740	AP014680	complement(79576..80010)	hypothetical protein	-	-	-	-	-	0.638362	-	-	-	-	1	-	-	-	-	-	-	-
LOOC260_100750	AP014680	complement(80136..80681)	DNA-binding protein	-	-	-	-	-	0.220666	-	-	-	-	1	-	-	0.206939	-	-	-	-
LOOC260_100760	AP014680	complement(80814..81359)	PadR family transcriptional regulator	-	0.315655	-	-	-	0.6625	-	0.597078	0.440268	-	1	0.564884	0.564884	0.53477	-	0.331232	-	0.482847
LOOC260_100770	AP014680	81464..82003	phenolic acid decarboxylase	-	-	-	-	-	0.86528	-	0.90466	0.827973	-	1	0.876681	0.876681	0.844553	-	-	-	0.872535
LOOC260_100780	AP014680	complement(82073..83389)	major facilitator superfamily transporter	-	-	-	-	-	0.753421	-	-	-	-	1	0.782144	0.782144	-	0.647807	0.707906	0.192652	-
LOOC260_100790	AP014680	83910..85256	glutamate dehydrogenase	-	-	-	-	-	0.728603	0.69966	0.720214	-	-	1	0.846474	0.846474	0.854024	-	-	0.749576	-
LOOC260_100800	AP014680	85423..86673	major facilitator superfamily transporter	-	-	-	-	-	-	-	-	-	-	1	-	-	0.785509	-	-	-	-
LOOC260_100810	AP014680	86791..87402	cadmium transporter	-	-	-	-	-	-	-	-	-	-	1	-	-	-	-	-	0.256333	-
LOOC260_100820	AP014680	87523..88755	NRPS condensation (elongation) domain-containing protein	-	-	-	-	-	-	-	-	-	-	1	0.546551	0.546551	0.52136	-	-	-	0.427341
LOOC260_100830	AP014680	88808..89146	MagZ family protein	-	-	-	-	0.621869	-	0.615235	-	-	-	1	-	-	-	-	-	0.578745	0.590357
LOOC260_100840	AP014680	89139..90290	hypothetical protein	-	-	-	-	0.401426	-	0.391672	0.447628	-	0.376784	1	-	0.405533	0.498964	0.368058	0.353683	0.396806	0.458921
LOOC260_100850	AP014680	90354..91010	putative membrane protein	-	-	-	-	0.377486	0.798599	0.401028	0.366153	-	0.500419	1	0.748901	0.748901	0.76721	0.314712	0.494317	0.68787	0.726233
LOOC260_100860	AP014680	91048..91743	integral membrane protein	0.448288	0.255562	-	0.39204	-	-	-	0.572361	0.227438	0.449941	1	-	-	-	0.368881	-	-	0.520249
LOOC260_100870	AP014680	91790..93649	FAD(NAD)-dependent oxidoreductase	-	-	-	-	0.372512	-	0.378225	-	-	0.443469	1	-	-	0.507511	-	-	0.310876	-
LOOC260_100880	AP014680	93928..95115	major facilitator superfamily transporter	0.515172	-	-	-	-	0.809853	-	0.513182	0.437023	-	1	0.730209	0.730209	-	-	-	-	0.678939
LOOC260_100890	AP014680	95164..95604	acetyltransferase	-	-	-	-	0.394777	-	-	0.371398	-	0.407765	1	-	-	-	-	-	0.394777	-
LOOC260_100900	AP014680	96036..97214	aspartate aminotransferase	0.504993	-	0.502135	-	0.682224	-	0.66936	-	-	-	1	-	-	-	0.50547	0.510235	0.782274	-
LOOC260_100910	AP014680	97336..97896	putative transcriptional regulator	-	-	-	-	-	-	-	-	-	-	1	0.292109	-	-	-	-	0.248184	-
LOOC260_100920	AP014680	complement(97920..98798)	malolactic fermentation transcriptional regulator	0.323341	-	-	0.238108	0.417032	0.52829	0.396211	0.371488	0.407273	0.355872	1	0.410526	0.410526	0.40402	0.395561	0.288856	0.334401	0.367585
LOOC260_100930	AP014680	98914..100563	malate dehydrogenase	0.653105	-	-	-	0.716332	0.765889	0.691384	0.692067	0.773407	-	1	0.690358	0.690358	0.720092	0.657549	-	0.714282	0.672587
LOOC260_100940	AP014680	100602..101558	malate permease	-	-	-	-	0.631992	0.816612	0.636914	0.635684	0.760611	-	1	-	-	0.763071	-	-	-	0.603684
LOOC260_100950	AP014680	101698..102876	major facilitator superfamily transporter	-	-	-	-	-	-	-	-	-	-	1	0.497262	0.497262	-	-	-	-	-
LOOC260_100960	AP014680	102913..103887	hypothetical protein	-	-	-	-	-	-	-	-	-	-	1	-	-	-	-	-	0.547761	-
LOOC260_100970	AP014680	104027..105721	myosin-cross-reactive antigen-like protein	0.21021	-	-	0.194914	0.827531	0.850959	0.833063	0.808657	0.857472	0.880899	1	0.905305	0.905305	0.917023	0.198495	-	0.832087	0.803124
LOOC260_100980	AP014680	105933..106682	3-beta-hydroxysteroid dehydrogenase	0.332286	-	-	-	-	-	-	-	-	-	1	0.831914	0.831914	0.878947	-	-	-	0.788737
LOOC260_100990	AP014680	107389..108540	methionine synthase II (cobalamin-independent)	-	-	-	-	-	0.194918	-	-	-	-	1	-	-	-	0.514124	-	-	-
LOOC260_101000	AP014680	109265..110200	ADP-ribosylglycohydrolase	-	-	-	-	-	-	0.463095	-	-	0.484092	1	-	-	-	-	-	-	0.466095
LOOC260_101010	AP014680	110379..113252	type I site-specific deoxyribonuclease, HsdR subunit	-	0.192836	0.214937	-	0.208874	-	-	0.615681	-	-	1	0.739879	0.739879	-	-	-	-	-
LOOC260_101020	AP014680	113269..114861	type I restriction-modification system, M subunit	-	0.449798	0.426198	-	0.461422	-	-	0.747089	-	-	1	0.790062	0.790062	-	-	-	-	-
LOOC260_101030	AP014680	114861..115463	hypothetical protein	-	-	-	-	-	-	-	-	-	-	1	-	-	-	-	-	-	-
LOOC260_101040	AP014680	115613..116530	phage integrase	0.222947	0.558313	0.547378	-	0.639118	-	0.363898	0.839	-	-	1	0.913729	0.913729	-	-	-	-	-
LOOC260_101050	AP014680	complement(116546..117820)	hypothetical protein	-	-	-	-	-	-	-	-	-	-	1	-	-	-	-	-	-	-
LOOC260_101060	AP014680	117747..118322	hypothetical protein	-	-	-	-	-	-	-	-	-	-	1	-	-	-	-	-	-	-
LOOC260_101070	AP014680	118382..119305	restriction endonuclease	-	0.423301	0.440478	-	-	-	-	0.319617	-	-	1	0.658888	0.658888	-	-	-	-	-
LOOC260_101080	AP014680	119337..119864	hypothetical protein	-	-	-	-	-	-	-	-	-	-	1	-	-	-	-	-	-	-
LOOC260_101090	AP014680	120113..121321	DNA-entry nuclease	-	-	-	-	-	0.444331	-	-	-	-	1	0.468552	0.468552	0.462031	-	0.321833	-	-
LOOC260_101100	AP014680	complement(121364..122134)	ion transporter	0.221353	-	-	0.257231	-	-	-	0.316776	0.412961	-	1	-	-	0.441969	0.376318	0.409144	0.416778	0.307614
LOOC260_101110	AP014680	122251..122427	hypothetical protein	-	-	-	-	-	-	-	-	-	-	1	-	-	-	-	-	-	-
LOOC260_101120	AP014680	122417..122770	transposase	-	-	-	-	-	-	-	-	-	-	1	-	-	-	0.622797	-	-	-
LOOC260_101130	AP014680	122839..124374	transposase	-	0.34738	-	-	0.424139	-	0.405399	-	-	-	1	-	-	-	-	-	-	-
LOOC260_101140	AP014680	124668..125852	major facilitator superfamily transporter	-	-	-	-	-	0.754287	-	0.674344	-	0.650312	1	0.727312	0.727312	0.740064	0.583611	0.523777	0.601268	0.672873
LOOC260_101150	AP014680	complement(126027..127175)	cystathionine beta-lyase	0.196302	0.24429	-	-	0.239443	0.258832	-	0.253501	-	-	1	0.577792	0.577792	0.606392	0.254955	-	0.28404	0.248653
LOOC260_101160	AP014680	127483..128838	ISLho3 transposase	-	-	-	-	-	-	-	-	-	-	-	-	-	-	-	-	-	-
LOOC260_101170	AP014680	128938..130488	hypothetical protein	-	-	-	-	-	-	-	-	-	-	1	-	-	-	0.243067	-	-	-
LOOC260_101180	AP014680	130497..131174	hypothetical protein	-	-	-	-	-	-	-	-	-	-	1	-	-	-	-	-	-	-
LOOC260_101190	AP014680	131592..132785	formate dehydrogenase	-	-	-	-	-	0.914352	-	-	-	-	1	-	-	-	-	-	0.79482	-
LOOC260_101200	AP014680	complement(133078..134556)	major facilitator superfamily transporter	-	-	-	-	-	-	-	0.707371	-	-	1	0.461927	0.461927	0.476202	-	-	0.756142	-
LOOC260_101210	AP014680	134687..135295	TetR family transcriptional regulator	-	-	-	-	-	0.586097	-	0.509244	-	-	1	-	-	0.456463	-	-	0.474057	-
LOOC260_101220	AP014680	complement(135392..136429)	NAD-dependent epimerase/dehydratase family protein	-	-	-	-	-	0.596722	-	0.487728	0.370014	-	1	0.546585	0.546585	0.638685	-	-	0.602717	0.358025
LOOC260_101230	AP014680	136537..136983	MerR family transcriptional regulator	-	-	-	-	-	0.594201	-	0.623098	-	-	1	0.639429	0.639429	0.70099	-	-	0.614302	0.624354
LOOC260_101240	AP014680	complement(137265..137621)	hypothetical protein	-	-	-	-	-	-	-	-	-	-	1	-	-	-	-	-	-	-
LOOC260_101250	AP014680	137796..138719	membrane protein	0.22705	0.227692	0.2495	0.261688	0.250143	0.297609	0.243086	0.678633	0.609355	-	1	0.243729	0.243729	-	0.571511	0.543928	0.292479	0.614487
LOOC260_101260	AP014680	complement(138807..139364)	D-alanyl-D-alanine dipeptidase	-	-	-	-	-	-	-	0.679553	-	0.776777	1	0.758921	0.758921	0.74404	-	-	0.563476	0.659711
LOOC260_101270	AP014680	complement(139376..139882)	methylated-DNA--protein-cysteine S-methyltransferase	0.276961	0.323855	-	0.348939	0.340213	0.411099	0.327127	0.449269	0.53324	0.238791	1	0.259512	0.259512	0.254059	-	0.23552	0.394741	0.248607
LOOC260_101290	AP014680	complement(140423..140728)	hypothetical protein	-	-	-	-	-	-	-	-	-	-	1	-	-	-	-	-	-	-
LOOC260_101300	AP014680	complement(140933..141172)	hypothetical protein	-	-	-	-	-	-	-	-	-	-	1	-	-	-	-	-	-	-
LOOC260_101310	AP014680	complement(141096..141374)	hypothetical protein	-	-	-	-	-	-	-	-	-	-	1	-	-	-	-	-	-	-
LOOC260_101320	AP014680	complement(141807..142178)	transposase	-	-	-	-	-	-	-	-	-	-	1	-	-	-	-	-	-	-
LOOC260_101330	AP014680	complement(142226..142582)	transposase	-	-	-	-	-	-	-	-	-	-	1	-	-	-	-	-	-	-
LOOC260_101340	AP014680	complement(142684..142929)	hypothetical protein	-	-	-	-	-	-	-	-	-	-	1	-	-	-	-	-	-	-
LOOC260_101350	AP014680	complement(144301..144570)	addiction module toxin, Txe/YoeB family	-	0.271911	-	-	-	0.661063	-	-	-	-	1	-	-	-	-	-	-	-
LOOC260_101360	AP014680	complement(144570..144863)	prevent-host-death family protein	-	-	-	-	-	0.42853	-	-	-	-	1	0.22695	0.22695	-	-	-	-	0.21325
LOOC260_101370	AP014680	complement(144975..146231)	multidrug transporter MatE	0.482766	0.498384	-	-	-	0.497465	-	0.428562	-	-	1	0.851629	0.851629	0.889295	0.440046	0.427183	-	0.489196
LOOC260_101380	AP014680	complement(146429..147061)	carbohydrate kinase	-	-	-	-	-	-	-	-	-	0.589824	1	0.633381	0.632474	0.616138	0.60525	0.578026	0.462778	0.430107
LOOC260_101390	AP014680	complement(147058..147990)	choloylglycine hydrolase	-	-	-	-	-	-	-	0.350674	0.335115	-	1	0.50747	0.508666	0.502682	-	0.377007	0.322546	0.379399
LOOC260_101400	AP014680	148259..148651	hypothetical protein	-	-	-	-	-	-	-	-	-	0.498557	1	0.604794	0.60621	0.638791	-	-	-	-
LOOC260_101410	AP014680	148852..149169	hypothetical protein	-	-	-	-	-	-	-	-	-	0.68061	1	0.673628	0.673628	0.661408	0.609048	0.595088	0.64221	0.457208
LOOC260_101420	AP014680	149233..149559	hypothetical protein	-	-	-	-	0.437907	0.523021	0.423722	0.56735	-	0.620545	1	0.748212	0.748212	0.753533	-	-	0.533659	0.544297
LOOC260_101430	AP014680	149561..150250	NADPH--quinone reductase	-	-	-	-	0.297519	0.409819	0.29916	-	0.443427	0.477034	1	0.442607	0.442607	0.453262	0.408998	0.461459	0.380309	0.363915
LOOC260_101440	AP014680	150251..150427	hypothetical protein	-	-	-	-	0.411111	-	0.342024	-	0.516387	0.565735	1	0.483488	0.483488	0.483488	0.407822	0.332155	0.378213	0.397952
LOOC260_101450	AP014680	complement(150603..150965)	hypothetical protein	0.592854	0.558798	0.516998	0.5557	0.583567	0.676451	0.586661	0.691932	0.495328	-	1	0.4783	0.4783	0.448886	0.64549	0.64549	0.656325	0.636202
LOOC260_101460	AP014680	151024..151650	3-methyladenine DNA glycosylase	0.422816	0.439767	0.450473	0.370185	0.288111	0.474559	0.363939	0.413895	0.529867	-	1	-	-	-	0.612832	0.581609	0.519163	0.463854
LOOC260_101470	AP014680	151703..152917	ATPase, MoxR family	-	-	-	-	-	-	-	0.522414	-	-	1	0.650016	0.650016	0.62274	0.477568	0.406369	-	0.441044
LOOC260_101480	AP014680	152910..154280	hypothetical protein	-	-	-	-	-	-	-	0.316258	-	-	1	0.494212	0.494212	0.50247	0.368694	0.196107	-	0.254324
LOOC260_101490	AP014680	154277..154573	hypothetical protein	-	-	-	-	-	-	-	0.265332	-	-	1	0.574971	0.574971	0.624974	0.494194	0.382648	-	0.234561
LOOC260_101500	AP014680	154669..155979	guanine permease	0.744531	0.724494	0.703092	0.71994	0.345617	0.908013	0.346073	0.781873	0.820579	0.897994	1	0.92213	0.92213	0.913933	0.648901	0.861109	0.702181	0.734058
LOOC260_101510	AP014680	156230..158134	peptidase M13	0.407575	0.402579	0.4064	0.402579	0.430496	0.632967	0.451067	0.62944	0.588888	0.7032	1	0.735231	0.735231	0.749924	0.653537	0.581835	0.57155	0.570668
LOOC260_101520	AP014680	complement(158199..158909)	ubiquinone/menaquinone biosynthesis methyltransferase	-	-	-	0.473914	-	-	-	0.543955	-	-	1	-	-	-	0.466912	0.442785	0.513606	0.566525
LOOC260_101530	AP014680	159094..160485	Na+/H+ antiporter	0.400836	0.387306	0.4372	0.369968	-	0.395339	-	0.400414	0.375888	0.350941	1	0.341639	0.341639	0.352632	0.402528	0.316691	0.424938	0.581811
LOOC260_101540	AP014680	complement(160548..161885)	xanthine permease	0.649839	0.65161	0.618852	0.634788	0.648511	0.664447	0.641871	0.688795	0.639215	0.787513	1	0.802564	0.802564	0.811418	0.702519	0.68304	0.622836	0.716684
LOOC260_101550	AP014680	162185..162694	hypothetical protein	0.531198	-	0.503815	0.542151	-	0.696593	-	0.626491	-	-	1	0.677971	0.677971	0.68564	0.611156	0.612251	0.616632	-
LOOC260_101560	AP014680	complement(162702..163553)	pyridoxal kinase	0.225765	0.219085	-	0.241798	0.239126	0.277871	0.197709	0.328641	-	0.521031	1	0.488965	0.488965	0.468925	-	0.31528	0.349349	-
LOOC260_101570	AP014680	complement(163583..164074)	membrane protein	-	-	0.213996	-	-	-	-	0.481547	0.337665	0.627806	1	0.726504	0.726504	0.718178	0.468465	0.450628	0.54338	0.362636
LOOC260_101580	AP014680	164289..164489	hypothetical protein	-	-	-	-	-	-	-	-	-	-	1	-	-	-	-	-	-	-
LOOC260_101590	AP014680	complement(164543..164878)	hypothetical protein	-	-	-	-	-	-	-	-	-	-	1	-	-	-	-	-	-	-
LOOC260_101600	AP014680	complement(164871..165164)	DNA-damage-inducible protein J	-	-	-	-	-	-	-	-	-	-	1	-	-	-	-	-	-	-
LOOC260_101610	AP014680	complement(165342..166964)	beta-xylosidase	-	-	-	-	-	-	-	-	-	0.885361	1	0.891576	0.891576	0.88985	-	-	-	0.887433
LOOC260_101620	AP014680	complement(167085..168551)	Na+/xyloside symporter related transporter	-	-	-	-	-	-	-	-	-	0.822306	1	0.938159	0.938159	0.868883	-	-	-	0.822697
LOOC260_101630	AP014680	complement(168839..169744)	AraC family transcriptional regulator	-	-	-	-	-	-	-	-	-	0.630467	1	0.689075	0.689075	0.578646	-	-	-	0.624298
LOOC260_101640	AP014680	170061..171257	major facilitator superfamily transporter	-	-	-	-	-	-	-	-	-	0.533127	1	0.631051	0.631051	0.663694	0.474768	0.476746	0.673585	0.786346
LOOC260_101650	AP014680	complement(171282..172037)	membrane protein	0.583386	0.584147	-	0.600141	0.608518	0.920028	0.607757	0.815685	0.202567	-	1	0.858336	0.746374	0.859097	0.828632	-	-	0.823301
LOOC260_101660	AP014680	172477..173868	fumarate reductase flavoprotein subunit	0.566415	0.56397	0.575788	0.535445	0.476357	0.460464	-	0.647916	-	0.648732	1	0.676849	0.676849	0.664624	0.56886	0.209442	0.573343	-
LOOC260_101670	AP014680	complement(173860..175083)	major facilitator superfamily transporter	-	-	-	-	0.497106	-	0.494702	-	-	-	1	-	-	-	-	-	-	-
LOOC260_101680	AP014680	complement(175193..176137)	amidohydrolase	-	-	-	-	-	-	0.347812	0.38948	-	-	1	-	-	0.492138	-	-	-	-
LOOC260_101690	AP014680	complement(176155..176991)	hydrolase	-	-	-	-	-	-	-	-	-	-	1	-	-	0.471166	-	-	-	-
LOOC260_101700	AP014680	177233..177784	transcriptional regulator	-	-	-	-	-	-	-	-	-	-	1	-	-	-	-	-	-	-
LOOC260_101710	AP014680	177802..178758	quinone oxidoreductase	-	-	-	-	-	-	-	0.508907	-	-	1	0.388809	0.388809	0.532093	-	0.515447	0.671217	0.500583
LOOC260_101720	AP014680	complement(178838..179521)	GTP pyrophosphokinase	-	-	-	-	-	-	-	0.27939	-	0.537568	1	0.647049	0.647049	0.659304	-	-	0.571884	-
LOOC260_101730	AP014680	complement(179616..180083)	transcription elongation factor GreA	0.560029	0.546548	0.512232	0.533068	0.506104	0.655622	0.508557	0.634786	-	0.736508	1	0.789204	0.789204	0.707094	0.656847	0.552676	0.616403	0.58209
LOOC260_101740	AP014680	complement(180150..181694)	glycosyl hydrolase family 43	-	-	-	-	-	-	-	-	-	-	1	0.720184	0.720184	0.704379	-	-	-	-
LOOC260_101750	AP014680	complement(181729..183126)	major facilitator superfamily transporter	-	-	-	-	-	-	-	-	-	-	1	0.912544	0.912544	0.88026	-	-	-	-
LOOC260_101760	AP014680	complement(183427..184437)	hexuronate utilization operon transcriptional repressor ExuR	-	-	-	-	-	-	-	-	-	-	1	0.691954	0.691954	0.671001	-	-	-	-
LOOC260_101770	AP014680	184944..186413	major facilitator transporter	-	-	-	-	-	-	-	-	-	-	1	0.880679	0.880679	0.844882	-	-	-	0.73518
LOOC260_101780	AP014680	186452..188014	hypothetical protein	-	-	-	-	-	-	-	-	-	-	1	0.797143	0.797143	0.808215	-	-	-	0.700713
LOOC260_101790	AP014680	188049..189494	glucuronate isomerase	-	-	-	-	-	-	-	-	0.703104	-	1	0.888377	0.888377	0.902954	-	-	-	0.810892
LOOC260_101800	AP014680	189948..190853	LacI family transcription regulator	-	-	-	-	-	-	-	-	0.470467	-	1	0.658165	0.658165	0.668109	-	-	-	0.559343
LOOC260_101810	AP014680	190886..191995	hypothetical protein	-	-	-	-	-	-	-	-	-	-	1	-	-	-	-	-	-	-
LOOC260_101820	AP014680	192007..192246	hypothetical protein	-	-	-	-	-	-	-	-	-	-	1	-	-	-	-	-	-	-
LOOC260_101830	AP014680	complement(192320..192652)	hypothetical protein	0.20525	-	-	0.249955	-	-	-	0.30625	-	-	1	-	-	-	-	-	0.3642	-
LOOC260_101840	AP014680	complement(192645..192872)	hypothetical protein	-	-	-	-	-	-	-	-	-	-	1	-	-	-	-	-	-	-
LOOC260_101850	AP014680	complement(192961..194283)	sodium:solute symporter	-	-	-	-	0.703052	0.641479	0.685584	0.711785	-	-	1	-	-	-	-	-	0.72576	0.709166
LOOC260_101860	AP014680	complement(194288..194806)	membrane protein	-	-	-	0.604962	0.533531	0.498899	0.528119	0.642842	-	-	1	-	-	-	0.60388	0.624444	0.753238	0.534613
LOOC260_101870	AP014680	194973..196004	lipoate-protein ligase	-	-	-	-	-	-	-	-	-	-	1	-	-	-	-	0.612737	0.712957	0.488008
LOOC260_101880	AP014680	196273..197736	glutamine ABC transporter substrate-binding protein	-	-	0.613411	-	0.484676	0.563003	0.490492	0.554084	0.502513	-	1	-	-	-	0.602166	0.549043	0.536635	-
LOOC260_101890	AP014680	197889..198632	glutamine ABC transporter ATP-binding protein	-	-	0.691835	-	0.685037	0.691078	0.679749	0.727334	0.650293	-	1	-	-	-	0.808908	0.775674	0.650293	0.685037
LOOC260_101900	AP014680	198641..199366	glutamine amidotransferase	-	-	-	-	-	-	-	-	-	-	1	-	-	-	-	-	-	-
LOOC260_101910	AP014680	199757..201103	trk system potassium uptake protein TrkH	0.496777	-	-	-	-	0.647658	-	0.548214	-	-	1	0.731243	0.731243	0.719242	0.555072	0.521211	0.572218	0.537927
LOOC260_101920	AP014680	201126..201788	trk system potassium uptake protein TrkA	0.428554	-	-	-	-	0.554965	-	0.498686	-	-	1	0.775752	0.775752	0.768824	0.485699	0.457991	0.407774	0.507344
LOOC260_101930	AP014680	202095..202862	hypothetical protein	-	-	-	-	-	-	0.163453	-	-	-	1	-	-	-	-	-	-	-
LOOC260_101940	AP014680	202883..204058	hypothetical protein	-	-	-	-	-	-	0.273895	-	-	-	1	0.278218	0.278218	-	-	-	-	-
LOOC260_101950	AP014680	204383..204841	negative regulator of copper transport operon, AtkY	0.438012	0.429424	0.264998	0.398747	0.440465	0.428194	0.44783	0.436785	0.580349	0.503047	1	0.613482	0.613482	0.626979	0.382795	0.440465	0.451509	0.412244
LOOC260_101960	AP014680	204834..206924	copper-transporting P-type ATPase	-	0.550583	0.551947	-	0.596397	0.604851	0.613032	0.60267	0.664574	-	1	0.542947	0.542947	0.57049	-	-	0.54622	0.565582
LOOC260_101970	AP014680	complement(207120..207953)	phosphoglycerate mutase	-	-	-	-	-	-	-	-	-	-	1	0.57618	0.57618	0.591826	0.565976	-	0.306786	0.539444
LOOC260_101980	AP014680	complement(208367..209611)	transposase	-	-	-	-	-	0.657189	-	-	-	-	1	-	-	-	-	-	-	-
LOOC260_101990	AP014680	210145..211497	amino acid transporter	0.662399	0.652168	-	0.662825	-	0.739126	-	-	0.357194	0.852939	1	0.887893	0.887893	0.89386	0.697779	0.7809	0.668367	-
LOOC260_102000	AP014680	211619..212707	aspartate-semialdehyde dehydrogenase	-	-	-	-	-	0.849355	-	-	-	0.85244	1	0.903855	0.903855	0.892029	-	-	-	-
LOOC260_102010	AP014680	212889..214253	ISLho1 transposase	-	-	-	-	-	-	-	-	-	-	-	-	-	-	-	-	-	-
LOOC260_102020	AP014680	215202..217004	threonyl-tRNA synthetase	0.673801	0.679077	0.67349	0.675974	0.666663	0.694906	0.675663	0.691802	0.680318	0.798569	1	0.843574	0.843574	0.839231	0.755117	0.751393	0.712287	0.719114
LOOC260_102030	AP014680	217466..218503	hypothetical protein	-	-	-	-	-	-	-	-	-	-	1	0.584406	0.584406	0.591442	-	-	-	-
LOOC260_102040	AP014680	219298..220494	AAA+ superfamily ATPase	-	-	-	-	-	-	-	-	-	-	1	-	-	-	-	-	-	-
LOOC260_102050	AP014680	complement(220804..221631)	membrane protein	-	-	-	-	-	-	-	0.366577	-	0.592179	1	0.68112	0.68112	0.798259	-	-	-	0.365132
LOOC260_102060	AP014680	222145..223509	ISLho1 transposase	-	-	-	-	0.243442	0.244669	-	-	-	-	1	-	-	-	-	-	-	-
LOOC260_102070	AP014680	223985..225244	nucleoside transporter	-	-	-	-	-	0.728997	-	0.660319	0.727142	0.715541	1	0.862643	0.862643	0.805101	0.743384	0.731317	0.742919	0.751736
LOOC260_102080	AP014680	225359..226279	ribonucleoside hydrolase	0.313611	0.317968	0.312989	0.309878	-	0.311745	-	0.73677	0.275652	0.863096	1	0.868695	0.868695	0.874296	0.822023	0.314235	0.762907	0.744238
LOOC260_102090	AP014680	226857..227582	16S rRNA methyltransferase	0.58417	0.564592	0.52857	0.550495	0.595917	0.60453	0.586518	0.629589	0.588085	0.708682	1	0.685189	0.685189	0.751753	0.682841	0.628806	0.608446	0.613144
LOOC260_102100	AP014680	227737..228603	chromosome partitioning protein ParB	0.445532	0.43365	0.42969	0.455433	0.525402	-	0.524742	0.581509	0.52012	0.756431	1	0.74653	0.745868	0.722765	0.616492	0.568967	-	0.570286
LOOC260_102110	AP014680	228621..229388	chromosome partitioning protein ParA	0.715978	0.713003	0.689955	0.707799	0.768767	0.759846	0.766538	0.813378	0.77769	0.857246	1	0.9026	0.9026	0.889961	0.833454	-	0.8052	0.807431
LOOC260_102120	AP014680	229378..230259	chromosome partitioning protein ParB	0.552121	0.565236	0.506873	0.569825	0.605237	0.56458	0.609171	0.654418	0.586875	0.795405	1	0.836717	0.836717	0.804586	0.711468	0.550808	0.608515	0.664254
LOOC260_102130	AP014680	230304..230495	hypothetical protein	0.65201	0.646161	0.625691	0.722193	0.751436	0.663707	0.774832	0.73389	0.669555	0.815774	1	0.877183	0.877183	0.877183	0.748511	0.722193	0.748511	0.704647
LOOC260_102140	AP014680	230620..230853	hypothetical protein	-	-	-	-	-	-	-	-	-	-	1	-	-	-	-	-	-	-
LOOC260_102150	AP014680	230810..231910	GTP-binding protein YchF	0.778417	0.78526	0.753153	0.788417	0.756312	0.825786	0.756838	0.83947	0.784732	0.907893	1	0.893683	0.893683	0.913156	0.819471	0.79947	0.858418	0.836313
LOOC260_102160	AP014680	231940..232710	membrane protein	-	-	-	-	-	0.260273	-	0.281598	-	0.636019	1	0.608078	0.608078	0.621313	0.455869	0.544841	0.31101	0.310276
LOOC260_102170	AP014680	232851..233408	hypothetical protein	-	-	-	-	-	-	-	-	-	-	1	-	-	-	-	-	-	-
LOOC260_102180	AP014680	233458..233694	hypothetical protein	-	-	-	-	-	-	-	-	-	-	1	-	-	-	-	-	-	-
LOOC260_102190	AP014680	233706..234119	hypothetical protein	-	-	-	-	-	-	-	-	-	-	1	-	-	-	-	-	-	-
LOOC260_102200	AP014680	234270..235412	inosine-5'-monophosphate dehydrogenase	0.82329	0.826302	0.749494	0.7761	0.59939	-	0.602905	0.753008	-	0.861946	1	0.911143	0.911143	0.920682	0.840359	0.856926	0.801201	0.798189
LOOC260_102210	AP014680	235633..237036	hypothetical protein	-	-	-	-	-	-	-	-	-	-	1	-	-	-	-	-	-	-
LOOC260_102220	AP014680	237463..238389	hypothetical protein	-	-	-	-	-	-	-	-	-	-	1	-	-	-	-	-	-	-
LOOC260_102230	AP014680	complement(238491..239333)	transposase	-	-	-	-	0.884236	0.888813	0.927402	-	0.219733	0.278596	1	0.732498	0.732498	0.145826	-	0.971876	0.975146	-
LOOC260_102240	AP014680	complement(239387..239638)	transposase	-	-	-	-	1	1	0.961624	-	-	0.255018	1	1	1	0.909699	-	0.988712	1	-
LOOC260_102250	AP014680	239795..240598	hypothetical protein	-	-	-	-	-	-	-	-	-	-	1	-	-	-	-	-	-	-
LOOC260_102260	AP014680	240649..243237	hypothetical protein	-	-	-	-	-	-	-	-	-	-	1	-	-	-	-	-	-	-
LOOC260_102270	AP014680	complement(243278..243853)	hypothetical protein	-	-	-	-	-	-	-	-	0.205398	0.406956	1	0.324589	0.324589	0.342998	0.195708	-	0.198615	-
LOOC260_102280	AP014680	244103..244849	hypothetical protein	-	-	-	-	-	-	-	-	-	0.319982	1	-	-	-	-	-	-	-
LOOC260_102290	AP014680	complement(245383..245595)	hypothetical protein	-	-	-	-	-	-	-	-	-	-	1	-	-	-	-	-	-	-
LOOC260_102300	AP014680	complement(245922..246140)	hypothetical protein	-	-	-	-	-	-	-	-	-	-	1	-	-	-	-	-	-	-
LOOC260_102310	AP014680	complement(246157..246402)	membrane protein	-	-	-	-	-	-	-	-	-	-	1	-	-	-	-	-	-	-
LOOC260_102320	AP014680	complement(246421..246948)	PfpI family intracellular protease	-	-	-	-	-	0.598917	0.476986	-	-	-	1	-	-	-	-	-	0.516559	-
LOOC260_102330	AP014680	247127..248362	glutamate--cysteine ligase	-	-	-	-	-	-	-	-	-	-	1	-	-	-	-	-	-	-
LOOC260_102340	AP014680	248591..249583	transcriptional regulator	0.464841	0.456337	0.463707	0.530035	-	-	0.3679	0.53117	-	0.677998	1	0.720515	0.720515	0.721083	0.594096	0.571986	0.559515	0.476747
LOOC260_102350	AP014680	250209..251063	chain length determinant protein	0.457206	0.431137	0.349583	0.462554	-	0.315491	0.32084	0.233269	0.251987	0.588225	1	0.570845	0.64304	-	-	0.388355	0.530069	-
LOOC260_102360	AP014680	251075..251806	capsular exopolysaccharide family	0.545441	0.523684	0.509699	0.542333	-	0.526016	0.448313	0.440543	0.520577	0.674427	1	0.708616	0.708616	-	-	0.56409	0.653448	-
LOOC260_102370	AP014680	251850..252623	tyrosine protein phosphatase	0.585671	0.555302	0.530717	0.548071	0.566149	0.53361	0.573379	0.422979	-	0.70932	1	0.785244	0.785244	-	0.706428	0.53361	0.682565	-
LOOC260_102380	AP014680	252659..253309	capsular polysaccharide biosynthesis protein	-	-	-	-	-	0.528939	-	0.541904	-	-	1	0.745886	0.745886	-	-	-	-	-
LOOC260_102390	AP014680	253311..254252	putative UDP-glucose 4-epimerase	-	-	-	-	0.560935	-	0.552447	0.523337	-	-	1	0.683438	0.683438	-	-	-	-	-
LOOC260_102400	AP014680	254308..255063	glycosyltransferase	-	-	-	-	-	0.288471	-	-	-	-	1	-	-	-	-	-	-	-
LOOC260_102410	AP014680	255088..255828	glycosyltransferase	-	-	0.223733	0.22833	0.298832	-	-	-	-	-	1	-	-	-	-	-	-	-
LOOC260_102420	AP014680	255874..256998	polysaccharide biosynthesis protein	-	-	-	-	-	-	-	-	-	-	1	-	-	-	-	-	-	-
LOOC260_102430	AP014680	256991..257965	polysaccharide biosynthesis protein	-	-	-	-	-	-	-	-	-	-	1	-	-	-	-	-	-	-
LOOC260_102440	AP014680	257955..258923	polysaccharide biosynthesis protein	-	-	-	-	-	-	-	-	-	-	1	-	-	-	0.109299	-	-	-
LOOC260_102450	AP014680	258929..260155	oligosaccharide repeat unit polymerase Wzy	-	-	-	-	-	-	-	-	-	-	1	-	-	-	-	-	-	-
LOOC260_102460	AP014680	260203..261729	transporter	-	-	-	-	-	-	-	0.246898	-	-	1	-	-	-	-	-	-	-
LOOC260_102470	AP014680	261911..262687	hypothetical protein	-	-	-	-	-	-	-	-	-	0.257635	1	-	-	-	-	-	-	-
LOOC260_102480	AP014680	262754..263329	hypothetical protein	-	-	-	-	-	-	-	-	-	-	1	-	-	-	-	-	-	-
LOOC260_102490	AP014680	263513..264202	PhoB family transcriptional regulator	0.838597	0.834437	0.828614	0.850245	0.870213	0.860228	0.876867	0.903492	0.856068	0.952576	1	0.934274	0.934274	0.942593	0.911811	0.890178	0.875204	0.912643
LOOC260_102500	AP014680	264227..264532	hypothetical protein	-	-	-	-	-	-	-	-	-	-	1	-	-	-	-	-	-	-
LOOC260_102510	AP014680	264584..264859	hypothetical protein	-	-	-	-	-	-	-	-	-	-	1	-	-	-	-	-	-	-
LOOC260_102520	AP014680	265047..265211	hypothetical protein	-	-	-	-	-	-	-	-	-	-	1	-	-	-	-	-	-	-
LOOC260_102530	AP014680	265224..266366	two-component sensor histidine kinase	0.488879	0.489374	0.532831	0.505176	0.570362	0.569375	0.567399	0.611351	0.592091	0.789132	1	0.769872	0.769872	0.765921	0.69876	0.643944	0.578758	0.625673
LOOC260_102540	AP014680	266366..267634	serine family D-Ala-D-Ala carboxypeptidase	0.312832	0.306869	0.322924	-	0.285768	0.261456	0.270171	0.283015	0.309162	0.453202	1	0.554579	0.554579	0.561002	0.348613	0.399072	0.307787	0.333475
LOOC260_102550	AP014680	267653..268144	putative phosphinothricin acetyltransferase	-	0.489172	-	-	0.552883	0.526715	0.544918	0.507375	-	0.432287	1	0.46073	0.46073	0.467555	0.458452	0.464141	0.45959	0.458452
LOOC260_102560	AP014680	268281..269066	branched-chain amino acid ABC transporter permease	-	-	-	-	-	0.548993	-	0.651427	-	0.802499	1	0.69638	0.69638	0.784812	0.659533	0.630055	0.588787	0.649954
LOOC260_102570	AP014680	269078..269461	branched-chain amino acid ABC transporter	-	-	-	-	-	0.426798	-	0.467957	-	0.626503	1	0.681384	0.681384	0.704251	0.486253	0.480155	0.449665	0.562473
LOOC260_102580	AP014680	complement(269582..270769)	cyclopropane-fatty-acyl-phospholipid synthase	0.753273	0.722374	0.725651	0.692878	0.674619	0.721906	0.667597	0.778555	0.696624	0.807113	1	0.860485	0.860485	0.84644	0.774809	0.733141	-	0.786513
LOOC260_102590	AP014680	270977..274840	cell surface protein	-	-	-	-	-	-	-	-	-	-	1	-	-	-	-	-	-	-
LOOC260_102600	AP014680	275004..276065	transporter	0.498618	0.550731	0.538663	0.553474	0.524949	0.614363	0.53976	0.561702	0.527692	0.568286	1	0.538115	0.538115	0.53976	0.568834	0.513978	0.563348	0.622592
LOOC260_102610	AP014680	276142..276828	phosphoglyceromutase	0.783355	0.770174	0.788297	0.78253	0.831955	0.86573	0.831955	0.867377	0.870672	0.897855	1	0.930805	0.930805	0.913506	0.883028	0.879733	0.864081	0.843488
LOOC260_102620	AP014680	complement(277093..277587)	hypothetical protein	-	-	-	-	-	-	-	-	-	-	1	-	-	-	-	-	-	-
LOOC260_102630	AP014680	complement(277584..278690)	hypothetical protein	-	-	-	-	-	0.211749	-	-	-	-	1	-	-	-	-	-	-	-
LOOC260_102640	AP014680	complement(278781..279101)	hypothetical protein	-	-	-	-	-	-	-	-	-	-	1	0.490164	0.490164	0.499077	-	-	-	-
LOOC260_102650	AP014680	complement(279280..280278)	LacI family transcriptional regulator	-	-	-	-	-	-	-	0.371819	-	0.254069	1	-	-	0.258012	0.306464	0.257449	0.440552	0.394917
LOOC260_102660	AP014680	280501..281886	major facilitator superfamily transporter	-	-	-	-	-	-	-	0.687342	-	-	1	-	-	-	0.51836	-	0.579993	0.639995
LOOC260_102670	AP014680	281907..284216	alpha-glucosidase	0.655877	-	-	0.647665	-	-	-	0.627622	-	-	1	-	-	-	0.657081	-	0.625207	-
LOOC260_102680	AP014680	complement(284296..285858)	transporter	-	-	-	-	-	-	-	-	-	-	1	-	-	-	-	0.230503	-	-
LOOC260_102690	AP014680	complement(285860..286840)	glycosyltransferase 2 family protein	-	-	-	-	-	-	-	-	-	-	1	-	-	-	-	-	-	-
LOOC260_102700	AP014680	complement(286833..287654)	glycosyltransferase	-	-	-	-	-	-	-	0.195794	-	-	1	-	-	-	-	-	-	-
LOOC260_102710	AP014680	288596..288949	hypothetical protein	-	-	-	-	-	-	-	-	-	-	1	-	-	-	-	-	-	-
LOOC260_102720	AP014680	complement(288922..290031)	glycosyltransferase	-	-	-	-	-	-	-	-	-	-	1	-	-	-	-	-	-	-
LOOC260_102730	AP014680	complement(290044..291171)	pyridoxal phosphate-dependent aminotransferase	-	-	-	-	-	-	-	-	-	-	1	-	-	-	-	-	-	-
LOOC260_102740	AP014680	complement(291185..292474)	carbamoylphosphate synthase large subunit short form	-	-	-	-	-	-	-	-	-	-	1	-	-	-	-	-	-	-
LOOC260_102750	AP014680	complement(292461..293084)	hypothetical protein	-	-	-	-	-	0.327531	-	-	-	-	1	-	-	-	-	-	-	-
LOOC260_102760	AP014680	complement(293090..294910)	hypothetical protein	-	-	-	-	-	0.430565	-	-	-	-	1	-	-	-	-	-	-	-
LOOC260_102770	AP014680	complement(294931..295569)	hypothetical protein	-	-	-	-	-	-	-	-	-	-	1	-	-	-	-	-	-	-
LOOC260_102780	AP014680	complement(295590..296243)	hypothetical protein	-	-	-	-	-	-	-	-	-	-	1	-	-	-	-	-	-	-
LOOC260_102790	AP014680	complement(296547..297005)	transcriptional regulator	-	-	-	-	-	-	-	-	-	-	1	-	-	-	-	-	-	-
LOOC260_102800	AP014680	297130..299454	putative ABC transporter ATP-binding protein	0.586042	-	-	0.595588	0.646508	0.614438	0.644303	-	-	-	1	-	-	-	-	-	-	-
LOOC260_102810	AP014680	299482..300099	hypothetical protein	-	-	-	-	-	-	-	-	-	-	1	-	-	-	-	-	-	-
LOOC260_102820	AP014680	300134..300892	short chain dehydrogenase	-	-	-	-	0.579212	-	-	-	-	-	1	-	-	-	-	-	0.630781	-
LOOC260_102830	AP014680	301059..302441	major facilitator superfamily transporter	-	-	-	-	-	-	-	-	-	-	1	0.901859	0.901859	0.862942	-	-	0.859981	0.696272
LOOC260_102840	AP014680	302487..303491	aldose 1-epimerase	-	-	-	-	-	0.412739	-	0.456365	-	-	1	0.810957	0.810957	0.716436	-	-	0.387012	0.433434
LOOC260_102850	AP014680	complement(303742..304830)	malate dehydrogenase	-	-	-	-	-	0.27702	-	0.791449	-	0.808956	1	0.840883	0.840883	0.810502	-	-	-	-
LOOC260_102860	AP014680	305392..305898	hypothetical protein	-	-	-	-	-	-	-	-	-	-	1	0.443	0.443	0.181361	-	-	-	-
LOOC260_102870	AP014680	306076..306327	hypothetical protein	-	0.284004	-	-	-	-	0.374082	-	-	-	1	0.575022	0.575022	-	-	-	0.320959	-
LOOC260_102880	AP014680	306331..306699	cell growth regulatory protein	-	0.294891	-	-	-	-	-	-	-	-	1	0.554506	0.554506	-	-	-	0.390134	-
LOOC260_102890	AP014680	306840..307271	transcriptional regulator	-	-	-	-	-	-	-	0.405768	-	-	1	-	-	0.542798	-	-	-	0.479552
LOOC260_102900	AP014680	307264..307962	membrane protein	-	-	-	-	-	-	-	0.434182	-	-	1	0.528067	0.528067	0.682303	-	-	-	0.42077
LOOC260_102910	AP014680	complement(307969..308805)	membrane protein	0.457942	-	-	0.471841	0.610136	0.489911	0.607356	-	0.500336	0.697004	1	0.747736	0.747736	-	-	-	-	-
LOOC260_102920	AP014680	308965..309651	peptidase	-	-	-	-	0.390607	0.434193	0.384849	-	-	0.513142	1	0.458042	0.458042	0.434193	-	-	-	0.390607
LOOC260_102930	AP014680	309681..309941	hypothetical protein	-	-	-	-	-	0.551683	-	-	-	0.642825	1	0.559073	0.559073	0.657603	-	-	-	-
LOOC260_102940	AP014680	310026..310160	hypothetical protein	-	-	-	-	0.529071	-	0.529071	0.50216	-	-	1	-	-	-	-	-	-	-
LOOC260_102950	AP014680	310153..310422	30S ribosomal protein S14	-	-	-	0.553427	0.639387	0.695993	0.639387	0.714863	0.622612	0.716959	1	0.849047	0.849047	0.723251	0.660353	0.672931	0.691802	0.620516
LOOC260_102960	AP014680	310633..311367	short chain dehydrogenase	-	-	-	-	-	-	-	0.290351	-	0.815989	1	-	-	-	-	-	0.768626	0.395168
LOOC260_102970	AP014680	complement(311468..312541)	metal-dependent hydrolase	-	-	-	-	0.628428	-	0.632129	-	-	-	1	-	-	-	-	0.363624	0.486777	-
LOOC260_102980	AP014680	312758..314545	cocadmium/zinc/cobalt-transporting P-type ATPase	0.519475	0.525644	0.502592	0.510709	0.589281	0.688957	0.579865	0.627918	0.637009	0.557463	1	0.652269	0.652269	0.68149	0.612333	-	0.614606	0.587982
LOOC260_102990	AP014680	complement(314940..315350)	peptide deformylase	0.442436	0.528743	0.527374	0.513674	-	-	-	0.575321	0.708203	0.554772	1	0.60272	0.60272	0.598609	0.513674	0.479426	-	0.623269
LOOC260_103000	AP014680	315517..317424	cadmium transporting P-type ATPase	0.472963	-	-	0.477796	0.379033	0.787679	0.386885	0.659617	0.524913	0.490179	1	0.800358	0.800358	0.738144	-	0.455144	0.618238	0.605554
LOOC260_103010	AP014680	317528..317770	copper chaperone	0.490295	-	0.521698	0.439565	0.502372	0.70046	0.504788	0.596584	0.557933	0.531361	1	0.768096	0.768096	0.640068	0.478216	0.545855	0.567596	0.553102
LOOC260_103020	AP014680	317775..318317	DNA-binding protein	0.396868	-	-	0.35749	0.285984	0.728488	0.269403	0.525371	0.439356	0.312927	1	0.845592	0.845592	0.71916	0.347127	0.340907	0.488064	0.480809
LOOC260_103030	AP014680	complement(318657..319049)	antitoxin HicB	-	-	-	-	-	-	-	-	-	-	1	-	-	-	-	-	0.218979	-
LOOC260_103040	AP014680	complement(319039..319251)	toxin HicA	-	-	-	-	-	-	-	-	-	-	1	-	-	-	-	-	-	-
LOOC260_103050	AP014680	complement(319417..319737)	small multidrug resistance protein	-	0.69405	-	-	0.713172	0.590796	0.715084	0.722733	0.613741	0.730383	1	0.62139	0.62139	0.707439	-	-	0.703611	0.258074
LOOC260_103060	AP014680	complement(319880..321268)	major facilitator superfamily transporter	0.351657	-	-	0.534423	-	-	0.447804	0.550014	-	0.601552	1	0.53269	0.533124	0.598521	0.554778	-	-	0.396699
LOOC260_103070	AP014680	complement(321273..321701)	MarR family transcriptional regulator	-	-	-	0.336416	-	-	0.348433	0.268322	-	0.480617	1	0.477945	0.477945	0.497972	0.381813	-	-	-
LOOC260_103080	AP014680	321833..323044	multidrug transporter	-	0.449265	-	0.461343	-	-	-	-	-	0.756034	1	0.575355	0.575355	0.787918	0.485982	0.464242	0.712555	-
LOOC260_103090	AP014680	complement(323409..324146)	hypothetical protein	-	0.278906	-	0.183119	-	-	-	0.356305	-	0.309558	1	0.464353	0.464353	0.475848	-	-	-	0.419141
LOOC260_103100	AP014680	complement(324151..324600)	DNA-binding protein	0.426574	0.407753	0.303606	0.416535	-	0.238359	-	0.334975	-	0.49684	1	0.447904	0.449158	0.494329	-	-	-	0.34376
LOOC260_103110	AP014680	324955..325431	ferritin	-	-	-	-	-	0.668618	-	-	-	-	1	0.760604	0.760604	0.737018	-	0.668618	0.686307	-
LOOC260_103120	AP014680	complement(325584..325907)	quaternary ammonium transporter	-	-	-	-	-	0.625441	-	0.335161	-	0.513078	1	0.610462	0.610462	0.571134	-	-	-	-
LOOC260_103130	AP014680	326017..326442	nucleoside-diphosphate kinase	-	-	-	-	0.677792	-	0.687149	0.66041	-	0.753998	1	0.799455	0.799455	0.802131	0.672443	0.651053	-	0.626986
LOOC260_103140	AP014680	326462..326896	3-demethylubiquinone-9 3-methyltransferase	-	-	-	-	-	-	-	-	-	-	1	0.320697	0.320697	0.340255	-	-	0.333736	-
LOOC260_103150	AP014680	327070..327720	glycerol uptake facilitator protein	-	-	-	-	-	-	-	0.823632	0.665733	0.772846	1	0.876265	0.876265	0.850411	-	-	-	0.755301
LOOC260_103160	AP014680	complement(328109..330337)	glycoside hydrolase	-	-	-	-	-	0.285316	-	0.256161	-	-	1	-	-	0.707198	-	-	0.250928	-
LOOC260_103170	AP014680	330498..331367	aryl-alcohol dehydrogenase related enzyme	-	-	-	-	-	0.57335	-	0.78571	-	-	1	-	-	-	-	-	0.826251	0.573993
LOOC260_103180	AP014680	complement(331831..333039)	IS110 family transposase	0.263436	-	0.246424	-	0.262057	-	-	-	-	-	1	0.774249	0.774249	-	-	-	0.27585	-
LOOC260_103190	AP014680	333382..334554	NADH-dependent flavin oxidoreductase	0.211274	-	-	-	0.545578	0.627103	0.529659	0.424978	-	0.397962	1	0.40134	0.40134	0.583687	-	-	0.647847	0.590441
LOOC260_103200	AP014680	334739..336037	type VI secretion protein ImpB	-	-	0.475816	0.474104	0.615313	0.745396	0.601619	-	0.548131	0.541285	1	0.641843	0.641843	0.679499	-	-	0.350867	-
LOOC260_103210	AP014680	336030..336371	hypothetical protein	-	-	-	-	0.401602	0.429473	0.360616	-	-	-	1	-	-	0.493412	-	-	-	0.395045
LOOC260_103220	AP014680	336352..336735	hypothetical protein	-	-	0.210251	0.279372	0.247018	0.314668	0.227899	-	0.232311	0.277902	1	0.29702	0.29702	0.508797	-	-	0.261724	0.389673
LOOC260_103230	AP014680	complement(336736..337272)	hypothetical protein	-	-	-	-	-	0.435284	-	-	-	-	1	-	-	-	-	-	-	-
LOOC260_103240	AP014680	complement(337353..338759)	major facilitator superfamily transporter	-	-	0.295942	-	0.408085	0.374779	0.399653	-	-	0.29805	1	-	-	0.599066	0.387006	-	0.381525	-
LOOC260_103250	AP014680	complement(338855..339826)	beta-galactosidase, small subunit	0.633835	0.608935	-	-	-	0.620253	-	0.616857	0.592522	0.641758	1	0.640062	0.640062	0.637797	0.637797	0.580637	0.625346	0.576675
LOOC260_103260	AP014680	complement(339810..341699)	beta-galactosidase, large subunit	0.616031	0.602912	-	-	-	0.608451	-	0.61195	0.575215	0.626818	1	0.61953	0.61953	0.631774	0.627693	0.583669	0.643729	0.638189
LOOC260_103270	AP014680	341924..343372	ABC transporter permease	-	-	-	-	-	0.332246	-	0.658039	0.492312	0.672994	1	0.670569	0.670569	0.630552	-	-	-	0.556582
LOOC260_103280	AP014680	343651..344307	ABC transporter ATP-binding protein	-	-	-	-	-	0.578535	-	0.77871	0.611474	0.774487	1	0.760973	0.760973	0.761817	-	-	-	0.686646
LOOC260_103290	AP014680	344553..345014	ADP-ribose pyrophosphatase	-	-	-	0.198511	0.50724	-	0.490293	0.684006	-	-	1	0.799023	0.799023	0.785703	0.427334	0.40191	0.627101	0.648895
LOOC260_103300	AP014680	345033..345761	short-chain dehydrogenase	-	-	-	-	-	0.577153	-	0.544082	-	0.610226	1	0.600776	0.600776	0.667707	-	-	-	0.522033
LOOC260_103310	AP014680	346055..347083	hypothetical protein	-	-	-	-	-	-	-	-	-	0.288309	1	0.374089	0.374089	0.354166	0.256764	0.299931	-	-
LOOC260_103320	AP014680	complement(347287..347763)	nucleoside deoxyribosyltransferase	0.228771	0.221802	-	-	-	-	-	0.44016	0.429709	0.810676	1	0.839713	0.839713	0.872236	-	0.811837	0.596961	-
LOOC260_103330	AP014680	348227..348478	hypothetical protein	-	-	-	-	-	-	-	-	-	0.61944	1	0.588463	0.588463	0.561911	-	-	-	-
LOOC260_103340	AP014680	348782..350038	tyrosyl-tRNA synthetase	0.698699	0.702723	0.688864	0.696017	0.765308	0.789893	0.76933	0.797047	0.727756	0.873937	1	0.896288	0.896288	0.886006	0.76799	0.759049	0.785423	0.782294
LOOC260_103390	AP014680	355546..357066	glycine betaine/carnitine/choline ABC transporter, permease	-	-	0.497352	0.477714	0.582701	0.610269	0.58912	0.640103	0.511702	0.456943	1	0.499618	0.499618	0.474693	-	-	0.478469	0.558531
LOOC260_103400	AP014680	357079..358047	glycine betaine/carnitine/choline ABC transporter, ATP-binding protein	-	-	0.372798	0.40197	0.502323	0.499406	0.483069	0.585755	0.375715	0.3798	1	0.384467	0.384467	0.400221	0.3798	-	0.357629	0.401387
LOOC260_103410	AP014680	358113..359453	glutathione reductase	-	-	-	-	0.367414	0.448645	0.358155	0.555128	0.443594	-	1	0.402348	0.402348	0.355209	-	-	0.468426	0.477264
LOOC260_103420	AP014680	359986..362907	cell wall associated protein	-	-	-	-	-	-	-	-	-	-	1	-	-	-	-	-	-	-
LOOC260_103430	AP014680	362930..364360	cell wall associated protein	-	-	-	-	-	-	-	-	-	-	1	-	-	-	-	-	-	-
LOOC260_103440	AP014680	364435..365223	sortase	-	-	-	-	0.280582	-	0.289889	-	-	-	1	-	-	-	-	-	-	-
LOOC260_103450	AP014680	365220..365885	sortase	-	-	-	-	-	-	-	-	-	-	1	-	-	-	-	-	-	-
LOOC260_103460	AP014680	366388..366960	putative ABC transporter ATP-binding protein	-	-	-	-	-	-	-	-	-	-	1	-	-	-	-	-	-	-
LOOC260_103470	AP014680	366982..368175	acyltransferase	-	-	-	-	0.45545	-	0.441561	-	-	0.396541	1	-	-	-	-	-	-	-
LOOC260_103480	AP014680	368135..369670	acyl-CoA synthetase	-	-	-	-	0.54667	0.577183	0.542312	-	-	0.592803	1	0.756262	0.756262	0.746818	0.139472	0.133661	-	-
LOOC260_103490	AP014680	369675..370826	acyltransferase	-	-	-	-	-	-	-	-	-	-	1	-	-	-	-	-	-	-
LOOC260_103500	AP014680	371063..371875	ABC transporter permease	-	-	-	-	0.576418	0.675707	0.587132	-	-	0.577846	1	-	-	-	-	-	-	-
LOOC260_103510	AP014680	371868..372032	putative ABC transporter ATP-binding protein	-	-	-	-	-	-	-	-	-	-	1	-	-	-	-	-	-	-
LOOC260_103520	AP014680	complement(372021..373433)	ISLho2 transposase	-	-	-	-	-	-	-	-	-	-	-	-	-	-	-	-	-	-
LOOC260_103530	AP014680	373591..374130	putative ABC transporter ATP-binding protein	-	-	-	-	0.444888	0.601243	0.41131	-	-	0.446989	1	-	-	-	-	-	-	-
LOOC260_103540	AP014680	374153..375694	acyl-CoA synthetase	-	-	-	-	-	-	-	-	-	-	1	-	-	-	-	-	0.127268	0.139303
LOOC260_103550	AP014680	375691..376656	nitrate ABC transporter substrate-binding protein	-	-	-	-	0.623949	0.532171	0.607857	-	-	0.591767	1	-	-	-	-	-	-	-
LOOC260_103560	AP014680	377527..378540	hypothetical protein	-	-	-	-	-	0.259432	-	-	0.60236	0.60236	1	0.591644	0.592207	0.537497	-	-	-	-
LOOC260_103570	AP014680	complement(378712..381024)	DNA helicase	-	-	-	-	0.458995	0.509214	0.466273	0.597279	0.473309	0.632455	1	0.676611	0.676611	0.682916	0.620326	0.556279	0.544392	0.567439
LOOC260_103580	AP014680	381184..382200	tryptophanyl-tRNA synthase	0.782894	0.781229	0.790668	0.78456	0.804549	0.820652	0.8151	0.792889	0.808436	0.887838	1	0.883952	0.883952	0.901165	0.862297	0.742916	0.816764	0.828981
LOOC260_103590	AP014680	382558..383484	exopolyphosphatase	-	-	-	-	0.460916	0.518304	0.444432	0.589123	-	0.852866	1	0.868129	0.868129	0.860192	0.780825	0.750909	0.564092	0.613544
LOOC260_103600	AP014680	383499..384764	hydroxymethylglutaryl-CoA reductase	0.268029	0.28551	0.276546	0.311957	0.294475	0.44329	0.315094	0.464357	0.395777	0.559383	1	0.587622	0.587622	0.618102	0.578209	0.579554	0.463012	0.47377
LOOC260_103610	AP014680	384751..385704	hypothetical protein	-	-	-	-	0.277235	0.413494	0.284345	0.502358	0.308042	0.693714	1	0.714449	0.714449	0.673571	0.556269	0.432453	0.561602	0.574634
LOOC260_103620	AP014680	385711..386409	NAD-dependent deacetylase	0.451417	0.46973	0.414792	0.401255	0.488041	0.501578	0.466545	0.666391	-	0.743622	1	0.781045	0.781045	0.826427	0.750788	0.656835	0.601899	0.649671
LOOC260_103630	AP014680	386464..386787	hypothetical protein	-	-	-	-	-	0.346385	-	-	0.253522	0.407103	1	0.533899	0.533899	0.58747	-	-	-	0.394602
LOOC260_103640	AP014680	386810..387670	hypothetical protein	-	-	-	-	0.384651	0.468474	0.376203	0.51331	0.491866	0.492515	1	0.625073	0.625073	0.621824	0.525654	0.424287	0.521106	0.491216
LOOC260_103650	AP014680	387816..389837	methionyl-tRNA synthase	0.620693	0.619861	0.606265	0.613756	0.646498	0.700328	0.644001	0.746112	0.705599	0.821581	1	0.849883	0.849883	0.852937	0.793006	0.735285	0.735012	0.734457
LOOC260_103660	AP014680	389848..390657	TatD family hydrolase	0.538981	0.53277	0.535531	0.562445	0.570728	0.555543	0.601784	0.67632	0.617657	0.757758	1	0.801928	0.801928	0.798477	0.600403	0.485839	0.603854	0.658376
LOOC260_103670	AP014680	390644..391213	ribonuclease M5	0.372326	0.356181	0.356181	0.379392	0.477275	0.482321	0.496449	0.592315	0.481312	0.73662	1	0.720472	0.720472	0.726529	0.669008	0.613506	0.525714	0.490395
LOOC260_103680	AP014680	391206..392102	16S rRNA methyltransferase	0.395056	0.391262	0.407698	0.404538	0.485449	0.505045	0.494299	0.571418	0.503781	0.695948	1	0.689626	0.689626	0.67319	0.69089	0.632102	0.562568	0.635896
LOOC260_103690	AP014680	392191..392445	hypothetical protein	0.640596	0.59818	0.60488	0.662919	0.73882	0.729889	0.725427	0.720959	0.707566	0.839274	1	0.845968	0.845968	0.868291	0.633902	-	0.636133	0.774536
LOOC260_103700	AP014680	392611..393462	4-diphosphocytidyl-2-C-methyl-D- erythritolkinase	-	-	-	-	0.52558	0.568887	0.526235	0.613507	0.553139	0.752619	1	0.776241	0.776241	0.77493	0.682406	0.691593	0.517049	0.625319
LOOC260_103710	AP014680	393862..394773	cysteine synthase	0.401626	0.628618	0.636183	-	0.337942	0.647534	0.333528	0.633661	-	0.677168	1	0.744004	0.744004	0.752832	0.684735	0.568717	-	-
LOOC260_103720	AP014680	394790..395929	cystathionine beta-lyase	0.51713	0.713855	0.713357	-	-	0.716339	-	0.673615	-	0.805261	1	0.839539	0.839539	0.844507	0.791849	0.783404	-	-
LOOC260_103730	AP014680	395967..396491	serine O-acetyltransferase	-	0.477526	-	-	-	0.538864	-	0.434807	-	0.674686	1	0.708641	0.708641	0.681258	-	-	-	-
LOOC260_103740	AP014680	396634..397533	metal ABC transporter substrate-binding protein	0.376075	0.369226	0.366735	0.400982	0.462628	0.490648	0.447683	0.483177	0.44457	0.44457	1	0.432116	0.432116	0.44208	0.489404	0.478195	0.391642	0.481931
LOOC260_103750	AP014680	397563..398225	ABC transporter ATP-binding protein	0.460993	0.448996	0.446427	0.46185	0.487558	0.592104	0.502127	0.549258	0.498699	0.577535	1	0.645232	0.645232	0.608386	0.520122	0.465278	0.505555	0.505555
LOOC260_103760	AP014680	398218..399006	ABC transporter permease	0.595554	0.565738	0.509161	0.565738	0.585616	0.696475	0.584852	0.710236	0.623077	0.756873	1	0.792808	0.792808	0.796631	0.640662	0.721704	0.673539	0.72094
LOOC260_103770	AP014680	399136..399984	purine operon repressor	0.541237	0.540566	0.525139	0.547273	0.659951	0.70489	0.663975	0.755863	0.682756	0.843056	1	0.890005	0.890005	0.867871	0.688793	0.706231	0.670682	0.676049
LOOC260_103780	AP014680	399986..401353	N-acetylglucosamine-1-phosphate uridyltransferase	0.624169	0.592402	0.604779	0.610142	-	0.643971	0.653872	0.738444	0.698428	0.843644	1	0.830443	0.862209	0.86551	0.794551	0.773511	0.736382	0.733907
LOOC260_103790	AP014680	401428..402411	ribose-phosphate pyrophosphokinase	0.728325	0.740541	0.707964	0.766138	0.776609	0.84002	0.777773	0.868526	0.81326	0.90343	1	0.904593	0.904593	0.924373	0.855726	0.831293	0.831875	0.869107
LOOC260_103800	AP014680	402573..403280	hypothetical protein	-	-	-	-	-	-	-	-	-	-	1	0.361232	0.361232	0.328236	0.226709	0.215711	-	-
LOOC260_103810	AP014680	complement(403833..404651)	sugar phosphate phosphatase	0.411226	0.288536	0.29539	0.365987	0.328976	0.470857	0.326234	0.525691	0.552422	0.677853	1	0.734058	0.734058	0.732002	0.502386	0.445497	0.540769	0.626447
LOOC260_103820	AP014680	complement(404661..406013)	phosphohydrolase	0.590435	0.584254	0.53481	0.579722	0.669134	0.686852	0.669546	0.709101	0.670371	0.810462	1	0.849194	0.849194	0.847546	0.75731	0.748657	0.642352	0.71693
LOOC260_103830	AP014680	complement(406015..406848)	ligase	-	-	-	-	0.384082	-	0.390146	0.39756	0.414407	0.529638	1	0.5229	0.5229	0.532334	0.510096	-	0.394191	0.485163
LOOC260_103840	AP014680	407015..407422	hypothetical protein	-	-	-	-	0.350744	0.36206	0.339428	0.384692	0.26446	0.43703	1	0.536042	0.536042	0.543114	0.311138	0.339428	0.354987	0.335184
LOOC260_103850	AP014680	407468..408061	hypothetical protein	-	0.308056	0.40402	0.375735	-	-	-	-	0.422201	-	1	-	-	-	-	-	-	-
LOOC260_103860	AP014680	408251..409852	CTP synthase	0.686317	0.679338	0.670266	0.689806	0.737609	0.773199	0.728187	0.810184	0.747378	0.864966	1	0.878922	0.878922	0.852404	0.797274	0.778432	0.761685	0.763429
LOOC260_103870	AP014680	409981..411261	UDP-N-acetylglucosamine 1-carboxyvinyltransferase	0.602409	0.609564	0.598384	0.596594	0.656077	0.669046	0.655629	0.724056	0.630584	0.83497	1	0.872091	0.872091	0.855096	0.807242	0.8059	0.693644	0.747312
LOOC260_103880	AP014680	411360..411608	50S ribosomal protein L31	0.709439	0.698177	0.71169	0.682406	0.878373	0.828815	0.882875	0.907651	0.878373	0.907651	1	0.957208	0.957208	0.966213	0.932427	0.934684	0.804039	0.887378
LOOC260_103890	AP014680	complement(411844..413085)	major facilitator superfamily transporter	0.610091	0.610558	0.541834	0.604481	0.504432	0.575027	0.508173	0.539496	0.58391	0.705465	1	0.757359	0.757359	0.753151	-	-	0.604014	0.547445
LOOC260_103900	AP014680	413199..413906	sortase	0.305377	0.339223	0.344863	0.341639	0.311824	0.33197	0.307795	0.562436	0.275562	0.618038	1	0.690563	0.690563	0.684115	0.583387	0.557601	0.507641	0.601922
LOOC260_103910	AP014680	complement(413903..414370)	protein tyrosine phosphatase	0.276114	-	0.244385	-	-	-	-	-	-	0.62513	1	0.763798	0.763798	0.703863	0.607503	-	0.526418	0.477063
LOOC260_103920	AP014680	414493..415056	membrane protein	0.584321	0.607416	0.668662	0.658622	-	0.642558	-	0.711835	0.632517	0.764047	1	0.828305	0.828305	0.823285	0.721876	0.691754	0.451787	0.708825
LOOC260_103930	AP014680	415076..415981	heat shock protein HtpX	0.581911	0.562451	0.517251	0.531063	-	-	-	0.730063	0.687374	0.817949	1	0.827993	0.827993	0.845571	0.584423	0.631505	0.351524	0.704325
LOOC260_103940	AP014680	416197..417567	UDP-N-acetylmuramoyl-tripeptide--D-alanyl-D- alanine ligase	0.519208	0.511031	0.491816	0.513075	0.548644	0.595251	0.536379	0.642267	0.543738	0.696234	1	0.738753	0.738753	0.750201	0.707273	0.661075	0.589528	0.591572
LOOC260_103950	AP014680	417710..419242	DEAD/DEAH box helicase	0.592533	0.569629	0.579603	0.60066	0.636863	0.641666	0.642404	0.712225	0.67048	0.72774	1	0.77835	0.77835	0.79128	0.712963	0.689689	0.680454	0.678238
LOOC260_103960	AP014680	419379..419741	4'-phosphopantetheinyl transferase	0.479333	0.501558	0.426952	0.479333	0.558703	0.522191	0.557116	0.539656	0.498385	0.542829	1	0.633309	0.633309	0.650774	0.576164	0.530128	0.507908	0.56029
LOOC260_103970	AP014680	419744..420862	alanine racemase	0.422113	0.41616	0.404254	0.403759	0.505447	0.555051	0.485606	0.55902	0.472213	0.60912	1	0.619537	0.619537	0.600688	0.565965	0.550091	0.520328	0.526282
LOOC260_103980	AP014680	420990..421385	PemK family transcriptional regulator	-	-	-	-	0.646869	0.704759	0.646869	0.772779	0.670024	0.777122	1	0.892902	0.892902	0.882773	0.645422	0.477542	0.670024	0.726468
LOOC260_103990	AP014680	complement(421507..422148)	hypothetical protein	0.61941	0.623785	0.58179	0.670156	0.63866	0.670156	0.639534	0.661407	0.67278	0.749773	1	0.795268	0.795268	0.782145	0.642157	0.620284	0.685903	0.697278
LOOC260_104000	AP014680	complement(422411..423364)	L-lactate dehydrogenase	0.613421	0.62915	0.500896	0.612212	0.666659	0.609187	0.663634	0.786443	0.63762	0.87114	1	0.911674	0.911674	0.824557	0.797334	0.731391	0.776764	0.839077
LOOC260_104010	AP014680	423604..424161	peptidyl-tRNA hydrolase	0.464839	0.467852	0.471869	0.474879	0.526085	0.557213	0.524078	0.674686	0.521065	0.678703	1	0.745973	0.745973	0.760031	0.574281	0.612436	0.622477	0.68071
LOOC260_104020	AP014680	424182..427727	transcription-repair coupling factor	0.473765	0.484892	0.472811	0.474083	0.544829	0.604291	0.538155	0.642604	0.587914	0.712876	1	0.731635	0.731635	0.733067	0.668041	0.639583	0.60127	0.637837
LOOC260_104030	AP014680	427702..429285	putative polysaccharide transporter	-	-	-	-	0.315259	0.377874	0.336862	0.419617	0.422546	0.479669	1	0.402407	0.402407	0.430236	-	-	0.311597	0.393986
LOOC260_104040	AP014680	429301..429579	RNA-binding S4 domain-containing protein	0.51911	0.514854	0.512727	0.485065	0.623372	0.668061	0.657421	0.740402	0.631884	0.84892	1	0.899989	0.899989	0.878711	0.765939	0.680826	0.655289	0.670187
LOOC260_104050	AP014680	429684..430097	hypothetical protein	0.180263	0.217713	0.178876	0.264872	0.274581	0.300935	0.277356	0.312031	0.303709	0.393868	1	0.513152	0.513152	0.478476	-	0.257937	0.259324	0.303709
LOOC260_104060	AP014680	430258..430776	RNA-binding protein	-	-	-	-	0.461171	0.488167	0.429673	0.494919	0.420672	0.561286	1	0.530915	0.530915	0.514041	0.491543	0.436422	0.462296	0.481418
LOOC260_104070	AP014680	430805..432202	tRNA(Ile)-lysidine synthetase	-	-	-	-	-	0.259278	-	0.336823	0.249181	0.377615	1	0.366711	0.366711	0.33642	0.384482	0.357018	0.301282	0.298859
LOOC260_104080	AP014680	432204..432746	hypoxanthine-guanine phosphoribosyltransferase	0.560802	0.568336	0.557571	0.5425	0.642613	0.649071	0.646919	0.715814	0.62539	0.773941	1	0.759949	0.759949	0.748108	0.6706	0.674907	0.688902	0.758873
LOOC260_104090	AP014680	432837..434945	cell division protein FtsH	0.570194	0.555939	0.566697	0.586332	0.662448	0.671862	0.6568	0.663256	0.639856	0.743674	1	0.732649	0.732649	0.723774	0.645504	0.684235	0.627483	0.65169
LOOC260_104100	AP014680	435029..435919	heat shock protein Hsp33	0.523289	0.505026	0.49747	0.500619	0.56611	0.644198	0.578705	0.720396	0.639159	0.789038	1	0.811079	0.811079	0.820525	0.670017	0.671907	0.550367	0.715359
LOOC260_104110	AP014680	435996..437006	tRNA-dihydrouridine synthase	0.637754	0.633911	0.611957	0.647084	0.680564	0.694286	0.682212	0.688249	0.734353	0.843026	1	0.829305	0.829305	0.787043	0.826561	0.761248	0.763442	0.603175
LOOC260_104120	AP014680	437041..438534	lysyl-tRNA synthetase	0.736817	0.727336	0.733025	0.722785	0.733783	0.753123	0.741746	0.800526	0.781186	0.832002	1	0.88168	0.88168	0.879405	0.737575	0.709133	0.806593	0.663247
LOOC260_104200	AP014680	444372..445868	peptide ABC transporter permease	0.747374	-	-	0.727941	0.587246	0.555377	0.589189	0.664589	0.731827	0.757867	1	0.861638	0.861638	0.814611	0.801396	0.817332	0.647878	0.643601
LOOC260_104210	AP014680	445922..446743	phosphoesterase	-	-	-	-	0.407969	0.46548	0.412028	0.550732	-	0.58727	1	0.579827	0.579827	0.567648	0.437063	0.386994	0.488485	0.484426
LOOC260_104240	AP014680	447126..447587	universal stress protein UspA	-	-	-	-	-	-	-	0.595967	-	-	1	-	-	-	-	-	-	0.58342
LOOC260_104250	AP014680	447625..449034	manganese transporter	-	-	-	-	-	-	-	-	-	0.542768	1	-	-	-	-	-	-	-
LOOC260_104260	AP014680	complement(449105..450826)	L-lactate permease	0.219286	-	-	-	-	0.213813	-	-	-	-	1	-	-	-	-	-	-	-
LOOC260_104270	AP014680	451124..451918	pyrroline-5-carboxylate reductase	-	-	-	-	0.45108	0.488307	0.46787	0.493418	0.455459	0.601449	1	0.564952	0.564952	0.573712	0.216767	-	0.497068	0.518966
LOOC260_104280	AP014680	451987..453120	N-acetylglucosamine-6-phosphate deacetylase	0.249987	0.227928	0.270085	0.23381	0.68725	0.683328	0.699505	0.767152	0.728917	0.83382	1	0.854899	0.854899	0.845095	-	-	0.492147	0.790193
LOOC260_104290	AP014680	453174..453875	GntR family transcriptional regulator	0.588128	0.556076	0.5705	0.586526	0.713934	0.708324	0.706722	0.784448	0.726755	0.831726	1	0.835732	0.835732	0.825314	0.790859	0.795667	0.727556	0.751595
LOOC260_104300	AP014680	454224..455690	nicotinate phosphoribosyltransferase	0.669193	0.668054	0.322829	0.691575	0.67033	0.764035	0.674883	0.757965	0.74241	0.815629	1	0.87481	0.87481	0.85053	0.750757	0.74241	0.715475	0.733306
LOOC260_104310	AP014680	455706..456533	NAD synthetase	0.592759	0.59617	0.606402	0.587303	0.68212	0.459741	0.701903	0.754429	0.693036	0.70395	1	0.804906	0.804906	0.807635	0.646649	0.683485	0.728507	0.708042
LOOC260_104320	AP014680	456735..459386	cation-transporting P-type ATPase	0.583369	0.319254	0.549329	0.592199	0.653595	0.650581	0.656609	0.695819	0.659842	-	1	-	-	-	-	0.272937	0.643472	0.688062
LOOC260_104330	AP014680	459500..461683	S1 RNA-binding protein	-	-	-	-	0.738199	0.58579	0.740016	0.658367	0.581902	0.772161	1	0.786931	0.786931	0.747014	0.722392	0.645925	0.636853	0.614303
LOOC260_104340	AP014680	461673..462143	hypothetical protein	-	0.407295	0.422642	0.460426	0.358887	0.479316	0.388402	0.493484	0.419102	0.615096	1	-	-	0.613916	0.635166	0.524181	0.480497	0.462786
LOOC260_104360	AP014680	462789..463766	3-oxoacyl-ACP synthase III	-	-	-	-	-	0.550422	-	0.63054	-	0.688754	1	0.737746	0.737746	0.71815	-	-	-	-
LOOC260_104370	AP014680	463775..464143	acetyl-CoA carboxylase biotin carboxyl carrier protein	-	-	-	-	-	0.316653	-	-	-	0.458629	1	0.516353	0.516353	0.514793	-	-	-	-
LOOC260_104380	AP014680	464143..465489	acetyl-CoA carboxylase biotin carboxylase subunit	-	-	-	-	-	0.488742	-	0.469159	-	0.61041	1	0.708745	0.708745	0.702912	-	0.392907	-	-
LOOC260_104390	AP014680	465455..466243	acetyl-CoA carboxylase carboxyl transferase subunit beta	-	-	-	-	-	0.52911	-	0.46946	-	0.622447	1	0.635078	0.635078	0.614025	-	-	-	-
LOOC260_104400	AP014680	466246..466995	acetyl-CoA carboxylase carboxyl transferase subunit alpha	-	-	-	-	-	0.478676	-	0.458889	-	0.605013	1	0.592074	0.592074	0.582942	-	-	-	-
LOOC260_104410	AP014680	467134..468081	malate transporter	-	-	-	-	0.662539	0.716927	0.64956	0.721872	0.632871	0.826325	1	0.86897	0.86897	0.834359	-	0.734234	0.659448	0.731143
LOOC260_104420	AP014680	468094..469056	membrane protein	-	-	-	-	-	0.549748	-	0.663827	-	0.697201	1	0.739678	0.739678	0.757276	-	-	-	0.660186
LOOC260_104430	AP014680	469284..470159	NLP/P60 protein	-	-	-	-	-	-	-	-	-	0.417501	1	-	-	0.361152	0.287151	-	-	-
LOOC260_104440	AP014680	470308..471234	beta-lactamase	-	-	-	-	-	-	-	-	-	0.678212	1	0.549495	0.549495	0.613235	-	-	-	0.464716
LOOC260_104450	AP014680	471306..471977	phosphoglycerate mutase	-	-	-	0.53332	0.552486	0.613323	-	0.606655	0.528318	0.749159	1	0.726659	0.726659	0.759994	0.685824	0.636655	0.669157	0.613323
LOOC260_104460	AP014680	472149..473126	2-dehydropantoate 2-reductase	-	-	-	-	0.228103	-	-	0.780346	-	-	1	0.835683	0.835683	0.83399	0.692823	-	-	0.290216
LOOC260_104470	AP014680	complement(473573..474904)	aminopeptidase C	0.589398	0.56001	0.579877	0.579877	0.683771	0.665144	0.689564	0.752065	0.666799	0.801735	1	0.829054	0.829054	0.824915	0.658107	0.686667	0.636584	0.718538
LOOC260_104480	AP014680	complement(474939..475622)	ribose-5-phosphate isomerase A	0.460939	0.459261	0.423996	0.451703	0.629712	0.643146	0.618795	0.70444	0.620474	0.708638	1	0.664977	0.664977	0.6591	0.724592	0.693525	0.659939	0.722072
LOOC260_104490	AP014680	complement(475635..475928)	acetyltransferase	-	-	0.205658	-	0.373289	0.35805	0.384718	0.359955	-	0.43234	1	0.590448	0.590448	0.666644	0.537109	0.472343	-	-
LOOC260_104500	AP014680	476068..476604	dUTP diphosphatase	0.584632	0.581476	0.569909	0.619332	0.63721	0.629847	0.618281	0.624589	0.64457	0.706613	1	0.768656	0.768656	0.754984	0.724488	0.663499	0.63721	0.652983
LOOC260_104510	AP014680	476693..478060	DNA repair protein RadA	0.629854	0.624891	0.61786	0.643088	0.747308	0.766746	0.750203	0.814307	0.780394	0.864349	1	0.87717	0.87717	0.872207	0.822992	0.791974	0.767986	0.79611
LOOC260_104520	AP014680	478082..479233	twitching motility protein PilT	-	-	-	-	0.480846	0.594224	0.491289	0.668815	0.547978	0.805566	1	0.790648	0.790648	0.811534	0.743406	0.709593	0.608148	0.623563
LOOC260_104530	AP014680	479319..480809	glutamyl-tRNA synthetase	0.643095	0.642343	0.644599	0.654753	0.661899	0.655129	0.664908	0.75216	0.703645	0.869123	1	0.876269	0.876269	0.871379	0.455804	0.765699	0.768708	0.74539
LOOC260_104540	AP014680	481072..482478	cysteinyl-tRNA synthetase	0.649402	0.648611	0.646635	0.625291	0.62371	0.734384	0.678256	0.746637	0.686557	0.778653	1	0.808693	0.808693	0.81304	0.750589	0.741498	0.674303	0.711063
LOOC260_104550	AP014680	482481..482900	ribonuclease III	0.522464	0.469552	0.490716	0.5304	0.599185	0.693105	0.584635	0.658712	0.648132	0.812158	1	0.81745	0.81745	0.825386	0.785702	0.664004	0.682524	0.707658
LOOC260_104560	AP014680	482884..483639	rRNA methyltransferase	0.655889	0.649877	0.65063	0.655889	0.640111	0.674672	0.626586	0.761827	0.715996	0.797141	1	0.851236	0.851236	0.864761	0.859501	0.827194	0.728768	0.759574
LOOC260_104570	AP014680	483803..484198	D-ribose pyranase	0.661321	-	-	0.693298	0.725275	-	-	0.744173	0.683124	0.861911	1	-	-	-	0.656959	0.632249	-	0.735452
LOOC260_104580	AP014680	484223..485713	ribose transport system ATP-binding protein	0.680208	0.270311	0.284881	-	0.682892	-	-	-	-	0.828599	1	-	-	-	-	-	-	-
LOOC260_104590	AP014680	485706..486674	ribose transport system permease protein	0.62019	-	-	-	0.660464	-	-	-	-	0.848819	1	-	-	-	-	-	-	-
LOOC260_104600	AP014680	486690..487637	ribose transport system substrate-binding protein	0.481196	-	-	-	0.557598	-	-	-	-	0.828092	1	-	-	-	-	-	-	-
LOOC260_104610	AP014680	487943..488518	RNA polymerase subunit sigma-24	-	-	-	-	0.176954	0.244654	-	0.24949	0.230147	0.447756	1	0.487408	0.487408	0.513523	0.289144	0.246588	0.261096	0.234982
LOOC260_104620	AP014680	complement(488892..489254)	CrcB-like protein	0.262436	0.280151	0.249553	0.249553	0.228618	0.40093	0.230228	0.217345	0.241501	0.479839	1	0.241501	0.241501	0.407372	-	0.275319	0.235059	0.223786
LOOC260_104630	AP014680	489803..490324	dihydrofolate reductase	-	-	-	-	-	0.285687	-	0.467511	0.305167	-	1	-	-	-	-	-	-	0.323568
LOOC260_104640	AP014680	490333..491184	hypothetical protein	-	-	-	-	-	0.518726	-	-	-	-	1	-	-	-	-	-	-	-
LOOC260_104650	AP014680	complement(491241..491591)	hypothetical protein	-	-	0.198973	0.184291	-	-	-	-	-	-	1	0.69166	0.69166	0.650875	-	-	-	-
LOOC260_104660	AP014680	491735..492583	2,5-diketo-D-gluconic acid reductase	0.431655	-	-	-	0.411944	0.657021	0.421142	0.701701	-	-	1	-	-	0.797629	0.421799	-	0.64848	0.585404
LOOC260_104670	AP014680	492825..493592	1-acyl-sn-glycerol-3-phosphate acyltransferase	0.344208	0.350019	0.403761	0.394319	0.429179	-	0.387056	-	-	-	1	-	-	-	-	-	0.451692	-
LOOC260_104680	AP014680	493643..494611	glycosyl transferase family protein	0.344372	0.321684	0.326338	0.359497	0.428725	-	0.431634	-	-	-	1	-	-	0.405456	-	-	0.445015	-
LOOC260_104690	AP014680	494608..495492	1-acyl-sn-glycerol-3-phosphate acyltransferase	0.408473	0.400872	0.409106	0.385039	0.469272	-	0.464838	-	-	-	1	-	-	0.491439	-	-	0.407839	-
LOOC260_104700	AP014680	495543..496094	hypothetical protein	-	-	-	-	-	0.499981	-	-	0.265404	-	1	0.470144	0.470144	-	-	-	-	-
LOOC260_104710	AP014680	496094..496420	30S ribosomal protein S15	-	-	-	-	-	-	-	-	-	-	1	-	-	-	-	-	-	-
LOOC260_104720	AP014680	496856..498043	branched-chain amino acid ABC transporter, substrate-binding protein	-	-	-	-	-	0.784634	-	-	-	-	1	-	-	-	-	-	-	-
LOOC260_104730	AP014680	498445..499323	branched-chain amino acid ABC transporter, permease protein	-	-	-	-	0.733372	0.847545	0.725985	0.764266	-	-	1	-	-	-	-	-	-	-
LOOC260_104740	AP014680	499333..500295	branched-chain amino acid ABC transporter, permease protein	-	-	-	-	0.702614	0.773304	0.711146	0.698958	-	-	1	-	-	-	-	-	-	-
LOOC260_104750	AP014680	500298..501074	branched-chain amino acid transport system, ATP-binding protein	-	-	-	-	0.581299	0.868281	0.58645	0.657827	-	-	1	-	-	-	-	-	-	-
LOOC260_104760	AP014680	501074..501781	branched-chain amino acid transport system, ATP-binding protein	-	-	-	-	0.676774	0.830184	0.683337	0.66857	-	-	1	-	-	-	-	-	-	-
LOOC260_104770	AP014680	501787..502407	hypothetical protein	-	-	-	-	-	0.735367	-	-	-	-	1	-	-	-	-	-	-	-
LOOC260_104780	AP014680	complement(502788..504215)	DSBA oxidoreductase	0.545905	-	-	-	0.55471	0.562257	-	-	-	-	1	0.740876	0.740876	0.701044	0.582383	0.539616	0.692658	0.619701
LOOC260_104790	AP014680	504429..504983	isochorismatase	0.623993	0.668638	0.652765	0.547603	0.708322	0.663677	0.723203	0.704356	0.614072	0.70237	1	0.70733	0.70733	0.727172	0.516848	0.686497	0.722212	0.669632
LOOC260_104800	AP014680	505149..505643	membrane protein	-	-	-	-	-	-	-	-	0.484967	0.448012	1	-	-	-	-	-	-	-
LOOC260_104820	AP014680	complement(506248..506772)	hypothetical protein	-	-	-	-	-	0.30317	-	-	-	-	1	0.232604	0.232604	0.241424	-	-	-	-
LOOC260_104830	AP014680	506924..507166	hypothetical protein	-	-	-	-	-	0.696734	-	0.62497	0.548573	-	1	0.655062	0.655062	0.652748	-	-	-	0.620336
LOOC260_104840	AP014680	complement(507213..507854)	NAD-dependent dehydratase	0.557406	0.512352	-	0.551221	0.651049	0.699637	0.614829	0.643097	0.627197	0.47083	1	0.726139	0.726139	0.717305	0.547689	-	0.678434	0.677551
LOOC260_104850	AP014680	508022..508903	23S rRNA pseudouridine synthase	0.330956	-	0.305844	-	0.365728	0.506749	0.37732	0.455235	0.466826	0.601407	1	0.649701	0.649701	0.621368	0.531863	0.510613	0.462961	0.457811
LOOC260_104860	AP014680	508929..509558	HAD family hydrolase	-	-	-	-	-	-	-	-	-	-	1	-	-	-	-	-	-	-
LOOC260_104870	AP014680	complement(509598..509924)	branched-chain amino acid ABC transporter	-	-	-	-	0.450055	0.59884	0.472656	0.581894	-	0.70996	1	0.56306	-	0.564943	-	-	0.510324	0.472656
LOOC260_104880	AP014680	complement(509914..510618)	azaleucine resistance protein AzlC	-	-	-	-	-	0.636802	0.544768	0.603109	-	0.730476	1	0.500395	0.500395	0.514365	-	-	0.548055	0.505327
LOOC260_104890	AP014680	complement(510735..511457)	hypothetical protein	0.168471	-	-	0.137123	0.261733	0.197469	0.280543	0.276625	0.239007	0.587764	1	0.565036	0.565036	0.594033	0.509392	0.157499	0.297786	0.253113
LOOC260_104900	AP014680	complement(511457..512944)	multidrug MFS transporter	0.591736	-	-	0.576542	0.642379	0.640042	0.652118	0.688738	-	0.720682	1	0.788466	0.788466	0.748341	0.687569	0.555116	0.634198	0.673544
LOOC260_104910	AP014680	513128..513565	MerR family transcriptional regulator	0.265405	-	-	-	0.273289	0.282488	0.274603	0.371847	-	0.465149	1	0.549254	0.549254	0.525602	0.32454	0.320597	0.375791	0.354766
LOOC260_104920	AP014680	complement(513732..513896)	hypothetical protein	-	-	-	-	-	-	-	-	-	-	1	-	-	-	-	-	-	-
LOOC260_104930	AP014680	514009..514347	hypothetical protein	-	-	-	-	-	-	-	0.327633	-	-	1	-	-	-	-	0.274998	-	-
LOOC260_104940	AP014680	514656..516353	beta-lactamase	0.630876	0.606025	0.611989	0.623586	0.681572	0.690519	0.681572	0.664011	0.686874	0.898935	1	0.944999	0.944999	0.957257	0.888664	0.870772	0.656058	0.673951
LOOC260_104950	AP014680	complement(516427..517386)	putative glycosyltransferase	-	-	-	-	-	-	-	-	-	-	1	0.318725	0.318725	0.289535	-	-	-	-
LOOC260_104960	AP014680	complement(517735..519273)	multicopper oxidase	-	-	-	-	0.69604	0.734529	0.687766	0.678413	-	-	1	-	-	0.787408	-	0.727695	0.734889	0.72122
LOOC260_104970	AP014680	519476..521065	manganese transporter	-	-	-	-	0.726909	0.822546	0.743636	0.76291	0.774182	-	1	0.82291	0.82291	0.832365	0.696363	0.694544	0.732727	0.765091
LOOC260_104980	AP014680	521068..521526	universal stress protein UspA	-	-	-	-	-	0.457943	-	0.503114	0.414027	-	1	0.850682	0.850682	0.777908	0.742773	0.742773	0.451669	0.508134
LOOC260_104990	AP014680	521691..522368	membrane protein	-	-	-	-	-	0.606614	-	0.738309	0.640599	0.552238	1	0.604066	0.604066	0.550538	0.676286	0.697527	0.651646	0.691578
LOOC260_105000	AP014680	522385..523089	membrane protein	-	-	-	-	-	0.655275	-	0.698365	0.622754	0.578037	1	0.681292	0.681292	0.661778	0.671536	0.711373	0.626819	0.639015
LOOC260_105010	AP014680	complement(523200..524096)	cobalt transporter	0.421586	0.424189	0.418333	0.429395	0.240059	0.272591	0.255674	0.253072	-	0.726083	1	0.696153	0.696153	0.730637	0.658417	0.625886	0.564075	0.497059
LOOC260_105020	AP014680	524374..525024	Cro/Cl family transcriptional regulator	-	-	-	-	0.403475	0.63929	0.397362	0.668113	0.498675	0.620077	1	0.737982	0.75021	0.738858	0.683833	0.704795	0.599988	0.63929
LOOC260_105030	AP014680	525252..525452	cold shock protein	-	0.757118	0.725684	-	0.902846	0.911421	0.89427	0.885702	0.919989	0.971426	1	0.977138	0.977138	0.979993	0.799979	0.819978	0.819978	0.808547
LOOC260_105040	AP014680	525604..526359	membrane protein	0.416015	0.388532	0.342729	0.442734	0.423649	0.488536	0.425175	0.486245	0.467924	0.74045	1	0.749612	0.749612	0.730528	0.527468	0.458001	0.487008	0.493116
LOOC260_105050	AP014680	526372..526830	membrane protein	0.346025	0.329485	-	0.356205	0.414731	0.427454	0.408369	0.48089	0.354933	0.734084	1	0.742989	0.742989	0.679372	0.510155	0.427454	0.396918	0.468167
LOOC260_105060	AP014680	526900..527568	phosphatase	0.269777	0.274129	0.232351	0.274999	-	0.284572	-	0.35333	-	0.703211	1	0.734543	0.734543	0.724969	0.483883	0.52914	0.40033	0.483883
LOOC260_105070	AP014680	527651..527839	stress-responsive transcriptional regulator PspC	-	-	-	-	-	0.477147	-	-	-	0.63218	1	0.641299	0.641299	0.650419	-	-	-	-
LOOC260_105080	AP014680	complement(527909..528715)	lipase/esterase	0.300052	-	-	0.255389	-	0.4794	-	0.514293	0.26795	-	1	0.605712	0.605712	0.550581	0.209331	0.447997	0.204445	0.482192
LOOC260_105090	AP014680	528758..529282	hypothetical protein	-	-	-	-	-	-	0.124296	-	-	0.238984	1	0.310799	0.310799	0.354744	-	-	-	-
LOOC260_105100	AP014680	529471..530001	transcriptional regulator	-	-	-	-	-	0.518027	-	0.476624	0.471315	-	1	-	-	-	-	-	-	-
LOOC260_105110	AP014680	530336..531826	gamma-aminobutyrate permease	-	-	-	-	0.672736	0.742919	0.686308	0.769675	0.746409	0.778205	1	0.792165	0.792165	0.806899	0.733226	0.66188	0.726634	0.711512
LOOC260_105120	AP014680	532043..532684	deoxyguanosine kinase	0.567244	0.573438	0.591137	0.592909	0.277854	0.684945	0.266348	0.7584	0.709726	0.753091	1	0.872564	0.872564	0.855749	0.776984	0.787603	0.711495	0.735391
LOOC260_105160	AP014680	533663..534496	glutamate ABC transporter substrate-binding protein	-	-	-	-	-	-	-	-	-	0.629621	1	0.837173	0.837173	0.836475	-	0.573715	-	-
LOOC260_105170	AP014680	534510..535190	glutamate ABC transporter permease component	-	-	-	-	-	-	-	-	-	0.723189	1	0.882245	0.882245	0.809309	-	0.748674	-	-
LOOC260_105210	AP014680	535825..536376	O-acetyltransferase	0.382869	-	-	-	-	-	-	0.735224	-	-	1	0.786143	0.786143	-	-	-	0.713839	-
LOOC260_105220	AP014680	complement(536425..537153)	short-chain dehydrogenase	-	-	-	-	-	-	-	-	-	-	1	-	-	-	-	-	-	-
LOOC260_105230	AP014680	537245..537727	MerR family transcriptional regulator	-	-	-	-	0.31974	0.325554	0.33253	0.486024	0.565099	-	1	0.68836	0.68836	0.536028	-	0.474396	0.713941	0.526724
LOOC260_105240	AP014680	538016..539086	hypothetical protein	-	-	-	-	-	0.642176	-	-	-	0.529896	1	0.636405	0.636405	-	-	-	-	-
LOOC260_105250	AP014680	complement(539474..540817)	hypothetical protein	-	0.823401	0.723825	-	0.653611	0.722124	0.651483	0.794039	-	-	1	0.866806	0.866806	0.866381	0.717017	0.735741	0.824678	-
LOOC260_105260	AP014680	complement(540829..541098)	hypothetical protein	-	0.6128	0.44022	-	0.559699	0.645988	0.575188	0.590674	-	-	1	0.710154	0.710154	0.676966	0.380481	0.442433	0.603948	-
LOOC260_105270	AP014680	541413..544199	hypothetical protein	-	-	-	-	-	0.176748	-	-	-	0.401881	1	0.562091	0.562091	0.573193	-	-	-	-
LOOC260_105280	AP014680	544519..544986	CtsR family transcriptional regulator	-	-	-	-	0.504392	0.694816	0.505652	0.741476	0.6078	0.88272	1	0.846148	0.846148	0.836058	0.750305	0.66455	0.645633	0.627977
LOOC260_105290	AP014680	545003..547504	ATP-binding subunit of Clp protease and DnaK/DnaJ chaperones	0.537422	0.538106	0.495888	0.551799	0.710859	0.75422	0.695799	0.785714	0.665217	0.812871	1	0.863531	0.863531	0.861931	0.742353	0.694656	0.703329	0.790732
LOOC260_105300	AP014680	547867..548460	TetR family transcriptional regulator	-	-	-	-	-	-	-	0.545089	-	0.537412	1	0.659297	0.659297	0.670813	0.557566	0.604593	-	0.54413
LOOC260_105310	AP014680	548703..552302	DNA-directed RNA polymerase beta subunit	0.800905	0.791993	0.775883	0.801843	0.846574	0.843602	0.846262	0.865028	0.845324	0.911947	1	0.929779	0.929779	0.924461	0.880984	0.866437	0.858775	0.877854
LOOC260_105320	AP014680	552345..555983	DNA-directed RNA polymerase beta' subunit	0.742721	0.74024	0.717319	0.751394	0.810252	0.807003	0.817997	0.86741	0.805918	0.890491	1	0.928596	0.928596	0.919456	0.847428	0.861679	0.8496	0.868962
LOOC260_105330	AP014680	complement(556145..556846)	hypothetical protein	-	-	-	-	-	0.170364	-	0.162092	-	0.384598	1	-	-	-	0.257215	-	-	0.169537
LOOC260_105340	AP014680	557139..557552	30S ribosomal protein S12	0.837751	0.834955	0.816771	0.823764	0.865725	0.889504	0.87132	0.932862	0.896498	0.946849	1	0.93706	0.93706	0.8923	0.874119	0.890902	0.875517	0.837751
LOOC260_105350	AP014680	557567..558037	30S ribosomal protein S7	0.765319	0.762962	0.755887	0.773576	0.856127	0.84787	0.856127	0.859663	0.840795	0.915092	1	0.954007	0.954007	0.904477	0.91627	0.817209	0.886788	0.900938
LOOC260_105360	AP014680	558172..560271	elongation factor G	0.822485	0.818177	0.806341	0.823023	0.853948	0.875468	0.854486	0.888378	0.839697	0.890529	1	0.931684	0.931684	0.925762	0.84131	0.828671	0.89349	0.869281
LOOC260_105370	AP014680	560804..561112	30S ribosomal protein S10	0.853095	0.853095	0.854978	0.843678	0.949146	0.973632	0.935964	0.956681	0.9322	0.937847	1	0.947264	0.947264	0.956681	0.943499	0.926548	0.892645	0.943499
LOOC260_105380	AP014680	561146..561811	50S ribosomal protein L3	0.622402	0.624126	0.62499	0.625851	0.673267	0.713784	0.724993	0.782752	0.695681	0.844822	1	0.872411	0.872411	0.85172	0.862064	0.860341	0.670679	0.737924
LOOC260_105390	AP014680	561830..562456	50S ribosomal protein L4	0.618903	0.612476	0.646452	0.640025	0.730938	0.765832	0.7291	0.746548	0.76767	0.861336	1	0.871437	0.871437	0.872355	0.794299	0.760323	0.747466	0.781445
LOOC260_105400	AP014680	562456..562743	50S ribosomal protein L23	0.700585	0.696514	0.672074	0.733179	0.733179	0.73725	0.739286	0.775951	0.814651	0.942967	1	0.934819	0.934819	0.955187	0.890011	0.875755	0.861495	0.808539
LOOC260_105410	AP014680	562771..563616	50S ribosomal protein L2	0.709121	0.713208	0.751356	0.740457	0.747269	0.805853	0.749312	0.829696	0.778605	0.912804	1	0.918254	0.918254	0.917573	0.88828	0.851494	0.816072	0.788142
LOOC260_105420	AP014680	563655..563936	30S ribosomal protein S19	-	0.809986	0.775981	0.803984	0.863988	0.885989	0.863988	0.869991	0.865987	0.87199	1	0.913992	0.913992	0.907989	0.865987	0.895989	0.849989	0.87199
LOOC260_105430	AP014680	563950..564297	50S ribosomal protein L22	0.755916	0.754222	0.74066	0.760999	0.789817	0.83558	0.789817	0.855923	0.794899	0.949149	1	0.944063	0.944063	0.940674	0.91355	0.899993	0.83558	0.854225
LOOC260_105440	AP014680	564310..564981	30S ribosomal protein S3	0.725961	0.733548	0.700665	0.751257	0.783297	0.793417	0.778238	0.880265	0.842321	0.928328	1	0.924955	0.924955	0.930014	0.897971	0.865931	0.833046	0.859185
LOOC260_105450	AP014680	564984..565418	50S ribosomal protein L16	0.798377	0.786282	0.788969	0.813165	0.840048	0.813165	0.844079	0.869618	0.869618	0.900535	1	0.904566	0.904566	0.9086	0.884403	0.85752	0.844079	0.899188
LOOC260_105460	AP014680	565408..565614	50S ribosomal protein L29	0.554238	0.542808	0.551381	0.548523	0.628531	0.679965	0.659962	0.665677	0.634246	0.842841	1	0.857128	0.857128	0.885702	0.842841	0.845697	0.657105	0.702824
LOOC260_105470	AP014680	565641..565907	30S ribosomal protein S17	0.735461	0.735461	0.711804	0.73976	0.718253	0.759118	0.752669	0.744065	0.774176	0.842996	1	0.88816	0.88816	0.883861	0.840847	0.823639	0.772021	0.750514
LOOC260_105480	AP014680	565959..566327	50S ribosomal protein L14	0.867614	0.854857	0.838907	0.872401	0.878781	0.91387	0.878781	0.889945	0.859639	0.944175	1	0.944175	0.944175	0.948962	0.925037	0.9362	0.840501	0.873995
LOOC260_105490	AP014680	566362..566670	50S ribosomal protein L24	0.352556	0.433487	0.400729	0.439267	0.71867	0.772626	0.720596	0.68784	0.753357	0.81309	1	0.859337	0.859337	0.868972	0.791895	0.774552	0.730231	0.7495
LOOC260_105500	AP014680	566699..567241	50S ribosomal protein L5	0.824888	0.811173	0.832271	0.840711	0.849149	0.880796	0.857589	0.88607	0.889236	0.949364	1	0.954638	0.954638	0.962024	0.918774	0.889236	0.888182	0.904005
LOOC260_105510	AP014680	567260..567445	30S ribosomal protein S14	0.838311	0.838311	0.823339	-	0.862261	0.901191	0.808367	0.91317	-	0.964071	1	0.952092	0.952092	0.946106	0.856276	0.940121	0.862261	0.970056
LOOC260_105520	AP014680	567481..567879	30S ribosomal protein S8	0.791293	0.792741	0.768104	0.798539	0.891299	0.8826	0.891299	0.95217	0.871007	0.943475	1	0.959417	0.959417	0.950721	0.90434	0.886949	0.915936	0.963766
LOOC260_105530	AP014680	567910..568446	50S ribosomal protein L6	0.613449	0.616704	0.612361	0.60802	0.672081	0.698141	0.66991	0.800209	0.673169	0.889245	1	0.919649	0.919649	0.892503	0.735059	0.755691	0.705743	0.766549
LOOC260_105540	AP014680	568483..568839	50S ribosomal protein L18	0.731612	0.634163	0.734809	0.753978	0.757172	0.79232	0.768357	0.859415	0.741196	0.889769	1	0.864209	0.864209	0.859415	0.861012	0.857818	0.822674	0.805098
LOOC260_105550	AP014680	568862..569362	30S ribosomal protein S5	0.622761	0.619201	0.629878	0.640555	0.774604	0.733084	0.769859	0.897979	0.77579	0.908657	1	0.938314	0.938314	0.93594	0.878999	0.846968	0.871882	0.880185
LOOC260_105560	AP014680	569376..569558	50S ribosomal protein L30	0.753176	0.733943	0.77882	0.740354	0.830109	0.721121	0.826903	0.772409	0.749971	0.958333	1	0.897427	0.897427	0.907038	0.798054	0.801259	0.820492	0.791643
LOOC260_105570	AP014680	569591..570025	50S ribosomal protein L15	0.620114	0.621456	0.632196	0.609374	0.622798	0.673808	0.624143	0.692602	0.671125	0.781196	1	0.865765	0.865765	0.833548	0.777168	0.700655	0.728844	0.743609
LOOC260_105580	AP014680	570025..571323	preprotein translocase subunit SecY	0.685414	0.666061	0.689914	0.661561	0.746171	0.696215	0.743921	0.769123	0.736269	0.900988	1	0.897389	0.897389	0.890638	0.888388	0.879836	0.776324	0.770924
LOOC260_105590	AP014680	571349..572008	adenylate kinase	0.582267	0.59155	0.603365	0.623617	0.557793	0.703788	0.681847	0.768771	0.698725	0.838814	1	0.845566	0.845566	0.870883	0.838814	0.816872	0.712227	0.765394
LOOC260_105600	AP014680	572152..572370	translation initiation factor IF-1	0.884009	0.884009	0.884009	0.868545	0.886586	0.886586	0.886586	0.881433	0.881433	0.989688	1	0.979383	0.979383	0.979383	0.938137	0.932984	0.91752	0.945872
LOOC260_105610	AP014680	572412..572531	50S ribosomal protein L36	0.951448	-	0.951448	0.975724	0.88833	-	0.88833	0.946592	0.932027	0.975724	1	0.975724	0.975724	0.975724	0.927171	0.762093	0.912606	0.966013
LOOC260_105620	AP014680	572562..572927	30S ribosomal protein S13	0.759601	0.748384	0.770822	0.735561	0.814092	0.80768	0.810888	0.910252	0.883008	0.929486	1	0.942305	0.942305	0.937499	0.90384	0.926278	0.874995	0.874995
LOOC260_105630	AP014680	572957..573346	30S ribosomal protein S11	0.781052	0.78697	0.767737	0.788448	0.738149	0.754425	0.738149	0.775133	0.792888	0.874253	1	0.880172	0.880172	0.884608	0.831351	0.853542	0.778094	0.803242
LOOC260_105640	AP014680	573437..574381	DNA-directed RNA polymerase alpha subunit	0.67413	0.669284	0.650507	0.694724	0.815866	0.851602	0.815259	0.842516	0.812837	0.908538	1	0.960024	0.960024	0.956995	0.886733	0.83222	0.840094	0.855237
LOOC260_105650	AP014680	574409..574792	50S ribosomal protein L17	0.683641	0.679142	0.721125	0.68514	0.670146	0.740614	0.761605	0.826078	0.769102	0.929533	1	0.947523	0.947523	0.926532	0.886051	0.844068	0.767603	0.854566
LOOC260_105660	AP014680	575014..575844	cobalt transporter ATP-binding subunit	0.500331	0.504437	0.535239	0.48048	0.597526	0.57973	0.587943	0.601633	0.570831	0.581782	1	0.621483	0.621483	0.629012	0.513336	0.510598	0.553035	0.610532
LOOC260_105670	AP014680	575820..576692	cobalt transporter ATP-binding subunit	0.492176	0.485666	0.485015	0.557933	0.582672	0.570954	0.58137	0.630851	0.559885	0.63606	1	0.669914	0.669914	0.67382	0.412095	0.443997	0.548818	0.532541
LOOC260_105680	AP014680	576692..577492	cobalt transporter	0.541265	0.536958	0.564239	0.50896	0.613054	0.623105	0.586493	0.646077	0.638898	0.715714	1	0.813347	0.813347	0.819091	0.527626	0.5707	0.547009	0.605875
LOOC260_105690	AP014680	577492..578262	tRNA pseudouridine synthase A	0.499623	0.528715	0.49235	0.498169	0.531625	0.550534	0.539624	0.586172	0.507623	0.715629	1	0.729448	0.729448	0.674901	0.691629	0.701083	0.474895	0.566534
LOOC260_105700	AP014680	578402..578845	50S ribosomal protein L13	0.681457	0.689071	0.732221	0.680189	0.725876	0.728413	0.724607	0.818521	0.770294	0.884513	1	0.870553	0.871822	0.869285	0.799485	0.790599	0.80329	0.794408
LOOC260_105710	AP014680	578859..579251	30S ribosomal protein S9	0.770121	0.783299	0.783299	0.740836	0.843331	0.827225	0.843331	0.853579	0.802332	0.919468	1	0.941432	0.941432	0.95461	0.833079	0.846258	0.897505	0.887257
LOOC260_105720	AP014680	579732..581573	hypothetical protein	-	-	-	-	0.289829	-	0.28154	-	-	-	1	-	-	-	-	-	-	-
LOOC260_105730	AP014680	581602..581934	hypothetical protein	-	-	-	-	0.456863	-	0.417204	-	-	-	1	-	-	-	-	-	-	-
LOOC260_105740	AP014680	581950..582312	transcriptional regulator	-	-	-	-	0.804477	-	0.80768	-	-	-	1	-	-	-	-	-	-	-
LOOC260_105750	AP014680	582343..582717	hypothetical protein	-	-	-	-	0.413653	-	0.415207	-	-	-	1	-	-	-	-	-	-	-
LOOC260_105760	AP014680	582720..583496	membrane protein	-	-	-	-	0.791598	-	0.784727	-	-	-	1	-	-	-	-	-	-	-
LOOC260_105770	AP014680	583517..584176	membrane protein	-	-	-	-	0.704369	-	0.661485	-	-	-	1	-	-	-	-	-	-	-
LOOC260_105780	AP014680	584193..585308	dihydroorotase	-	-	-	-	0.638012	-	0.619811	0.514652	-	-	1	-	-	-	-	-	-	-
LOOC260_105790	AP014680	585310..586410	L-seryl-tRNA (Sec) selenium transferase	-	-	-	-	0.728685	-	0.719849	0.620575	-	-	1	-	-	-	-	-	-	-
LOOC260_105800	AP014680	586425..587165	hypothetical protein	-	-	-	-	0.807278	-	0.797415	0.711676	-	-	1	-	-	-	-	-	-	-
LOOC260_105810	AP014680	587319..588395	carbohydrate kinase	-	-	-	-	-	-	-	-	0.373806	0.447939	1	0.776021	0.730805	0.820712	-	-	-	-
LOOC260_105820	AP014680	588626..589927	polygalacturonase	-	-	-	-	-	0.203443	-	-	-	-	1	0.806909	0.806909	0.832394	-	-	-	-
LOOC260_105830	AP014680	589955..591487	major facilitator superfamily transporter	-	-	-	-	-	-	0.233969	-	-	-	1	0.891952	0.891952	0.887481	-	-	0.3409	-
LOOC260_105840	AP014680	591955..593091	hypothetical protein	-	-	-	-	-	-	-	-	-	-	1	0.759291	0.759291	0.778861	-	-	-	-
LOOC260_105850	AP014680	593108..593521	oxidoreductase	-	-	-	-	-	-	-	-	-	-	1	0.748948	0.748948	0.739236	-	-	-	-
LOOC260_105860	AP014680	593556..594008	hypothetical protein	-	-	-	-	-	-	-	-	-	-	1	0.617556	0.617556	0.698005	-	-	-	-
LOOC260_105870	AP014680	594068..594439	hypothetical protein	-	-	-	-	-	-	-	-	-	-	1	-	-	-	-	-	-	-
LOOC260_105880	AP014680	594511..594924	hypothetical protein	-	-	-	-	-	-	-	-	-	-	1	-	-	-	-	-	-	-
LOOC260_105890	AP014680	complement(595103..596293)	AraC family transcriptional regulator	-	-	-	-	-	-	-	-	-	0.511112	1	0.679596	0.679596	0.685749	-	-	-	-
LOOC260_105900	AP014680	596562..598571	hypothetical protein	-	-	-	-	-	-	-	-	-	0.799446	1	0.796137	0.796137	0.842759	-	-	-	-
LOOC260_105910	AP014680	598764..600002	major facilitator superfamily transporter	-	-	-	-	-	-	0.326461	-	0.325059	0.849389	1	0.45696	0.45696	0.857341	-	-	0.384461	-
LOOC260_105920	AP014680	600313..600627	alcohol dehydrogenase	-	-	-	-	-	-	-	-	-	-	1	-	-	-	-	-	-	-
LOOC260_105930	AP014680	600753..601841	transposase	-	-	-	-	-	-	0.478339	-	-	-	1	-	-	-	-	-	-	-
LOOC260_105940	AP014680	602428..603000	alcohol dehydrogenase	-	-	-	-	-	-	-	-	-	-	1	-	-	-	-	-	-	-
LOOC260_105950	AP014680	complement(603135..604376)	major facilitator superfamily transporter	-	-	-	-	-	-	-	-	-	-	1	-	-	-	-	0.76208	-	0.792113
LOOC260_105960	AP014680	complement(604392..606056)	beta-xylosidase	-	-	-	-	-	-	-	-	-	0.331881	1	-	-	-	-	0.667104	-	0.742005
LOOC260_105970	AP014680	606261..607088	AraC family transcriptional regulator	-	-	-	-	-	-	-	-	-	-	1	-	-	-	-	-	-	0.610833
LOOC260_105980	AP014680	607392..607601	hypothetical protein	-	-	-	-	-	-	-	-	-	-	1	-	-	-	-	-	-	-
LOOC260_105990	AP014680	complement(607719..609476)	hypothetical protein	-	-	-	-	-	-	-	-	-	-	1	0.581802	0.581802	-	-	-	0.219856	-
LOOC260_106000	AP014680	609689..609925	cytochrome B5	0.487935	0.379753	-	-	-	0.687472	-	0.634585	0.451875	-	1	0.596117	0.596117	0.716319	0.653814	0.451875	-	0.651411
LOOC260_106010	AP014680	610088..611044	hydrolase	-	-	-	-	0.512691	0.589483	0.485555	0.621816	-	0.684751	1	0.71131	0.71131	0.710155	-	0.584864	0.592947	0.588905
LOOC260_106020	AP014680	complement(611033..611851)	haloacid dehalogenase	-	-	-	-	-	0.359761	-	0.357672	-	-	1	-	-	0.265117	-	-	-	0.356977
LOOC260_106030	AP014680	complement(611871..614357)	peptide ABC transporter permease	0.281986	-	-	0.266904	0.391905	0.491998	0.385507	0.329748	-	-	1	0.409273	0.409273	0.419556	-	-	0.343459	-
LOOC260_106040	AP014680	complement(614369..615073)	ABC transporter ATP-binding protein	0.653432	-	-	0.65748	0.754649	0.7838	0.757889	-	-	-	1	0.804043	0.804043	0.773272	-	-	0.631569	-
LOOC260_106050	AP014680	615607..617592	PTS N-acetylglucosamine transporter subunit IIABC	-	-	-	0.272589	0.155143	0.167521	0.158022	0.685949	0.6563	0.703796	1	0.734309	0.734309	-	-	-	-	-
LOOC260_106060	AP014680	complement(617860..619296)	amino acid permease	0.696928	0.713697	-	-	0.768095	-	0.76564	0.712469	-	0.836398	1	0.799588	0.800405	0.788135	0.730057	0.698973	0.768504	-
LOOC260_106070	AP014680	619518..620531	lipoate-protein ligase A	-	-	-	-	-	-	-	0.684146	-	-	1	-	-	-	-	0.671447	-	0.692981
LOOC260_106080	AP014680	620700..622142	cytochrome d ubiquinol oxidase subunit I	-	-	-	0.595429	0.610778	0.609204	0.613532	0.714675	-	0.558828	1	-	-	0.552138	0.572209	0.556074	0.633997	0.697753
LOOC260_106090	AP014680	622139..623161	cytochrome d ubiquinol oxidase subunit II	-	-	-	0.481324	0.600105	0.615376	0.590489	0.697957	-	0.56447	1	-	-	0.565601	0.572955	0.575783	0.688907	0.68212
LOOC260_106100	AP014680	623247..625004	ATP-binding cassette, subfamily C, bacterial CydD	-	-	-	0.485179	0.516766	0.590684	0.522952	0.619666	-	0.496576	1	-	-	0.529465	0.497554	0.50602	0.596545	-
LOOC260_106110	AP014680	625004..626737	ATP-binding cassette, subfamily C, bacterial CydC	-	-	-	0.451321	0.485408	0.513596	0.490324	0.632575	-	0.471315	1	-	-	0.495569	0.477542	0.46607	0.606681	0.637491
LOOC260_106120	AP014680	complement(626954..627931)	geranylgeranyl pyrophosphate synthase	-	-	-	0.304383	0.40045	0.501725	0.391769	0.482627	-	0.356468	1	-	-	0.350681	0.343157	0.36457	0.484364	0.479734
LOOC260_106130	AP014680	628022..628930	1,4-dihydroxy-2-naphthoate octaprenyltransferase	-	-	-	0.256018	0.405958	0.516507	0.417394	0.641033	-	0.402781	1	-	-	0.416124	0.394522	0.398334	0.369744	0.459961
LOOC260_106140	AP014680	629046..629687	N-acetylmuramidase	0.368539	0.353692	0.365918	0.357184	0.367666	0.410463	0.39212	0.363299	0.373779	0.565925	1	0.702174	0.702174	0.53361	0.461991	0.53885	0.356311	-
LOOC260_106150	AP014680	629700..630278	xanthine phosphoribosyltransferase	0.580662	0.556756	0.519903	0.538829	0.615524	0.689232	0.634449	0.675287	0.628473	0.797803	1	0.814734	0.814734	0.781866	0.709153	0.674291	0.622498	0.670307
LOOC260_106160	AP014680	630317..631474	phosphoribosylaminoimidazole carboxylase ATPase subunit	-	-	-	-	0.290702	0.354388	0.292161	0.448702	0.281952	0.51968	1	0.570726	0.570726	0.553225	0.514333	0.389878	0.422935	0.453078
LOOC260_106170	AP014680	631627..633864	ATP-dependent DNA helicase PcrA	0.56702	0.572492	0.556575	0.578709	0.632677	0.688883	0.624221	0.678191	0.658538	0.761252	1	0.821438	0.821438	0.817209	0.718479	0.714495	0.667745	0.662522
LOOC260_106180	AP014680	634173..636203	DNA ligase LigA	0.567563	0.570045	0.559013	0.551843	0.596245	0.588247	0.584938	0.624376	0.600934	0.735244	1	0.772753	0.772753	0.785161	0.700769	0.691116	0.61362	0.63982
LOOC260_106190	AP014680	636206..637327	calcium-transporting ATPase	0.401512	0.397958	0.394912	0.389836	0.475118	0.520804	0.489838	0.514204	0.477147	0.712685	1	0.714208	0.714208	0.764462	0.661923	0.594917	0.355826	0.542123
LOOC260_106200	AP014680	637694..638815	aryl-alcohol dehydrogenase	-	-	-	-	-	-	0.708119	0.689061	0.672009	-	1	0.685551	0.685551	-	-	-	0.715642	-
LOOC260_106210	AP014680	638889..640352	lactaldehyde dehydrogenase	-	-	0.251333	-	0.656795	-	0.215591	-	-	-	1	0.249796	0.249796	0.257483	-	-	0.717517	-
LOOC260_106220	AP014680	640521..640832	aspartyl/glutamyl-tRNA amidotransferase subunit C	0.363426	0.365271	0.389257	0.356045	0.328368	0.516574	0.356045	0.59038	0.420625	0.815485	1	0.811797	0.811797	0.830249	0.673411	0.651267	0.667874	0.592224
LOOC260_106230	AP014680	640832..642301	aspartyl/glutamyl-tRNA amidotransferase subunit A	0.493452	0.494221	0.50115	0.511158	0.602383	0.627788	0.608542	0.699768	0.608157	0.862588	1	0.881834	0.881834	0.867593	0.748652	0.706696	0.655118	0.695919
LOOC260_106240	AP014680	642301..643728	aspartyl/glutamyl-tRNA amidotransferase subunit B	0.649682	0.64302	0.63675	0.646547	0.719823	0.703757	0.714338	0.811909	0.704933	0.873431	1	0.876957	0.876957	0.878133	0.804465	0.766846	0.797411	0.811518
LOOC260_106250	AP014680	643751..644773	lipid kinase	0.5199	0.514852	0.48737	0.508122	0.617491	0.637121	0.593934	0.762193	0.713959	0.777336	1	0.847444	0.847444	0.817719	0.680307	0.667969	0.744246	0.775094
LOOC260_106260	AP014680	645113..646477	RNA methyltransferase	0.470436	0.473309	0.477824	0.489319	0.580864	0.598106	0.584969	0.659683	0.643673	0.727417	1	0.766006	0.766006	0.76067	0.752048	0.66543	0.668304	0.67364
LOOC260_106270	AP014680	646678..646974	toxin-antitoxin system, toxin component	0.465213	-	-	-	-	-	0.54244	-	-	-	1	-	-	-	-	-	-	-
LOOC260_106280	AP014680	646988..647917	toxin-antitoxin system, antitoxin component	-	0.379878	-	-	-	-	0.552068	-	-	-	1	-	-	-	-	-	-	-
LOOC260_106290	AP014680	complement(648081..648293)	short-chain dehydrogenase	-	-	-	-	-	-	-	-	-	-	1	-	-	-	-	-	-	-
LOOC260_106300	AP014680	complement(648311..649723)	ISLho2 transposase	-	-	-	-	-	-	-	-	-	-	-	-	-	-	-	-	-	-
LOOC260_106310	AP014680	complement(649836..650471)	short-chain dehydrogenase	-	-	-	-	-	0.434227	-	0.413043	-	-	1	-	-	0.615169	-	-	0.375973	0.381268
LOOC260_106320	AP014680	650575..651132	TetR family transcriptional regulator	-	-	-	-	-	-	-	-	-	-	1	-	-	-	-	-	0.123449	-
LOOC260_106330	AP014680	651236..652117	LysR family transcriptional regulator	-	-	-	-	-	-	-	-	0.590437	0.4433	1	0.40954	0.40954	-	-	-	-	-
LOOC260_106340	AP014680	652431..653906	3-octaprenyl-4-hydroxybenzoate carboxy-lyase	-	-	-	-	-	-	0.761359	0.779686	0.923255	0.816343	1	0.875908	0.875908	0.786941	-	-	-	0.743412
LOOC260_106350	AP014680	653921..654517	3-polyprenyl-4-hydroxybenzoate decarboxylase	-	-	-	-	-	-	0.604526	0.636694	0.801317	0.74266	1	0.74266	0.74266	0.63764	-	-	-	0.643319
LOOC260_106360	AP014680	654489..654947	hypothetical protein	-	-	-	-	-	-	0.25895	0.263907	0.517945	0.389069	1	0.294887	0.294887	0.30604	-	-	-	0.272581
LOOC260_106370	AP014680	655103..656599	glutamate--cysteine ligase	-	-	-	-	-	0.295581	-	-	-	0.575853	1	0.602012	0.602012	0.594913	0.418153	0.442817	0.298944	0.299691
LOOC260_106380	AP014680	complement(656657..658012)	gluconate permease	-	-	-	-	0.699465	-	0.699024	0.685785	0.711823	-	1	-	-	-	0.479251	0.509259	0.736536	0.752423
LOOC260_106390	AP014680	complement(658732..660273)	gluconokinase	0.435201	0.415237	-	-	0.68457	0.558252	0.68457	0.50562	0.710705	0.873683	1	0.927042	0.927042	0.923048	0.520865	0.52631	0.723045	0.774952
LOOC260_106400	AP014680	660529..661365	transcriptional regulator	-	-	-	-	0.381767	-	0.37172	0.4032	0.427982	-	1	0.54252	0.54252	0.598114	-	-	0.461473	0.460134
LOOC260_106410	AP014680	661667..662446	lysozyme	0.157192	-	-	-	0.231853	-	0.23257	0.349588	0.265595	0.43717	1	0.564239	0.564239	0.549163	-	-	0.316565	0.356767
LOOC260_106420	AP014680	complement(662495..662857)	membrane protein	-	-	-	-	0.272969	0.326014	0.265168	0.460188	0.288571	0.550675	1	0.81746	0.81746	0.794057	0.658326	0.608403	0.363458	0.499192
LOOC260_106430	AP014680	663015..664016	oxidoreductase	0.196073	0.217302	-	-	0.381551	0.509487	0.405575	0.56703	0.459765	0.699994	1	0.723458	0.723458	0.723458	0.629602	0.60502	0.505576	0.530158
LOOC260_106440	AP014680	664030..665364	DEAD/DEAH box helicase	0.28534	0.289998	0.286187	0.284494	0.348423	0.403462	0.35308	0.471203	0.389491	0.645634	1	0.698133	0.698133	0.685855	0.587208	0.535133	0.433099	0.497876
LOOC260_106460	AP014680	complement(665598..665990)	hypothetical protein	-	-	-	-	-	-	-	-	-	-	1	0.730752	0.730752	-	-	-	-	0.173032
LOOC260_106470	AP014680	complement(666028..666216)	toxin HicA	-	-	-	-	-	-	-	-	-	-	1	-	-	-	-	-	-	-
LOOC260_106480	AP014680	complement(666684..667055)	membrane protein	-	-	-	-	0.446877	0.575251	-	0.576835	0.627554	0.381897	1	-	-	-	-	-	-	-
LOOC260_106490	AP014680	667362..668486	UDP-N-acetylglucosamine 2-epimerase	0.596059	0.603624	0.60312	0.59152	-	-	-	0.613205	0.611188	0.736253	1	0.582948	0.582948	0.572356	0.558237	-	0.624803	0.63136
LOOC260_106500	AP014680	668683..669048	hypothetical protein	-	-	-	-	-	-	-	-	-	-	1	-	-	0.311771	-	-	-	-
LOOC260_106510	AP014680	669041..669331	transcriptional regulator	-	0.270863	-	0.187192	-	-	-	-	-	-	1	-	-	0.292777	-	-	-	-
LOOC260_106520	AP014680	complement(669430..669831)	membrane protein	-	0.242428	-	-	-	-	-	-	-	0.697272	1	-	0.79969	0.753001	0.656609	0.530095	-	-
LOOC260_106530	AP014680	complement(669847..670302)	flavodoxin	0.357946	0.355353	0.344975	0.37351	0.592717	0.621251	0.605687	0.661463	0.618658	0.81322	1	0.705561	0.705561	0.791171	0.731503	0.630333	0.713346	0.632925
LOOC260_106540	AP014680	complement(670555..671073)	hypothetical protein	-	-	-	-	-	-	-	-	-	-	1	-	-	-	-	-	-	-
LOOC260_106550	AP014680	671287..672072	methionine aminopeptidase	-	0.580587	-	0.624097	0.639791	0.742504	0.674027	0.651916	-	0.831665	1	0.876601	0.876601	0.900853	0.822391	0.83095	-	0.706125
LOOC260_106560	AP014680	672502..673398	ribonuclease BN	0.248199	0.247552	0.21061	0.287086	0.34736	0.366155	0.357729	0.349953	0.371339	0.581325	1	0.790662	0.790662	0.75372	0.570956	0.559289	0.441335	0.498367
LOOC260_106570	AP014680	complement(673433..673675)	hypothetical protein	-	-	0.332483	0.31823	0.311104	0.396622	0.273095	0.494017	0.375242	0.6413	1	0.676933	0.676933	0.662681	0.543902	0.432254	0.308728	0.360989
LOOC260_106580	AP014680	complement(673703..673909)	hypothetical protein	-	-	-	-	-	-	-	-	-	0.672992	1	0.765645	0.765645	0.732947	0.340534	-	-	-
LOOC260_106590	AP014680	674074..674868	regulatory protein RecX	-	-	-	0.236954	0.280495	0.408265	0.286919	0.578147	0.441099	0.605985	1	0.677365	0.677365	0.655951	0.406122	0.412547	0.351161	0.454661
LOOC260_106600	AP014680	674982..676460	NLP/P60 protein	-	-	-	-	-	-	-	-	-	-	1	-	-	-	0.27846	-	-	-
LOOC260_106610	AP014680	676725..678914	hypothetical protein	-	-	-	-	-	-	-	-	-	-	1	-	-	-	-	-	-	-
LOOC260_106620	AP014680	complement(678994..679383)	putative cytidylate kinase	-	-	-	-	-	-	-	-	-	-	1	-	-	-	-	-	-	-
LOOC260_106630	AP014680	679283..680857	hypothetical protein	-	-	-	-	-	-	-	-	-	-	1	-	-	-	-	-	-	-
LOOC260_106640	AP014680	complement(681000..681332)	hypothetical protein	-	-	-	-	-	-	-	-	-	-	1	-	-	-	-	-	-	-
LOOC260_106650	AP014680	681768..683528	hypothetical protein	-	-	-	-	-	-	-	-	-	-	1	-	-	-	-	-	-	-
LOOC260_106660	AP014680	683719..684651	glycosyltransferase	0.673082	0.696562	0.565312	0.641172	0.553271	0.655622	0.55568	0.605651	0.667061	0.723655	1	0.776034	0.776034	0.770013	0.689337	0.671878	0.549057	0.557487
LOOC260_106670	AP014680	684673..685311	major facilitator superfamily transporter	0.617945	0.586254	0.574809	0.612663	-	0.389064	0.357374	0.664602	0.595937	0.400509	1	0.395225	0.395225	0.754393	0.378501	0.734145	0.570408	-
LOOC260_106680	AP014680	685313..686530	hypothetical protein	-	-	-	-	-	0.193931	-	-	-	-	1	-	-	-	0.236978	0.304623	-	-
LOOC260_106690	AP014680	686527..687165	lipopolysaccharide biosynthesis protein	-	-	-	-	-	-	-	-	-	-	1	0.207368	0.207368	0.412064	0.195645	-	-	-
LOOC260_106700	AP014680	687182..687946	exopolysaccharide biosynthesis protein	0.455058	0.502885	0.48332	-	-	0.615931	0.396361	0.602164	-	0.605787	1	0.57825	0.57825	0.708688	0.540568	0.57825	-	-
LOOC260_106710	AP014680	687962..688951	glycosyltransferase	-	-	-	-	-	0.177054	-	-	-	0.143001	1	-	-	-	-	-	0.162866	-
LOOC260_106720	AP014680	688951..689955	glycosyltransferase	-	-	-	-	-	-	-	0.38361	-	-	1	-	-	-	-	-	-	-
LOOC260_106730	AP014680	690005..690919	glycosyltransferase	0.327528	-	0.325046	-	-	0.406934	-	-	-	0.346758	1	-	-	0.338695	-	-	-	-
LOOC260_106740	AP014680	690944..692065	UDP-galactopyranose mutase	-	0.75932	0.73744	0.768767	-	0.779708	0.692188	0.806063	-	0.828939	1	0.905518	0.905518	0.878168	0.839381	0.842861	-	-
LOOC260_106750	AP014680	692068..693489	polysaccharide biosynthesis protein	0.461964	0.206024	0.480877	0.467598	0.414076	0.516693	0.423332	0.500194	-	0.755731	1	0.681685	0.681685	0.800399	0.646272	0.671625	-	-
LOOC260_106760	AP014680	693553..695079	hypothetical protein	-	-	-	-	-	-	-	-	-	-	1	-	-	-	-	-	-	-
LOOC260_106770	AP014680	695493..696530	acyltransferase	-	-	-	-	-	-	-	-	-	-	1	-	-	-	0.363212	-	-	-
LOOC260_106780	AP014680	696707..698005	mannosyl-glycoprotein endo-beta-N-acetylglucosaminidase	-	-	-	-	-	-	-	-	-	-	1	-	-	-	-	-	-	-
LOOC260_106790	AP014680	698150..699262	membrane protein	-	-	-	-	0.409678	0.518158	0.411784	0.524478	0.476029	0.58135	1	-	-	-	0.608734	0.517631	0.470237	0.494987
LOOC260_106800	AP014680	complement(699311..700561)	transcriptional regulator	0.298114	0.304515	0.306345	0.293084	0.294455	0.332865	0.3036	-	0.334237	0.615906	1	-	0.66026	0.657973	0.599444	0.562865	-	-
LOOC260_106810	AP014680	complement(700720..701199)	tryptophan-rich sensory protein	-	-	-	-	0.489257	0.370717	-	0.456469	-	-	1	0.407286	0.407286	-	-	-	-	0.437553
LOOC260_106820	AP014680	701364..701768	glycerol-3-phosphate cytidylyltransferase	0.624115	0.639371	0.563084	0.557536	-	0.707337	-	0.64353	0.649079	0.701788	1	0.679596	0.809974	0.712882	-	-	0.64492	0.635209
LOOC260_106830	AP014680	complement(701789..702661)	transcriptional regulator	-	-	0.278238	-	-	0.465287	-	-	-	-	1	-	0.537992	0.549229	-	0.364162	-	0.352264
LOOC260_106840	AP014680	702782..703801	membrane protein	0.524132	-	-	0.57998	-	0.727161	-	-	-	-	1	-	0.791734	0.668986	-	0.741704	-	0.682948
LOOC260_106850	AP014680	703964..704149	toxin HicA	-	-	-	-	-	-	-	-	-	-	1	-	-	-	-	-	-	-
LOOC260_106860	AP014680	704187..704579	antitoxin HicB	-	-	-	-	-	-	-	-	-	-	1	-	-	-	-	-	-	-
LOOC260_106870	AP014680	704842..706422	peptide chain release factor 3	0.719562	0.716043	0.714284	0.720618	0.741378	0.789585	0.753341	0.821605	0.762843	0.868755	1	0.887404	0.887404	0.885293	0.836735	0.80753	0.765657	0.800492
LOOC260_106880	AP014680	706637..707923	abortive phage resistance protein	-	-	-	-	-	-	-	-	-	-	1	0.583178	0.583178	-	-	-	-	-
LOOC260_106890	AP014680	707927..708532	abortive phage resistance protein	-	-	-	-	-	-	-	-	-	-	1	-	-	-	-	-	-	-
LOOC260_106900	AP014680	complement(708583..709488)	permease	-	-	-	-	-	-	-	-	-	-	1	0.711901	0.711901	0.714462	0.443648	0.498707	-	-
LOOC260_106910	AP014680	complement(709601..710305)	hypothetical protein	-	-	-	-	-	-	-	-	-	0.503521	1	0.638638	0.638638	0.647279	0.457172	0.380185	-	0.263922
LOOC260_106920	AP014680	710678..711268	membrane protein	0.250988	0.215418	0.23676	0.223548	0.283511	0.601612	0.293674	0.482705	0.367863	0.770317	1	0.69816	0.69816	0.660558	0.66259	0.536568	0.4949	0.467461
LOOC260_106930	AP014680	complement(711316..714288)	hypothetical protein	0.217009	-	0.217206	0.227052	-	-	-	-	-	0.286919	1	0.293417	0.293417	-	-	0.272346	-	-
LOOC260_106940	AP014680	713813..713944	hypothetical protein	-	-	-	-	-	-	-	-	-	-	1	-	-	-	-	-	-	-
LOOC260_106950	AP014680	714500..715912	ISLho2 transposase	-	-	-	-	-	-	-	-	-	-	-	-	-	-	-	-	-	-
LOOC260_106960	AP014680	complement(715982..718225)	ATP-dependent Clp protease ATP-binding protein	0.61298	0.614742	0.620027	0.610967	0.661295	0.685198	0.692501	0.708604	0.657774	0.792144	1	0.841968	0.841968	0.83115	0.741568	0.756665	0.702058	0.718168
LOOC260_106970	AP014680	718523..718708	hypothetical protein	-	-	-	0.302674	0.403603	-	0.40972	-	0.302674	0.385252	1	0.602403	0.602403	0.68498	-	0.446421	0.360785	0.415837
LOOC260_106980	AP014680	718892..719158	phosphocarrier protein HPr	0.844482	0.8488	0.801282	0.786158	0.725682	0.725682	0.725682	0.807759	0.842323	0.8596	1	0.894159	0.894159	0.885523	0.796958	0.833682	0.803441	0.786158
LOOC260_106990	AP014680	719158..720879	phosphoenolpyruvate--protein phosphotransferase	0.637517	0.63588	0.639483	0.620491	0.672227	0.72298	0.679103	0.752449	0.684342	0.831691	1	0.844789	0.844789	0.830054	0.564498	0.584145	0.563516	0.508833
LOOC260_107000	AP014680	721218..722420	glycosyltransferase	0.495101	0.493238	0.510472	0.489045	0.565898	0.632039	0.570556	0.642286	0.580804	0.733577	1	0.810896	0.810896	0.814622	0.674424	0.656259	0.549131	0.624586
LOOC260_107010	AP014680	722424..723446	glycosyltransferase	0.602627	0.597687	0.589454	0.62019	0.581221	0.679467	0.568598	0.760698	-	0.791983	1	0.838088	0.838088	0.826561	0.675626	0.656416	0.67343	0.704166
LOOC260_107020	AP014680	723449..724459	membrane protein	0.32793	0.299638	0.34352	0.351025	0.524816	0.595257	0.533477	0.579667	0.510381	0.76847	1	0.848726	0.848726	0.835447	0.706691	0.728632	0.672048	0.683018
LOOC260_107030	AP014680	complement(724629..725819)	aminotransferase A	-	-	-	-	-	0.572695	-	0.647273	-	0.749996	1	0.836771	0.836771	0.818009	-	-	-	-
LOOC260_107040	AP014680	725927..726175	hypothetical protein	-	-	-	-	0.340081	0.40131	0.340081	0.40131	0.385436	0.634891	1	0.64623	0.64623	0.632625	-	0.396775	-	0.469343
LOOC260_107210	AP014680	complement(732817..734334)	transposase	-	-	-	-	-	0.328678	-	-	-	-	1	-	-	-	0.250907	-	-	-
LOOC260_107220	AP014680	complement(734428..734784)	transposase	-	0.566276	-	-	0.570958	0.603721	-	-	-	-	1	-	-	-	0.625563	-	-	-
LOOC260_107230	AP014680	complement(734777..734953)	hypothetical protein	-	-	-	-	-	-	-	-	-	-	1	-	-	-	-	-	-	-
LOOC260_107240	AP014680	735112..737103	sodium/hydrogen exchanger family protein	-	-	-	-	0.408417	-	0.399763	-	-	-	1	0.46697	0.46697	0.410148	-	-	0.445913	-
LOOC260_107250	AP014680	737595..739808	anaerobic ribonucleoside-triphosphate reductase	0.639965	0.633022	0.610458	0.631287	0.605995	0.643437	0.600044	0.755018	0.640957	0.766173	1	0.786257	0.786257	0.793202	0.771136	0.754026	-	-
LOOC260_107260	AP014680	739750..740331	anaerobic ribonucleotide reductase-activating protein	0.74402	0.727784	0.696263	0.741156	0.743066	0.680027	0.729693	0.784138	0.71059	0.759305	1	0.727784	0.727784	0.714411	0.79942	0.815656	-	-
LOOC260_107270	AP014680	740354..741109	iron-sulfur cluster assembly ATPase SufC	-	0.583634	0.60764	-	0.626395	0.628647	0.622644	0.613642	0.602389	0.617393	1	0.582884	0.582884	0.589637	0.504862	0.620395	-	-
LOOC260_107280	AP014680	741109..742272	iron-sulfur cluster assembly protein SufD	-	-	0.222099	-	0.159965	0.247051	0.166326	0.245583	-	0.264175	1	0.26075	0.26075	0.257814	0.264664	0.248518	-	-
LOOC260_107290	AP014680	742284..743489	cysteine desulfurase	-	0.45225	0.465757	-	0.410796	0.525376	0.394494	0.508143	0.511869	0.489512	1	0.492772	0.492772	0.504882	0.537952	0.513266	-	-
LOOC260_107300	AP014680	743482..743913	Fe-S assembly protein NifU	-	0.321443	0.330666	-	0.364923	0.318808	0.36624	0.331984	0.295091	0.343842	1	0.354384	0.354384	0.333301	0.346476	0.331984	-	-
LOOC260_107310	AP014680	743913..745322	Fe-S cluster assembly protein SufB	-	0.666532	0.710316	-	0.676305	0.666141	0.676305	0.679824	0.703671	0.690769	1	0.679042	0.679042	0.668877	0.679433	0.688815	-	-
LOOC260_107320	AP014680	745615..746940	chlorohydrolase	-	-	-	-	-	-	-	-	-	-	1	0.60651	0.60651	0.605674	-	0.550119	0.57894	0.583117
LOOC260_107330	AP014680	746952..748292	xanthine/uracil permease	-	-	-	-	-	0.628187	-	-	-	-	1	0.827751	0.827751	0.823345	-	0.801759	0.725987	0.709686
LOOC260_107340	AP014680	complement(748597..749310)	peptidoglycan-binding protein LysM	-	-	-	-	-	-	-	-	-	-	1	-	-	-	-	-	-	-
LOOC260_107350	AP014680	complement(749649..750164)	acyl-CoA hydrolase	-	-	-	-	-	0.25267	-	-	-	-	1	0.643614	0.643614	0.625253	0.583137	0.414662	-	0.496741
LOOC260_107360	AP014680	750388..751578	p-loop containing nucleoside triphosphate hydrolase	-	-	-	-	-	-	-	-	-	-	1	-	-	-	0.232969	-	-	-
LOOC260_107370	AP014680	complement(751674..753014)	serine/threonine exchanger SteT	-	-	-	-	-	-	-	-	-	-	1	0.835343	0.835343	0.832325	-	-	0.723272	-
LOOC260_107380	AP014680	753158..753388	hypothetical protein	-	-	-	-	-	-	-	-	-	-	1	-	-	-	-	-	-	-
LOOC260_107390	AP014680	753492..754613	vitamin-B12 independent methionine synthase	0.401876	-	0.378032	0.702428	0.583201	-	0.543459	0.635859	-	-	1	0.825133	0.825133	0.844011	-	0.659209	0.707396	0.674609
LOOC260_107400	AP014680	754688..754882	hypothetical protein	-	-	-	-	-	-	-	-	-	-	1	-	-	-	-	-	-	-
LOOC260_107410	AP014680	755179..756081	5-methyltetrahydropteroyltriglutamate-- homocysteine S-methyltransferase	-	-	-	-	-	-	-	-	-	-	1	0.68703	0.68703	0.70061	-	-	-	-
LOOC260_107420	AP014680	756039..756329	5-methyltetrahydropteroyltriglutamate-- homocysteine S-methyltransferase	-	-	-	-	-	-	-	-	-	-	1	-	-	-	-	-	-	-
LOOC260_107430	AP014680	756654..757838	aminotransferase	-	-	0.34188	-	0.367083	0.349013	0.368986	0.376594	-	-	1	0.92344	0.92344	0.916784	0.635752	0.58392	0.619109	0.317629
LOOC260_107440	AP014680	758147..758341	hypothetical protein	-	-	-	-	-	-	-	-	-	-	1	-	-	-	-	-	-	-
LOOC260_107450	AP014680	758508..759263	hypothetical protein	-	-	-	-	-	-	-	-	-	-	1	-	-	-	-	-	-	-
LOOC260_107460	AP014680	759260..759949	putative ABC transport system ATP-binding protein	-	-	-	-	-	-	0.384272	-	-	-	1	0.397786	0.397786	-	0.372447	-	-	-
LOOC260_107470	AP014680	759946..761112	putative ABC transport system permease protein	-	-	-	-	-	-	-	-	-	-	1	-	-	-	-	-	-	-
LOOC260_107480	AP014680	761163..761354	hypothetical protein	-	-	-	-	-	-	-	-	0.27546	-	1	-	-	-	-	-	-	-
LOOC260_107490	AP014680	761593..762165	hypothetical protein	-	-	-	-	-	-	-	-	-	0.378935	1	-	-	-	-	-	-	-
LOOC260_107500	AP014680	762341..762496	hypothetical protein	-	-	-	-	-	-	-	-	-	-	1	-	-	-	-	-	-	-
LOOC260_107510	AP014680	762511..762693	hypothetical protein	-	-	-	-	-	-	-	-	-	-	1	-	-	-	-	-	-	-
LOOC260_107520	AP014680	763165..763287	hypothetical protein	-	-	-	-	-	-	-	-	0.482834	-	1	-	-	-	-	-	-	-
LOOC260_107530	AP014680	763309..764652	two-component sensor histidine kinase	-	-	-	-	-	-	-	0.259053	-	0.312789	1	0.313226	0.317595	-	-	-	-	-
LOOC260_107540	AP014680	764656..765393	two-component response regulator	0.17964	-	-	-	-	0.366189	-	0.501515	0.529803	0.621549	1	0.600143	0.600143	-	-	-	-	0.351664
LOOC260_107550	AP014680	766203..766370	hypothetical protein	-	-	-	-	-	-	-	-	-	-	1	-	-	-	-	-	-	-
LOOC260_107560	AP014680	766391..766567	hypothetical protein	-	-	-	-	-	-	-	-	-	-	1	-	-	-	-	-	-	-
LOOC260_107570	AP014680	766640..766831	hypothetical protein	-	-	-	-	-	-	-	-	-	-	1	-	-	-	-	-	-	0.27546
LOOC260_107580	AP014680	767093..769270	peptide ABC transporter ATP-binding protein	0.563216	-	-	-	-	-	0.568987	0.540917	-	-	1	-	-	-	-	-	-	-
LOOC260_107590	AP014680	769280..770656	accessory protein	-	-	-	-	0.218398	-	0.201243	-	-	-	1	-	-	-	-	-	-	-
LOOC260_107600	AP014680	770712..771062	hypothetical protein	-	-	-	-	-	-	-	-	-	-	1	-	-	-	-	-	-	-
LOOC260_107610	AP014680	complement(771100..772173)	L-alanine-DL-glutamate epimerase	-	-	0.414199	0.424726	0.475779	-	0.225248	-	-	-	1	-	-	-	-	-	0.383146	-
LOOC260_107620	AP014680	complement(772265..772624)	hypothetical protein	-	-	-	-	-	-	-	-	-	-	1	-	-	-	-	-	-	-
LOOC260_107630	AP014680	complement(772784..773119)	hypothetical protein	-	-	-	-	-	-	-	-	-	-	1	-	-	-	-	-	-	-
LOOC260_107640	AP014680	complement(773106..773408)	hypothetical protein	-	-	-	-	-	-	-	-	-	-	1	-	-	-	-	-	-	-
LOOC260_107650	AP014680	773602..774084	putative acetyltransferase	-	-	-	-	0.330171	0.418306	0.326644	-	-	-	1	-	-	-	-	-	0.339573	-
LOOC260_107660	AP014680	774357..776345	transketolase	-	-	-	-	-	0.56926	-	0.565614	-	0.764999	1	0.763878	0.763878	0.797526	-	0.539254	-	0.596461
LOOC260_107670	AP014680	complement(776607..777287)	GntR family transcription regulator	-	-	-	-	-	0.405117	-	-	-	-	1	-	-	-	-	-	-	-
LOOC260_107680	AP014680	777499..778572	mannonate dehydratase	-	-	-	-	-	-	0.801447	-	-	-	1	0.801967	0.802485	0.783822	-	-	0.730425	0.730943
LOOC260_107690	AP014680	complement(778661..780079)	sodium:solute symporter	0.425819	0.418054	0.461782	-	-	0.920309	-	0.484258	0.747851	0.832445	1	0.837758	0.837758	0.827133	0.43481	0.420506	0.498971	0.666935
LOOC260_107700	AP014680	complement(780113..780355)	hypothetical protein	-	-	-	-	0.322755	0.800955	0.330038	-	0.592197	0.577632	1	0.667448	0.667448	0.655311	-	-	0.232941	0.699001
LOOC260_107710	AP014680	780686..781858	galactokinase	0.588823	0.590749	-	0.592675	0.545491	0.657192	0.540195	0.650451	0.576786	0.739523	1	0.700524	0.700524	0.727487	0.677414	0.69234	0.64034	0.624934
LOOC260_107720	AP014680	781889..783346	UTP-hexose-1-phosphate uridylyltransferase	0.610307	0.604242	-	0.612202	0.550032	0.548896	0.554582	0.590974	0.549275	0.66262	1	0.672097	0.672097	0.695979	0.650869	0.633052	0.583771	0.588699
LOOC260_107730	AP014680	783373..784377	LacI family transcriptional regulator	-	0.202769	-	-	0.392188	0.534252	0.398317	0.522553	0.455142	0.618376	1	0.659603	0.659603	0.660718	0.541495	0.381604	0.427286	0.516982
LOOC260_107740	AP014680	784571..785335	transcriptional regulator	-	-	-	-	0.493657	-	-	-	-	-	1	-	-	-	-	-	-	0.513016
LOOC260_107750	AP014680	785487..786302	2-deoxy-D-gluconate 3-dehydrogenase	-	-	-	-	-	-	-	-	-	-	1	-	-	-	-	-	0.529606	0.777696
LOOC260_107760	AP014680	786573..787217	keto-hydroxyglutarate-aldolase/keto-deoxy- phosphogluconate aldolase	-	-	-	-	-	-	0.579542	-	-	-	1	-	-	-	-	-	0.555542	-
LOOC260_107770	AP014680	complement(787452..788333)	oxidoreductase	-	-	-	-	-	-	-	-	-	-	1	0.750472	0.750472	0.693818	0.607247	0.658172	0.506037	-
LOOC260_107780	AP014680	complement(788351..789307)	D-3-phosphoglycerate dehydrogenase	-	-	-	-	0.348837	0.402461	0.335282	0.350015	0.374766	-	1	0.645248	0.645248	0.629926	-	-	0.37889	0.368873
LOOC260_107790	AP014680	complement(789351..789992)	deoxyribonuclease I	-	0.339154	-	0.332142	0.280433	0.485521	0.281309	0.323377	-	0.26378	1	0.270792	0.270792	0.276051	-	-	0.431182	0.348795
LOOC260_107800	AP014680	790169..790615	heat shock protein Hsp20	0.428002	0.414113	0.410327	0.393911	0.395173	0.415375	0.400224	0.417902	0.523969	-	1	0.794181	0.794181	0.741149	0.550484	0.501239	0.366133	0.328252
LOOC260_107810	AP014680	complement(790993..791196)	hypothetical protein	-	-	-	-	-	-	-	-	-	-	1	0.738734	0.738734	0.786496	0.662886	0.513995	-	-
LOOC260_107820	AP014680	complement(791242..791775)	membrane protein	-	-	-	-	-	-	-	0.290542	-	-	1	-	-	0.686391	0.292734	-	0.264225	-
LOOC260_107830	AP014680	792035..793396	alanine glycine permease	-	-	0.445142	-	0.642519	0.703087	0.617106	0.588727	-	0.811094	1	0.808976	0.808976	0.799234	0.616258	0.637436	0.587032	0.710288
LOOC260_107840	AP014680	793562..794617	possible alcohol dehydrogenase	-	-	-	-	-	-	-	-	-	-	1	-	-	0.846518	0.772167	0.700472	0.779603	-
LOOC260_107850	AP014680	complement(794832..795788)	peroxidase	-	-	-	-	0.536618	0.559293	0.541851	0.783717	0.536618	-	1	0.559874	0.559874	0.870928	0.711041	0.529059	-	0.560455
LOOC260_107860	AP014680	complement(795874..796326)	Fur family transcriptional regulator	-	-	-	-	0.453521	0.574554	0.460856	0.594114	0.447408	0.499976	1	0.553769	0.553769	0.537878	0.750599	0.671133	0.618566	0.611231
LOOC260_107870	AP014680	796487..797905	major facilitator superfamily transporter	-	-	-	-	0.407521	0.646251	0.423657	0.596187	-	-	1	-	-	0.410004	0.67273	0.635079	0.492338	0.631355
LOOC260_107880	AP014680	798038..800713	hypothetical protein	-	-	-	-	-	-	-	-	-	-	1	-	-	-	-	-	-	-
LOOC260_107890	AP014680	801013..801492	hypothetical protein	-	-	-	-	-	-	-	0.417519	-	0.474832	1	0.497056	0.497056	0.509922	-	-	-	0.37892
LOOC260_107900	AP014680	801858..803783	hypothetical protein	-	-	-	-	-	-	-	-	-	-	1	-	-	-	-	-	-	-
LOOC260_107910	AP014680	803987..808651	cell surface protein	-	-	-	-	-	-	-	-	-	-	1	-	-	-	-	-	-	-
LOOC260_107920	AP014680	809039..810535	hypothetical protein	-	-	-	-	-	-	-	-	-	-	1	-	-	-	-	-	-	-
LOOC260_107930	AP014680	810423..813860	cell surface protein	-	-	-	-	-	-	-	-	-	-	1	-	-	-	-	-	-	-
LOOC260_107940	AP014680	814019..815527	hypothetical protein	-	-	-	-	-	-	-	-	-	-	1	-	-	-	-	-	-	-
LOOC260_107950	AP014680	complement(815519..815977)	competence protein ComA	-	-	-	-	-	0.491247	-	-	-	-	1	-	-	-	-	-	-	-
LOOC260_107960	AP014680	816215..816757	hypothetical protein	-	-	-	-	-	-	-	-	-	-	1	-	-	-	-	-	-	-
LOOC260_107970	AP014680	816771..816962	hypothetical protein	-	-	-	-	-	-	-	-	-	-	1	0.386222	0.386222	-	0.267829	-	-	-
LOOC260_107980	AP014680	816976..817368	alkaline-shock protein	-	-	-	-	0.409261	0.409261	0.425757	0.406264	0.461738	-	1	0.616171	0.616171	-	0.536705	-	0.463241	0.421258
LOOC260_107990	AP014680	817418..817672	membrane protein	0.685109	0.609536	-	0.654882	0.685109	0.720378	-	0.745569	0.649842	-	1	0.682591	0.682591	-	-	-	0.662435	-
LOOC260_108000	AP014680	817863..818711	short-chain dehydrogenase	-	-	-	-	-	0.737667	-	0.342522	0.303731	-	1	-	-	-	-	-	-	-
LOOC260_108010	AP014680	818917..819141	hypothetical protein	-	-	-	-	-	-	-	-	-	-	1	-	-	-	-	-	-	-
LOOC260_108020	AP014680	819172..819348	hypothetical protein	-	-	-	-	-	-	-	-	-	-	1	-	-	-	-	-	-	-
LOOC260_108030	AP014680	819352..819807	hypothetical protein	-	-	-	-	-	0.347296	-	-	-	-	1	-	-	-	-	-	-	-
LOOC260_108040	AP014680	820111..821454	hypothetical protein	-	-	-	-	-	-	-	-	-	-	1	-	-	-	-	-	-	-
LOOC260_108050	AP014680	821469..821831	hypothetical protein	-	-	-	-	-	-	-	-	-	-	1	-	-	-	-	-	-	-
LOOC260_108060	AP014680	821843..822547	cell surface protein	-	-	-	-	0.238745	-	0.205466	0.180507	-	-	1	-	-	-	-	-	-	-
LOOC260_108070	AP014680	822769..823839	cell surface protein	-	-	-	-	0.33085	0.54737	0.305968	0.308086	0.295909	-	1	-	-	-	-	-	-	-
LOOC260_108080	AP014680	complement(824182..825333)	hypothetical protein	-	-	-	-	-	0.216189	-	0.264018	-	-	1	-	-	-	-	-	-	-
LOOC260_108090	AP014680	825488..826459	asparaginase	-	-	-	-	0.509091	0.533166	0.512027	0.497347	0.503806	0.509678	1	0.543737	0.536689	0.516724	-	-	0.513201	0.501457
LOOC260_108100	AP014680	826461..827003	3-methyladenine DNA glycosylase	0.405685	0.367968	-	0.450539	0.476025	0.475006	0.453599	0.50151	0.462771	0.543305	1	0.55248	0.55248	0.559615	0.514763	0.466849	-	0.507626
LOOC260_108110	AP014680	827124..827390	transcriptional regulator/antitoxin, MazE	-	-	-	-	-	-	-	-	-	-	1	-	-	0.242429	-	-	-	-
LOOC260_108120	AP014680	827416..827766	toxin-antitoxin system, toxin component, MazF	-	-	-	-	-	-	-	-	-	-	1	-	-	-	-	-	-	-
LOOC260_108130	AP014680	complement(827796..828752)	hypothetical protein	-	-	-	-	-	-	-	-	-	0.735831	1	-	-	-	-	-	-	-
LOOC260_108140	AP014680	complement(828847..829401)	transcriptional regulator	-	-	-	-	0.468323	-	0.48742	-	0.529631	0.511539	1	-	-	-	-	-	-	-
LOOC260_108150	AP014680	complement(829421..830149)	membrane protein	-	-	-	-	-	-	-	0.219223	-	-	1	-	-	-	-	-	-	-
LOOC260_108160	AP014680	830290..831066	acetoin reductase	-	-	-	-	-	-	-	-	0.67058	0.889703	1	0.94191	0.94191	0.811025	0.661755	0.692639	0.647786	0.638226
LOOC260_108170	AP014680	complement(831338..831619)	toxin-antitoxin system, toxin component, RelE family	-	-	-	-	-	-	-	-	-	-	1	-	-	-	-	-	-	-
LOOC260_108180	AP014680	complement(831612..831875)	addiction module antitoxin, RelB/DinJ family	-	-	-	-	-	-	0.269429	-	-	-	1	-	-	-	-	-	-	-
LOOC260_108190	AP014680	832196..833110	serine protease	-	-	-	-	-	-	-	-	-	-	1	-	-	-	-	-	-	-
LOOC260_108200	AP014680	833703..834890	S-adenosylmethionine synthase	0.731831	0.735178	0.742348	0.749996	0.749996	0.825045	0.752386	0.779633	0.813573	0.823134	1	0.910611	0.910611	0.906308	0.795408	0.791583	0.773419	0.820264
LOOC260_108210	AP014680	834994..836466	major facilitator superfamily transporter	0.483134	0.46568	0.423633	0.452987	0.567229	0.573575	0.562469	0.599757	0.603326	-	1	0.368495	0.368495	0.418079	-	-	0.611657	0.587459
LOOC260_108220	AP014680	complement(836522..837082)	SAM-dependent methyltransferase	-	-	-	-	-	-	-	0.482562	0.266366	0.595272	1	-	-	-	-	-	0.485635	0.602443
LOOC260_108230	AP014680	complement(837083..837724)	membrane-associated phospholipid phosphatase	-	-	0.196386	0.177552	0.277108	-	0.215221	0.167686	0.243921	0.461867	1	0.506712	0.506712	-	-	0.221499	0.251994	0.283385
LOOC260_108240	AP014680	838330..840750	leucyl-tRNA synthetase	0.675306	0.669058	0.673456	0.679932	0.68734	0.745889	0.683405	0.781529	0.710946	0.826661	1	0.886832	0.886832	0.881972	0.808607	0.798195	0.790559	0.77343
LOOC260_108250	AP014680	840908..842554	MOP superfamilymultidrug/oligosaccharidyl-lipid/ polysaccharide flippase transporter	0.450064	0.440922	0.452526	0.445494	0.435999	0.505973	0.43389	0.555551	0.444439	0.706749	1	0.720814	0.720814	0.722573	0.581923	0.587549	0.399783	0.526719
LOOC260_108260	AP014680	842565..843269	pseudouridine synthase	0.43586	0.433424	0.460211	0.437482	0.343324	0.451282	0.338454	0.51135	0.448846	0.534076	1	0.573039	0.573039	0.542193	-	-	-	-
LOOC260_108270	AP014680	complement(843395..844225)	carbohydrate kinase	0.423773	0.444962	0.436759	0.410785	0.440177	0.534506	0.434026	0.497595	0.462734	0.723848	1	0.709493	0.709493	0.663697	0.659594	0.578937	0.561848	0.534506
LOOC260_108280	AP014680	844409..845809	dipeptidase PepV	0.385286	0.375643	0.365197	0.384483	0.428678	0.426669	0.434303	0.662108	0.451579	0.714339	1	0.689428	0.689428	0.690232	0.69184	0.677778	0.571308	0.609878
LOOC260_108290	AP014680	845908..846408	universal stress protein UspA	-	-	-	-	-	-	-	0.386339	-	0.782946	1	0.788628	0.788628	0.771581	0.651122	0.612483	-	0.424975
LOOC260_108300	AP014680	complement(846518..847240)	transcriptional regulator	-	-	-	-	-	0.195308	-	-	-	0.199977	1	0.193751	0.193751	-	-	-	0.189082	0.185191
LOOC260_108310	AP014680	847671..848411	response regulator	0.192581	-	-	-	-	-	-	-	-	-	1	-	-	-	-	-	-	-
LOOC260_108320	AP014680	848548..849777	N-acetylmuramidase	-	-	-	-	-	-	-	-	-	0.22509	1	-	-	-	-	-	-	-
LOOC260_108330	AP014680	complement(850087..850731)	deoxyguanosine kinase	-	-	-	-	-	0.766982	-	0.848186	-	0.834947	1	0.859659	0.859659	0.864955	0.812881	0.796992	0.815527	0.813763
LOOC260_108340	AP014680	850953..851720	HAD superfamily hydrolase	-	-	-	-	0.283399	0.457984	0.287781	0.549294	0.343299	-	1	0.638412	0.638412	0.662519	-	-	0.626725	0.579244
LOOC260_108350	AP014680	complement(851780..853096)	histidine kinase	-	-	-	-	-	-	-	-	-	-	1	-	-	-	-	-	-	-
LOOC260_108360	AP014680	complement(853163..854494)	histidine kinase	-	-	-	-	-	-	-	-	-	-	1	-	-	-	-	-	-	-
LOOC260_108370	AP014680	complement(854591..855319)	response regulator	-	-	-	-	-	-	-	-	-	-	1	-	-	-	-	-	-	-
LOOC260_108380	AP014680	855494..856306	transcriptional regulator	-	-	-	-	-	-	-	-	-	-	1	-	-	-	-	-	-	-
LOOC260_108390	AP014680	856881..858197	hypothetical protein	-	-	-	-	-	-	-	-	-	-	1	-	-	-	-	-	-	-
LOOC260_108400	AP014680	complement(858281..859147)	transcriptional regulator	-	-	-	-	-	-	-	-	-	-	1	-	-	-	-	-	-	-
LOOC260_108410	AP014680	859381..860118	hypothetical protein	0.229676	0.25984	-	0.239731	0.166256	0.245918	0.201834	0.207247	0.247466	-	1	-	-	-	-	-	0.261386	0.219623
LOOC260_108420	AP014680	860333..860584	toxin-antitoxin system antitoxin subunit	-	-	-	-	-	-	-	-	-	-	1	-	-	-	-	-	-	-
LOOC260_108430	AP014680	860639..860857	toxin-antitoxin system toxin component	-	-	-	-	0.390123	-	0.415966	-	-	-	1	-	-	-	-	-	-	-
LOOC260_108440	AP014680	complement(860946..861620)	beta-phosphoglucomutase	0.490296	0.465021	-	0.4507	0.437218	0.528208	0.464179	0.627622	-	-	1	0.679855	0.679855	0.697547	-	-	0.659635	0.635202
LOOC260_108450	AP014680	complement(861640..864357)	kojibiose phosphorylase	-	-	-	-	-	0.650888	-	0.582255	-	-	1	0.697602	0.697602	0.715223	-	-	0.62364	0.582255
LOOC260_108460	AP014680	complement(864545..864931)	large conductance mechanosensitive channel protein MscL	0.555532	0.614893	-	0.610329	0.511389	0.617939	0.528131	0.570753	0.480945	0.544874	1	0.757976	0.757976	0.753412	0.63164	0.59815	0.59206	0.601197
LOOC260_108470	AP014680	complement(864980..865939)	2-hydroxyacid dehydrogenase	0.340022	-	0.315774	-	0.610282	0.56238	0.61383	0.584261	-	0.552326	1	0.29626	0.29626	0.300399	-	0.667054	0.66114	0.631571
LOOC260_108480	AP014680	866100..866708	hypothetical protein	-	-	-	-	-	-	-	-	-	0.560619	1	0.594202	0.594202	0.589538	0.423486	0.45334	-	-
LOOC260_108490	AP014680	complement(867148..868008)	hypothetical protein	-	-	-	-	-	-	-	-	-	0.392867	1	0.39891	0.39891	0.35257	-	-	-	-
LOOC260_108500	AP014680	complement(868011..868643)	hypothetical protein	-	-	-	-	-	0.320454	-	0.342493	-	0.547277	1	0.607884	0.607884	0.516054	0.326883	-	0.367289	0.315862
LOOC260_108510	AP014680	complement(868633..868953)	PadR family transcriptional regulator	-	0.498189	-	-	0.28643	0.592499	0.265077	0.599617	0.348712	0.786463	1	0.786463	0.786463	0.791803	0.594277	-	0.603175	0.651223
LOOC260_108520	AP014680	869098..869298	hypothetical protein	-	-	-	-	-	-	-	-	-	0.369159	1	0.319922	0.319922	0.28915	-	-	-	-
LOOC260_108530	AP014680	869300..870034	peptidase	0.125567	-	-	-	-	-	0.27723	0.257482	-	0.461279	1	0.559228	0.559228	0.538691	0.36175	0.364121	0.221147	-
LOOC260_108540	AP014680	complement(870083..870544)	MarR family transcriptional regulator	-	-	-	-	0.427326	-	-	-	-	0.544547	1	0.592169	0.592169	0.578735	-	-	-	-
LOOC260_108550	AP014680	870816..872495	acetolactate synthase	-	-	-	-	0.678012	0.691161	0.682732	0.699253	0.702625	0.812875	1	0.853671	0.853671	0.858055	0.547869	0.661154	0.587654	0.545172
LOOC260_108560	AP014680	872591..873304	alpha-acetolactate decarboxylase	-	-	-	-	0.405516	0.460854	0.399193	0.459274	0.527259	0.589712	1	0.656116	0.656116	0.655326	0.383382	0.366779	0.442673	0.417374
LOOC260_108570	AP014680	874165..875688	ABC transporter ATP-binding protein	-	-	-	-	-	-	-	0.468638	-	-	1	0.529863	0.529863	0.470864	-	-	-	0.477914
LOOC260_108580	AP014680	875782..877134	4-aminobutyrate aminotransferase	-	-	-	-	-	-	-	0.692967	-	-	1	0.61364	0.61364	-	0.590623	0.546643	0.789968	-
LOOC260_108590	AP014680	878002..878145	hypothetical protein	-	-	-	-	-	-	-	-	-	-	1	-	-	-	-	-	-	-
LOOC260_108600	AP014680	complement(878410..879210)	ISLho1 transposase	-	-	-	-	-	-	-	-	-	-	1	-	-	-	-	-	-	-
LOOC260_108610	AP014680	complement(879264..879773)	ISLho1 transposase	-	-	-	-	-	-	-	-	-	-	1	-	-	-	-	-	-	-
LOOC260_108620	AP014680	complement(880254..882980)	cation-transporting ATPase	-	-	-	-	0.418313	0.477984	0.43271	0.685996	0.470265	-	1	0.756934	0.756934	0.689961	0.401831	-	0.627997	0.645102
LOOC260_108630	AP014680	883270..884010	oxidoreductase	-	-	-	-	-	-	-	-	-	-	1	-	-	-	-	-	-	-
LOOC260_108640	AP014680	884020..884760	oxidoreductase	-	-	-	-	-	-	-	-	-	-	1	-	-	-	-	-	-	-
LOOC260_108650	AP014680	complement(884825..885712)	LysR family transcriptional regulator	-	-	-	-	-	-	-	-	-	-	1	0.562056	0.562056	0.540002	-	-	-	-
LOOC260_108660	AP014680	complement(885751..886392)	alpha-ribazole phosphatase	-	-	-	-	-	-	-	-	-	-	1	0.542121	0.542121	0.582958	-	-	0.350109	-
LOOC260_108670	AP014680	886570..887346	PTS sorbose transporter subunit IIC	-	-	-	0.138249	-	-	-	-	-	-	1	0.868599	0.868599	0.866306	-	-	-	-
LOOC260_108680	AP014680	887361..888257	PTS mannose transporter subunit IID	-	0.195442	-	0.183462	-	0.196072	-	0.185354	0.195442	0.187875	1	0.851195	0.851195	0.820298	-	-	-	-
LOOC260_108690	AP014680	888285..888704	PTS system fructose subfamily transporter subunit IIA	-	-	-	-	-	-	-	-	-	-	1	0.840433	0.840433	0.7689	-	-	0.220043	-
LOOC260_108700	AP014680	888760..889242	PTS ascorbate transporter subunit IIC	-	-	-	-	0.278405	-	0.276035	-	-	-	1	0.716814	0.716814	0.78672	-	-	-	-
LOOC260_108710	AP014680	889321..890031	hypothetical protein	-	-	-	-	-	-	-	-	-	-	1	0.546159	0.546159	0.554052	-	-	-	-
LOOC260_108720	AP014680	890160..892673	excinuclease ABC subunit A	0.53656	0.546339	-	0.542339	0.661033	0.658367	0.667253	0.667703	0.545451	-	1	0.55123	0.55123	-	0.537893	-	0.617023	0.652585
LOOC260_108730	AP014680	892793..894919	penicillin-binding protein 1A	0.501978	0.498274	0.501978	0.510975	0.509387	0.543788	0.515474	0.608091	0.533732	0.79994	1	0.744109	0.781151	0.812113	0.693301	0.64064	0.610737	0.643022
LOOC260_108740	AP014680	895078..896091	ribose operon transcriptional repressor RbsR	0.199089	-	-	-	0.346183	-	0.336675	0.38869	0.427281	0.577732	1	0.618561	0.618561	0.680642	0.585003	0.576053	0.464194	0.629747
LOOC260_108750	AP014680	896207..897124	ribokinase	0.553933	0.493364	0.45046	0.550148	0.523648	0.542576	0.519862	0.540684	0.562766	0.734379	1	0.738796	0.738796	0.71482	0.699677	0.615765	0.661822	0.728069
LOOC260_108760	AP014680	897201..897545	hypothetical protein	0.300292	0.313716	0.362376	0.333851	0.429494	0.567086	0.411037	0.593932	0.52346	0.679511	1	0.702999	0.702999	0.76844	0.511716	0.412715	0.411037	0.45131
LOOC260_108770	AP014680	897620..898864	metallophosphoesterase	0.228136	0.228585	0.239791	0.250547	-	0.42043	-	0.309268	0.380536	0.498423	1	0.479149	0.478253	0.49663	0.459875	-	0.376502	0.350953
LOOC260_108780	AP014680	898839..901400	DNA repair ATPase	-	-	-	-	-	-	-	-	-	0.312424	1	0.335126	0.335126	0.324561	0.260052	-	0.202286	-
LOOC260_108790	AP014680	901409..902356	3'-5' exoribonuclease	0.474796	0.449898	-	0.513327	0.625361	0.590388	0.620027	0.636032	0.651444	0.766444	1	0.829278	0.829278	0.804382	-	0.490801	0.634253	0.649667
LOOC260_108800	AP014680	complement(902728..903636)	peptidylprolyl isomerase	0.412583	0.409369	0.327104	0.446646	0.404227	0.611174	0.413868	0.589965	0.475567	0.691511	1	0.830974	0.830974	0.767989	0.654876	0.683797	0.625313	0.618886
LOOC260_108810	AP014680	complement(903791..904051)	hypothetical protein	-	-	-	-	-	-	-	-	-	0.274097	1	0.39995	0.39995	0.516813	-	-	-	-
LOOC260_108820	AP014680	complement(904053..904481)	histidine triad protein	0.488834	0.495388	0.494078	0.525535	0.705097	0.71034	0.726067	0.743107	0.720827	0.817815	1	0.845342	0.845342	0.820438	0.850582	0.747041	0.819128	0.788981
LOOC260_108830	AP014680	904613..905359	ABC transporter ATP-binding protein	0.540139	0.541655	0.519684	0.484076	0.612111	0.630293	0.637112	0.705296	0.60908	0.809843	1	0.817419	0.818176	0.781056	0.740145	0.678021	0.712872	0.724993
LOOC260_108840	AP014680	905343..906551	ABC transporter permease protein	0.19069	0.21369	-	-	0.247232	0.285565	0.252502	0.328211	0.246753	0.488731	1	-	-	0.549106	0.42596	0.352648	0.319586	0.352169
LOOC260_108850	AP014680	906568..907212	tRNA (guanine-N(7)-)-methyltransferase	0.520367	0.497815	0.538581	0.565468	0.589754	0.553324	0.583681	0.63312	0.567201	0.676487	1	0.767554	0.767554	0.753677	0.712047	0.691231	0.558528	0.581947
LOOC260_108860	AP014680	complement(907305..907634)	hypothetical protein	-	-	-	-	-	-	-	0.455293	0.185516	0.46732	1	0.6529	0.6529	0.714759	0.546362	0.561828	-	0.494812
LOOC260_108870	AP014680	907817..908137	thioredoxin	0.535872	0.535872	0.556887	0.539373	0.639207	0.79508	0.640958	0.604179	0.600673	0.749544	1	0.861636	0.861636	0.777566	0.653216	0.668979	0.661973	0.705759
LOOC260_108880	AP014680	908204..908839	putative tRNA-binding protein ytpR	0.391322	0.402145	0.386814	0.397636	0.462561	0.504041	0.474284	0.550031	0.464366	0.595119	1	0.697916	0.697916	0.672668	0.550933	0.574378	0.531093	0.623072
LOOC260_108890	AP014680	908873..909262	hypothetical protein	-	-	-	-	-	-	-	-	-	0.251405	1	0.306321	0.304876	0.296206	-	-	-	-
LOOC260_108900	AP014680	909288..910619	UDP-N-acetylmuramate--L-alanine ligase	0.568428	0.569712	0.527794	0.575271	0.682202	0.747644	0.67322	0.753632	0.736951	0.848159	1	0.875961	0.875961	0.834899	0.652262	0.630448	0.74465	0.81779
LOOC260_108910	AP014680	910699..911421	membrane protein	-	0.538573	0.479888	0.618155	0.337602	0.436478	0.331973	0.458988	0.394677	0.692114	1	0.78858	0.78858	0.802245	0.711405	0.688095	0.414774	0.395481
LOOC260_108920	AP014680	911548..914214	DNA polymerase I	0.558776	0.554327	0.575933	0.561746	0.597753	0.647321	0.574877	0.707898	0.655581	0.732473	1	0.80555	0.80555	0.599661	0.73205	0.667442	0.626348	0.680997
LOOC260_108930	AP014680	914240..915076	formamidopyrimidine-DNA glycosylase	0.481642	0.471635	0.473637	0.490982	0.509661	0.597723	0.512996	0.660431	0.524338	0.751829	1	0.775845	0.775845	0.773176	0.721141	0.719806	0.634415	0.622406
LOOC260_108940	AP014680	915073..915672	dephospho-CoA kinase	0.372116	0.383566	0.391201	0.426506	0.422689	0.475172	0.402651	0.378795	0.352075	0.501891	1	0.536243	0.536243	0.512387	0.464676	0.361618	0.389291	0.507616
LOOC260_108950	AP014680	915692..916165	NrdR family transcriptional regulator	0.561591	0.618467	0.62676	0.610174	0.734588	0.716814	0.729847	0.731032	0.736956	0.695485	1	0.471541	0.70615	0.707334	0.729847	0.714443	0.704965	0.690745
LOOC260_108960	AP014680	916177..917544	replicative DNA helicase loader DnaB	-	-	-	-	0.200153	0.257226	0.213388	0.288657	0.254745	0.449951	1	0.470216	0.470216	0.451192	0.356483	0.239029	0.254332	0.293621
LOOC260_108970	AP014680	917548..918480	primosomal protein DnaI	0.342566	0.340153	0.330503	0.343774	0.484307	0.55005	0.504211	0.582621	0.556082	0.599508	1	0.662839	0.662839	0.663442	0.579605	0.506623	0.563922	0.569953
LOOC260_108980	AP014680	918958..919467	translation initiation factor IF-3	0.586423	0.454215	0.671173	0.688122	0.683605	0.772872	0.688122	0.828242	0.748013	0.861013	1	0.898304	0.898304	0.907342	0.784172	0.771743	0.832763	0.784172
LOOC260_108990	AP014680	919491..919688	50S ribosomal protein L35	0.684651	0.708678	0.687654	0.684651	0.660624	0.612572	0.660624	0.726698	0.684651	0.942943	1	0.924916	0.924916	0.936931	0.891881	0.828812	0.873863	0.786764
LOOC260_109000	AP014680	919726..920079	50S ribosomal protein L20	0.661696	0.643544	0.669947	0.607235	0.737607	0.767313	0.643544	0.674895	0.726057	0.894382	1	0.907586	0.907586	0.872927	0.851476	0.833324	0.783816	0.716152
LOOC260_109010	AP014680	920237..920767	HAD family hydrolase	0.467995	0.458402	-	0.457334	0.502113	0.618323	0.501048	0.658835	0.6599	0.768648	1	0.763318	0.763318	0.73773	0.719607	0.669496	0.540494	0.594866
LOOC260_109020	AP014680	920760..921884	GTPase	0.528933	0.527935	0.506977	0.527935	0.637219	0.658177	0.628735	0.665662	0.652688	0.81836	1	0.827342	0.827342	0.829339	0.777441	0.777441	0.686121	0.712071
LOOC260_109030	AP014680	921900..922211	RNA-binding protein	-	-	-	-	0.337013	0.418954	0.346324	0.66292	0.510211	0.752309	1	0.750447	0.750447	0.772798	0.71879	0.66292	0.582838	0.649881
LOOC260_109040	AP014680	922224..922859	nicotinic acid mononucleotide adenylyltransferase	0.463288	0.414657	0.462404	0.426152	0.588846	0.51634	0.56232	0.603877	0.580888	0.608298	1	0.72236	0.723244	0.744465	0.610951	0.534024	0.57912	0.575583
LOOC260_109050	AP014680	922852..923460	hypothetical protein	0.490741	0.503681	0.480575	0.463013	0.41033	0.503681	0.391845	0.548967	0.563757	0.633075	1	0.711636	0.711636	0.698696	0.694999	0.635846	0.659876	0.670969
LOOC260_109060	AP014680	923460..923816	Iojap family protein	0.472874	0.471233	0.451529	0.413758	0.605886	0.643657	0.600963	0.665007	0.55334	0.743827	1	0.799661	0.799661	0.752038	0.541846	0.6765	0.678141	0.671572
LOOC260_109070	AP014680	923813..924553	SAM-dependent methyltransferase	-	-	-	-	0.40767	0.394858	0.429525	0.508653	0.40767	0.610387	1	0.373005	0.626968	0.618678	0.572709	0.626968	0.394105	0.525232
LOOC260_109080	AP014680	924564..925703	hypothetical protein	0.362734	0.363224	0.358322	0.388714	0.338714	0.397539	0.345577	0.434304	0.363714	0.57107	1	0.619601	0.619601	0.544109	0.466167	0.541168	0.461265	0.428421
LOOC260_109090	AP014680	925923..926483	DNA-binding protein	0.248444	0.268813	0.258628	0.258628	0.378795	0.372685	0.378795	0.474522	0.314639	0.645607	1	0.671066	0.671066	0.691433	0.59367	0.492851	0.373703	0.454155
LOOC260_109100	AP014680	926536..926715	50S ribosomal protein L32	0.52936	0.52936	0.547938	0.551034	0.572708	-	0.572708	0.767777	0.551034	0.885439	1	0.869957	0.869957	0.854475	0.904015	0.863768	-	0.832804
LOOC260_109110	AP014680	926807..927508	magnesium transporter MgtC	-	-	0.20673	-	-	-	-	-	0.540349	-	1	-	-	-	-	-	0.205907	-
LOOC260_109120	AP014680	927726..928934	transposase	-	-	-	-	-	-	-	-	-	-	1	-	-	-	-	-	-	-
LOOC260_109130	AP014680	complement(929361..930377)	alcohol dehydrogenase	-	-	-	-	-	-	-	-	0.514954	0.89102	1	0.939581	0.939581	0.927159	0.785427	0.778652	0.800674	0.828907
LOOC260_109140	AP014680	930707..931393	two-component response regulator	0.710856	0.706579	0.702301	0.715988	0.763893	0.797257	0.763893	0.806666	0.792125	0.781858	1	0.874248	0.874248	0.875103	0.870826	0.880236	0.843452	0.868259
LOOC260_109150	AP014680	931426..932922	two-component sensor histidine kinase	0.348098	0.364386	0.393932	0.373098	0.418175	0.485221	0.439767	0.515146	0.429539	0.658331	1	0.667421	0.676512	0.697724	0.584466	0.582572	0.473478	0.527268
LOOC260_109160	AP014680	complement(933443..934651)	transposase	-	-	-	-	-	-	-	-	-	-	1	-	-	-	-	-	-	-
LOOC260_109170	AP014680	complement(934921..935835)	membrane protein	0.352561	0.34263	0.338905	0.37615	0.376771	0.487264	0.372426	0.630657	0.429534	0.656107	1	0.770945	0.770945	0.787705	0.616999	0.616999	0.585962	0.639346
LOOC260_109180	AP014680	complement(935937..936206)	acylphosphatase	0.336101	0.310729	0.300158	0.433361	0.369931	0.422789	0.350902	0.40376	0.405874	-	1	0.405874	0.405874	0.465075	0.424903	0.40376	0.469304	0.401646
LOOC260_109190	AP014680	936280..937050	RNA methyltransferase	0.352711	0.3338	0.357801	0.394166	0.43053	0.481441	0.431257	0.534534	0.49526	0.62399	1	0.671264	0.690173	0.697446	0.661809	0.627627	0.497441	0.516352
LOOC260_109200	AP014680	937127..937630	hydrolase	-	-	-	-	0.603317	0.589985	0.604428	0.748879	0.646653	0.786659	1	0.86444	0.86444	0.847772	0.75888	0.739991	0.684433	0.673322
LOOC260_109210	AP014680	937660..937998	HxlR family transcriptional regulator	0.418569	0.49997	0.491664	0.536515	0.589677	0.634529	0.583031	0.631208	0.639514	0.622902	1	0.779054	0.779054	0.767427	0.67772	0.67606	0.63785	0.641175
LOOC260_109220	AP014680	938298..939344	phenylalanyl-tRNA synthetase subunit alpha	0.638438	0.635775	0.636841	0.637905	0.733754	0.692751	0.730026	0.767834	0.715649	0.866345	1	0.906814	0.906814	0.906814	0.853565	0.845045	0.761975	0.794458
LOOC260_109230	AP014680	939357..941774	phenylalanyl-tRNA synthase subunit beta	0.387608	0.392943	0.381345	0.381113	0.503823	-	0.507999	0.544649	0.489673	0.707951	1	0.739736	0.739736	0.729065	0.662955	0.625607	0.53769	0.570166
LOOC260_109240	AP014680	941927..943033	aminodeoxychorismate lyase	-	-	-	0.524514	0.520384	0.545681	0.509542	0.520384	0.547747	0.604537	1	0.711921	0.711921	0.696432	-	-	0.521933	0.514705
LOOC260_109250	AP014680	943063..943722	uridine/cytidine kinase	0.541253	0.53604	0.568186	0.556893	0.645513	0.741086	0.580351	0.677662	0.604679	0.738478	1	0.766282	0.766282	0.75325	0.694168	0.709808	0.624661	0.654202
LOOC260_109260	AP014680	943845..944321	transcription elongation factor GreA	0.565834	0.548762	0.513394	0.571932	0.625593	0.584127	0.614616	0.685353	0.552419	0.773161	1	0.858531	0.858531	0.742671	0.668278	0.71828	0.680474	0.545102
LOOC260_109270	AP014680	944452..944757	iron-sulfur cluster biosynthesis protein	-	-	-	-	0.588099	-	0.576967	0.645616	0.541713	0.717978	1	0.816317	0.816317	0.805181	0.552845	0.287522	0.61593	0.667884
LOOC260_109280	AP014680	complement(944819..947467)	membrane protein	-	-	0.18382	0.205056	0.333971	0.42685	0.335258	0.504071	0.413336	0.62891	1	-	-	-	0.527022	0.474469	0.341049	0.454735
LOOC260_109290	AP014680	947635..949698	penicillin-binding protein	0.410747	0.38497	0.384416	0.385247	0.388851	0.482255	0.391899	0.504151	0.442898	0.733363	1	0.835364	0.835364	0.686525	0.638021	0.624163	0.540182	0.563464
LOOC260_109300	AP014680	949825..949974	50S ribosomal protein L33	0.667894	0.667894	0.679346	0.721336	0.507565	0.858759	0.507565	0.977097	0.91602	0.988549	1	0.942741	0.942741	0.942741	0.84349	0.839673	0.938924	0.988549
LOOC260_109310	AP014680	950118..950681	5-formyltetrahydrofolate cyclo-ligase	-	0.247498	-	0.284132	0.289083	0.341561	0.248488	0.395027	0.381167	0.451466	1	0.271262	0.271262	0.427702	0.404928	0.438593	0.357403	0.386118
LOOC260_109320	AP014680	950678..951349	membrane protein	0.385946	0.38419	0.352611	0.377174	0.519283	0.578935	0.57104	0.414016	0.25524	0.698237	1	0.735956	0.735956	0.827188	0.532442	0.500862	0.542967	0.621041
LOOC260_109330	AP014680	951365..951580	hypothetical protein	0.61093	0.61093	0.621374	0.52476	0.566539	0.723212	0.571761	0.731048	0.626597	0.809385	1	0.75977	0.75977	0.767606	0.702326	0.69188	0.623986	0.715382
LOOC260_109340	AP014680	951601..952569	glucokinase	-	-	0.308809	-	0.630581	0.64764	0.638227	0.664698	0.648228	0.746465	1	0.778819	0.778819	0.798232	0.726464	0.758818	0.544697	0.586462
LOOC260_109350	AP014680	952588..953001	sulfurtransferase	0.38072	0.401642	0.411407	0.404433	0.419775	0.504856	0.410013	0.582962	0.446277	0.739179	1	0.680596	0.679202	0.668043	0.570409	0.559253	0.514618	0.550885
LOOC260_109360	AP014680	complement(953068..953244)	hypothetical protein	-	-	-	0.397985	0.491847	-	0.504794	0.682807	0.407695	0.754013	1	0.66986	0.66986	0.618075	0.754013	0.663388	0.605129	0.650442
LOOC260_109370	AP014680	953331..954248	tRNA delta(2)-isopentenylpyrophosphate transferase	0.444432	0.423064	0.448706	0.416348	0.473127	0.439548	0.469462	0.520746	0.532346	0.628806	1	0.653839	0.653839	0.631249	0.579965	0.578745	0.57264	0.499378
LOOC260_109380	AP014680	954351..954737	glutamine synthetase repressor	-	-	-	-	0.361699	0.617318	0.376648	0.641235	0.530619	0.721958	1	0.747373	0.747373	0.721958	-	-	0.657682	0.627784
LOOC260_109390	AP014680	954768..956108	glutamine synthetase	0.592448	0.595766	0.568816	0.587474	0.773628	0.788969	0.771141	0.772385	0.781092	0.882669	1	0.906715	0.906715	0.88101	0.776531	0.736729	0.826698	0.861524
LOOC260_109400	AP014680	956436..957317	exonuclease SbcC	-	-	-	-	-	-	-	0.440992	-	0.655699	1	0.748545	0.747898	0.735003	0.642803	0.589932	0.398438	0.489349
LOOC260_109410	AP014680	957310..958251	hypothetical protein	-	-	-	-	-	-	-	0.385485	-	0.50452	1	0.550444	0.550444	0.572196	0.372192	0.320831	0.280346	0.383673
LOOC260_109420	AP014680	958265..958804	2-deoxyuridine 5-triphosphate nucleotidohydrolase	-	-	-	-	-	-	-	0.63616	-	0.652793	1	0.646556	0.646556	0.662149	0.354445	0.327418	0.54468	0.601855
LOOC260_109430	AP014680	complement(958856..958990)	hypothetical protein	-	-	-	-	-	-	-	-	-	-	1	-	0.570183	0.437931	-	-	-	-
LOOC260_109450	AP014680	complement(959463..960596)	phage integrase	-	-	-	-	-	-	-	-	-	0.683028	1	-	-	-	-	-	-	-
LOOC260_109460	AP014680	complement(960829..961401)	phage protein	-	-	-	-	-	-	0.339637	-	-	-	1	-	-	-	-	-	-	-
LOOC260_109470	AP014680	complement(961458..961715)	hypothetical protein	-	-	-	-	-	-	-	-	-	-	1	-	-	-	-	-	-	-
LOOC260_109480	AP014680	complement(961803..962519)	hypothetical protein	-	-	-	-	-	-	-	-	-	-	1	-	-	-	-	-	-	-
LOOC260_109490	AP014680	complement(962579..963034)	hypothetical protein	-	-	-	-	-	-	-	-	-	-	1	-	-	-	-	-	-	-
LOOC260_109500	AP014680	complement(963044..963388)	hypothetical protein	-	-	-	-	-	-	-	-	-	-	1	-	-	-	-	-	-	-
LOOC260_109510	AP014680	963548..963739	transcriptional regulator	-	-	-	0.344046	-	-	0.296982	-	-	-	1	-	-	-	-	-	-	-
LOOC260_109520	AP014680	963776..963931	hypothetical protein	-	-	-	-	-	-	-	-	-	-	-	-	-	-	-	-	-	-
LOOC260_109530	AP014680	963982..964695	phage anti-repressor protein	-	-	-	-	-	-	-	-	-	-	1	-	-	-	-	-	-	-
LOOC260_109540	AP014680	964705..965004	hypothetical protein	-	-	-	-	-	-	-	-	-	0.578528	1	-	-	-	-	-	-	-
LOOC260_109550	AP014680	965115..965348	hypothetical protein	-	-	-	-	-	-	-	-	-	-	-	-	-	-	-	-	-	-
LOOC260_109560	AP014680	complement(965326..965823)	hypothetical protein	-	-	-	-	-	-	-	-	-	-	-	-	-	-	-	-	-	-
LOOC260_109570	AP014680	966007..966210	hypothetical protein	-	-	-	-	-	-	-	-	-	-	1	-	-	-	-	-	-	-
LOOC260_109580	AP014680	966211..966414	hypothetical protein	-	-	-	-	-	-	-	-	-	-	1	-	-	-	-	-	-	-
LOOC260_109590	AP014680	966429..967379	RecT family protein	-	-	-	-	-	-	0.449366	0.449959	-	-	1	0.547651	0.547651	-	0.372395	0.351673	-	-
LOOC260_109600	AP014680	967345..968151	hypothetical protein	-	-	-	-	-	-	0.433366	0.441607	-	-	1	0.655211	0.655211	-	0.506856	0.479383	-	-
LOOC260_109610	AP014680	968155..968601	single-stranded DNA-binding protein	-	-	-	-	-	-	-	-	-	-	1	-	-	-	-	-	-	-
LOOC260_109620	AP014680	968617..969498	transcriptional regulator	-	-	-	-	-	-	-	-	-	-	1	-	-	-	-	-	-	-
LOOC260_109630	AP014680	969495..969773	hypothetical protein	-	-	-	-	-	-	-	-	-	-	1	-	-	-	-	-	-	-
LOOC260_109640	AP014680	969757..969897	hypothetical protein	-	-	-	-	-	-	-	-	-	-	1	-	-	-	-	-	-	-
LOOC260_109650	AP014680	969901..970080	hypothetical protein	-	-	-	-	-	-	-	-	-	-	1	-	-	-	-	-	-	-
LOOC260_109660	AP014680	970081..970491	hypothetical protein	-	-	-	-	-	-	-	-	-	-	1	-	-	-	-	-	-	-
LOOC260_109670	AP014680	970492..970782	hypothetical protein	-	-	-	-	-	-	-	-	-	-	1	-	-	-	-	-	-	-
LOOC260_109680	AP014680	970803..971006	hypothetical protein	-	-	-	-	-	-	-	-	-	-	1	-	-	-	-	-	-	-
LOOC260_109690	AP014680	971003..971167	hypothetical protein	-	-	-	-	-	-	-	-	-	-	1	-	-	-	-	-	-	-
LOOC260_109700	AP014680	971157..971540	hypothetical protein	-	-	-	-	-	-	-	-	-	-	1	-	-	-	-	-	-	-
LOOC260_109710	AP014680	971537..971929	hypothetical protein	-	-	-	-	-	-	-	-	-	-	1	-	-	-	-	-	-	-
LOOC260_109720	AP014680	971926..972138	hypothetical protein	-	-	-	-	0.294668	-	-	-	-	-	1	0.302564	0.302564	0.357832	-	-	-	-
LOOC260_109730	AP014680	972122..972346	hypothetical protein	-	-	-	-	-	-	-	-	-	-	1	-	-	-	-	-	-	-
LOOC260_109740	AP014680	972330..972503	hypothetical protein	-	-	-	-	-	-	-	-	-	-	1	-	-	-	-	-	-	-
LOOC260_109750	AP014680	972505..972960	Holliday junction resolvase	-	-	-	-	-	-	-	-	-	-	-	-	-	-	-	-	-	-
LOOC260_109760	AP014680	972960..973205	hypothetical protein	-	-	-	-	-	-	-	-	-	-	-	-	-	-	-	-	-	-
LOOC260_109770	AP014680	973295..973741	phage protein	-	-	-	-	-	-	-	-	-	-	-	-	-	-	-	-	-	-
LOOC260_109780	AP014680	974004..974354	gp65 protein	-	-	-	-	-	-	-	-	-	-	1	-	-	-	-	-	-	-
LOOC260_109790	AP014680	974366..974545	hypothetical protein	-	-	-	-	-	-	-	-	-	-	1	-	-	-	-	-	-	-
LOOC260_109800	AP014680	974664..974984	hypothetical protein	-	-	-	-	-	-	-	-	-	-	1	-	-	-	-	-	-	-
LOOC260_109810	AP014680	974981..976663	phage terminase	-	-	-	-	-	-	-	-	-	-	1	-	-	-	-	-	-	-
LOOC260_109820	AP014680	976682..977830	phage portal protein, HK97 family	-	-	-	-	-	-	-	-	-	-	1	-	-	-	-	-	-	-
LOOC260_109830	AP014680	977817..978584	Clp protease domain protein	-	-	-	0.147057	-	-	-	-	-	-	1	0.291925	0.291925	0.289707	0.298576	-	0.28823	-
LOOC260_109840	AP014680	978610..979800	phage capsid protein	-	-	-	-	-	-	-	-	-	-	1	-	-	-	-	-	-	-
LOOC260_109850	AP014680	979828..980034	hypothetical protein	-	-	-	-	-	-	-	-	-	-	1	-	-	-	-	-	-	-
LOOC260_109860	AP014680	980046..980351	hypothetical protein	-	-	-	-	-	-	-	-	-	-	1	-	-	-	-	-	-	-
LOOC260_109870	AP014680	980341..980733	gp8 protein	-	-	-	-	-	-	-	-	-	-	1	-	-	-	-	-	-	-
LOOC260_109880	AP014680	980730..981137	gp9 protein	-	-	-	-	-	-	-	-	-	-	1	-	-	-	-	-	-	-
LOOC260_109890	AP014680	981134..981319	gp10 protein	-	-	-	-	-	-	-	-	-	-	1	-	-	-	-	-	-	-
LOOC260_109900	AP014680	981346..981525	gp10 protein	-	-	-	-	-	-	-	-	-	-	1	-	-	-	-	-	-	-
LOOC260_109910	AP014680	981544..982155	putative phage major tail protein	-	-	-	-	-	-	-	-	-	-	1	-	-	-	-	-	-	-
LOOC260_109920	AP014680	982227..982541	hypothetical protein	-	-	-	-	-	-	-	-	-	-	1	-	-	-	-	-	-	-
LOOC260_109930	AP014680	982577..982738	hypothetical protein	-	-	-	-	-	-	-	-	-	-	1	-	-	-	-	-	-	-
LOOC260_109940	AP014680	982772..987286	phage tail tape measure protein	-	-	-	-	-	-	-	-	-	-	1	-	-	-	-	-	-	-
LOOC260_109950	AP014680	987283..989817	hypothetical protein	-	-	-	-	-	-	-	-	-	-	1	-	-	-	-	-	-	-
LOOC260_109960	AP014680	989835..993395	hypothetical protein	-	-	-	-	-	-	-	-	-	-	1	-	-	-	-	-	-	-
LOOC260_109970	AP014680	993418..993843	hypothetical protein	-	-	-	-	-	-	-	-	-	-	1	-	-	-	-	-	-	-
LOOC260_109980	AP014680	993845..994108	hypothetical protein	-	-	-	-	-	-	-	-	-	-	1	-	-	-	-	-	-	-
LOOC260_109990	AP014680	994243..994692	hypothetical protein	-	-	-	-	-	-	-	-	-	-	1	-	-	-	-	-	-	-
LOOC260_110000	AP014680	994682..994987	hypothetical protein	-	-	-	-	-	-	-	-	-	-	1	-	-	-	-	-	-	-
LOOC260_110010	AP014680	994984..995241	holin	-	-	-	-	-	-	-	-	-	-	1	-	-	-	-	-	-	-
LOOC260_110020	AP014680	995241..996089	N-acetylmuramoyl-L-alanine amidase	-	-	-	-	-	-	-	-	-	-	1	-	-	-	-	-	-	-
LOOC260_110030	AP014680	996303..996581	hypothetical protein	-	-	-	-	-	-	-	-	-	-	1	-	-	-	-	-	-	-
LOOC260_110040	AP014680	996583..997053	hypothetical protein	-	-	-	-	-	-	-	-	-	-	1	-	-	-	-	-	-	-
LOOC260_110050	AP014680	997046..997495	hypothetical protein	-	-	-	-	-	-	-	-	-	-	1	-	-	-	-	-	-	-
LOOC260_110060	AP014680	997496..997870	hypothetical protein	-	-	-	-	-	-	-	-	-	0.331802	1	0.324328	0.324328	-	-	-	0.171853	-
LOOC260_110070	AP014680	998316..998957	TetR family transcriptional regulator	-	-	-	-	-	-	-	0.430438	0.270222	0.597697	1	0.700695	0.700695	0.676925	0.595057	0.486778	-	0.241173
LOOC260_110080	AP014680	999107..999415	50S ribosomal protein L21	0.703258	0.712892	0.712892	0.701327	0.780335	0.768769	0.797673	0.816942	0.834285	0.942192	1	0.878607	0.878607	0.867046	0.789969	0.83236	0.759134	0.890167
LOOC260_110090	AP014680	999431..999757	ribosomal protein	-	-	-	-	0.344249	0.406537	0.34598	0.465366	0.365012	0.576097	1	0.534575	0.534575	0.572638	0.608972	0.468825	0.387504	0.413458
LOOC260_110100	AP014680	999784..1000065	50S ribosomal protein L27	0.732086	0.727998	0.695277	0.721861	0.82003	0.803667	0.82003	0.809804	0.795485	0.952965	1	0.955009	0.952965	0.973416	0.901836	0.942739	0.846614	0.881384
LOOC260_110110	AP014680	1000134..1001201	Xaa-Pro dipeptidase	0.280642	0.272185	-	0.28117	0.375253	0.370496	0.377896	0.454534	-	0.556017	1	0.403265	0.502104	0.562359	0.616801	0.559188	-	0.39058
LOOC260_110120	AP014680	1001266..1001826	elongation factor P	0.663632	0.674712	0.70996	0.678738	0.734128	0.719022	0.719022	0.789518	0.753263	0.879149	1	0.936552	0.936552	0.923462	0.446102	0.439053	0.829802	0.795563
LOOC260_110130	AP014680	1001862..1002296	alkaline shock protein	0.362518	0.362518	0.338613	0.373144	0.598919	0.573684	0.565717	0.586965	0.501967	0.705166	1	0.811413	0.811413	0.788833	0.697198	0.645402	0.61884	0.634776
LOOC260_110140	AP014680	1002293..1002706	alkaline shock protein	0.327288	0.296774	0.323127	0.295387	0.435479	0.521473	0.447959	0.592211	0.468765	0.608854	1	0.65879	0.65879	0.660177	0.61579	0.558922	0.507603	0.564471
LOOC260_110150	AP014680	1002827..1003687	bifunctional 5,10-methylene-tetrahydrofolate dehydrogenase/ 5,10-methylene-tetrahydrofolate cyclohydrolase	0.407863	0.440574	0.466608	0.448585	0.498653	0.402522	0.509333	0.605464	0.48263	0.624824	1	0.680232	0.680232	0.67556	0.608135	0.584101	0.540709	0.599456
LOOC260_110160	AP014680	1003680..1005026	exodeoxyribonuclease VII large subunit	0.428322	0.395535	0.46237	0.424539	0.49726	0.622104	0.498941	0.648586	0.571241	0.697347	1	0.712059	0.712059	0.717524	0.572503	0.406884	0.567878	0.631352
LOOC260_110170	AP014680	1005029..1005280	exodeoxyribonuclease VII small subunit	0.443867	0.434319	0.453414	0.462962	0.465348	0.498764	0.47967	0.558435	0.474896	0.651521	1	0.682552	0.682552	0.668232	0.491604	0.336458	0.47967	0.541727
LOOC260_110180	AP014680	1005273..1006148	farnesyl-diphosphate synthase	0.343674	-	0.315194	0.335906	0.283478	0.429112	0.332023	0.463418	0.423935	0.566332	1	0.580573	0.580573	0.603227	0.605817	0.54109	0.474421	0.467301
LOOC260_110190	AP014680	1006161..1006982	cell division protein FtsJ	0.56331	-	0.570923	0.570923	0.666428	0.724561	0.65743	0.757087	0.647049	0.802071	1	0.778541	0.778541	0.79169	0.811069	0.776466	0.724561	0.696187
LOOC260_110200	AP014680	1007073..1007528	arginine repressor ArgR	-	-	-	-	0.396248	0.552777	0.413638	0.606193	0.562713	0.66955	1	0.744088	0.744088	0.73291	0.465816	0.490662	0.54532	0.590046
LOOC260_110210	AP014680	1007614..1009296	DNA repair protein RecN	0.356311	0.352914	0.35665	0.3468	0.546531	0.578801	0.525811	0.575404	0.534303	0.614807	1	0.683422	0.684102	0.710257	0.65387	0.65353	0.515621	0.566912
LOOC260_110220	AP014680	1009495..1010727	glycine betaine/carnitine/choline ABC transporter, ATP-binding protein	-	-	-	-	0.598883	0.669126	0.605815	0.676981	0.590104	0.734746	1	0.725503	0.725503	0.723193	-	-	-	0.637701
LOOC260_110230	AP014680	1010720..1011349	glycine betaine/carnitine/choline ABC transporter, permease protein	-	-	-	-	0.709236	0.792177	0.718769	0.790269	0.688264	0.890368	1	0.875115	0.875115	0.885601	0.365087	0.288821	-	0.728303
LOOC260_110240	AP014680	1011366..1012298	glycine betaine/carnitine/choline ABC transporter, substrate-binding protein	-	-	-	-	0.499086	0.622963	0.498485	0.654231	0.505702	0.679487	1	0.710156	0.710156	0.671671	-	-	-	0.630178
LOOC260_110250	AP014680	1012298..1012960	glycine betaine/carnitine/choline ABC transporter, permease protein	-	-	-	-	0.746181	0.854704	0.779365	0.790129	0.709409	0.834075	1	0.851116	0.851116	0.854704	-	-	-	0.747077
LOOC260_110260	AP014680	complement(1013032..1013367)	hypothetical protein	-	-	-	-	-	-	-	0.224614	-	0.314147	1	0.319215	0.319215	0.253332	-	-	-	-
LOOC260_110270	AP014680	1013548..1014168	guanylate kinase	0.573382	0.573382	0.568794	0.589895	0.709165	0.728431	0.711918	0.779809	0.708248	0.834856	1	0.920182	0.920182	0.911924	0.875225	0.866051	0.792654	-
LOOC260_110280	AP014680	1014165..1014380	DNA-directed RNA polymerase subunit omega	0.605438	0.605438	0.525979	0.597218	0.654758	0.578038	0.660238	0.786277	0.616398	0.660238	1	0.7945	0.7945	0.797239	0.764362	0.594478	0.695858	0.731477
LOOC260_110290	AP014680	1014590..1015789	pantothenate metabolism flavoprotein	0.507647	0.515303	0.488029	0.516737	0.420085	0.476546	0.414822	0.482766	0.503341	0.636357	1	0.612433	0.612433	0.593773	0.565065	0.545446	0.453101	0.479417
LOOC260_110300	AP014680	1015812..1018226	primosomal protein N'	0.515105	0.511213	0.49244	0.50526	0.559061	0.609198	0.553796	0.638505	0.616526	0.715424	1	0.716803	0.716803	0.725273	0.660026	0.63255	0.553109	0.632781
LOOC260_110310	AP014680	1018260..1019210	methionyl-tRNA formyltransferase	0.517664	0.533242	0.438574	0.535639	0.529049	0.568594	0.541631	0.663264	0.548222	0.626115	1	0.701612	0.701612	0.69502	0.604545	0.610536	0.672252	0.647686
LOOC260_110320	AP014680	1019200..1020555	16S rRNA methyltransferase	0.356365	0.357192	0.373749	0.346431	0.473915	0.476814	0.474744	0.56208	0.488817	0.61299	1	0.592295	0.592295	0.601401	0.571185	0.555457	0.471018	0.500406
LOOC260_110330	AP014680	1020568..1021314	serine/threonine specific protein phosphatase	0.48639	0.493188	0.493188	0.512826	0.574007	0.553613	0.577027	0.683525	0.570231	0.6941	1	0.746972	0.746972	0.74093	0.507539	0.463731	0.481858	0.621591
LOOC260_110340	AP014680	1021311..1023197	protein kinase	0.411493	0.403407	0.407599	0.382442	0.451925	0.427666	0.452823	0.50194	0.451326	0.592687	1	0.707093	0.707093	0.712784	0.603468	0.571423	0.449528	0.492656
LOOC260_110350	AP014680	1023216..1024106	ribosome biogenesis GTPase RsgA	0.378297	0.38271	0.372622	0.38271	0.48864	0.484225	0.490531	0.588263	0.518905	0.721935	1	0.677798	0.677798	0.674015	0.700499	0.697346	0.614115	0.607809
LOOC260_110360	AP014680	1024117..1024770	ribulose-phosphate 3-epimerase	0.352972	0.325683	0.31776	0.392586	0.536957	0.620587	0.536075	0.646114	0.588014	0.817774	1	0.889079	0.889079	0.902284	0.830099	0.843304	0.80545	0.766718
LOOC260_110370	AP014680	1025110..1025766	thiamine pyrophosphokinase	0.373569	0.384862	0.36488	0.338815	0.418747	0.510844	0.457845	0.518664	0.55863	0.615972	1	0.640301	0.640301	0.68635	0.569925	0.537777	0.48391	0.562974
LOOC260_110380	AP014680	complement(1025886..1026071)	50S ribosomal protein L28	0.819291	0.819291	0.837991	0.794368	0.809949	0.866025	0.819291	0.872261	0.866025	0.993772	1	0.984422	0.984422	0.978194	0.953266	0.95638	0.928337	0.912759
LOOC260_110390	AP014680	1026313..1026675	hypothetical protein	0.661108	0.661108	0.617916	0.687687	0.78736	0.830556	0.78404	0.847168	0.792346	0.911953	1	0.925245	0.925245	0.938536	0.825571	0.800652	0.754136	0.867101
LOOC260_110400	AP014680	1026706..1028394	hypothetical protein	0.552078	0.55611	0.534941	0.55779	0.553758	0.583665	0.559134	0.647173	0.586352	0.747981	1	0.757725	0.757725	0.789648	0.70497	0.660278	0.620627	0.675063
LOOC260_110410	AP014680	1028478..1030505	ATP-dependent DNA helicase	0.44847	0.450132	0.436281	0.461766	0.551794	0.577557	0.550964	0.643485	0.59667	0.761492	1	0.745426	0.745426	0.759831	0.636006	0.641269	0.534066	0.597779
LOOC260_110420	AP014680	1030523..1031563	phosphate acyltransferase PlsX	0.453338	0.442909	0.445105	0.480231	0.472548	0.559267	0.513712	0.574087	0.528531	0.753563	1	0.73545	0.73545	0.753015	0.737646	0.709106	0.59659	0.595491
LOOC260_110430	AP014680	1031603..1031848	acyl carrier protein	0.56518	0.577259	0.550686	0.625572	0.553102	0.613494	0.572427	0.813995	0.618325	0.847816	1	0.852645	0.852645	0.871973	0.816409	0.85748	0.70046	0.717368
LOOC260_110440	AP014680	1031985..1032686	ribonuclease III	0.447985	0.448784	0.459985	0.426383	0.475184	0.560788	0.470384	0.62799	0.508786	0.717592	1	0.793595	0.793595	0.821596	0.755193	0.732793	0.609589	0.621589
LOOC260_110450	AP014680	1032750..1036307	chromosome segregation protein SMC	0.295069	0.302474	0.292172	0.31004	0.318089	0.343363	-	0.380388	0.313582	0.617673	1	0.581612	0.581612	0.601897	0.48293	0.45814	0.317607	0.369764
LOOC260_110460	AP014680	1036332..1037672	cell division protein FtsY	0.400847	0.39999	0.421832	0.419262	0.498493	0.509628	0.492926	0.547316	0.486502	0.589286	1	0.657382	0.657382	0.668517	0.568302	0.56359	0.571299	0.560592
LOOC260_110470	AP014680	1037686..1038027	DNA-binding protein	0.315211	0.332161	0.301651	0.371146	0.632178	0.64574	0.630484	0.68981	0.652521	0.696591	1	0.838973	0.838973	0.842361	0.776255	0.705066	0.622009	0.789817
LOOC260_110480	AP014680	1038039..1039475	signal recognition particle protein	0.648536	0.648135	0.625744	0.640939	0.71411	0.718508	0.71531	0.754895	0.720908	0.84366	1	0.866051	0.866051	0.852456	0.798078	0.799677	0.756894	-
LOOC260_110490	AP014680	1039739..1042198	phosphoketolase	-	-	-	-	-	-	-	-	-	0.852673	1	0.905483	0.905483	0.914551	-	-	-	0.887125
LOOC260_110500	AP014680	1042450..1043814	ISLho1 transposase	-	-	-	-	-	-	-	-	-	-	1	-	-	-	0.390334	-	-	-
LOOC260_110510	AP014680	1043961..1045157	NAD(P) transhydrogenase subunit alpha	-	-	-	-	-	-	-	-	-	-	1	0.714969	0.714969	0.744338	-	-	0.635526	-
LOOC260_110520	AP014680	1045159..1045473	NAD(P) transhydrogenase subunit alpha	-	-	-	-	-	-	-	-	-	-	1	0.856869	0.856869	0.836685	-	-	0.655021	-
LOOC260_110530	AP014680	1045476..1046894	NAD(P) transhydrogenase subunit beta	-	-	-	-	-	-	-	-	-	-	1	0.814218	0.814218	0.816684	-	-	0.772705	-
LOOC260_110540	AP014680	1047034..1047309	30S ribosomal protein S16	0.702236	0.700183	0.739202	0.763842	0.770005	0.835716	0.770005	0.887055	0.823396	0.913753	1	0.938394	0.938394	0.944556	0.813128	0.817233	0.870624	0.86652
LOOC260_110550	AP014680	1047322..1047594	RNA-binding protein	-	-	-	-	0.442966	0.432213	0.451568	0.45587	0.470925	-	1	0.741915	0.741915	0.729007	0.51609	0.464473	0.468774	0.503185
LOOC260_110560	AP014680	1047772..1048278	16S rRNA-processing protein RimM	0.396137	0.413068	0.475147	0.424355	0.47176	0.448058	0.485306	0.50675	0.443542	0.636552	1	0.618493	0.618493	0.659126	0.586891	0.530455	0.459345	0.52368
LOOC260_110570	AP014680	1048281..1049036	tRNA (guanine-N(1))-methyltransferase	0.470794	0.551635	0.531426	0.562115	0.662416	0.689364	0.653434	0.713316	0.660919	0.788169	1	0.830834	0.830834	0.850297	0.769455	0.743257	0.68637	0.72679
LOOC260_110580	AP014680	1049184..1049537	50S ribosomal protein L19	0.681947	0.681947	0.722933	0.740966	0.793427	0.778675	0.801624	0.84753	0.791788	0.914746	1	0.9377	0.9377	0.901633	0.827859	0.829497	0.79507	0.796708
LOOC260_110590	AP014680	complement(1049598..1050935)	peptidase U34	0.490205	0.473961	0.488955	0.491037	-	0.556845	-	0.562259	0.561426	0.638062	1	-	-	-	0.644726	0.640561	0.583084	0.618486
LOOC260_110600	AP014680	1051130..1051315	4-oxalocrotonate tautomerase	0.525941	0.525941	0.495357	0.529	0.733915	0.660512	0.68498	0.746149	0.743091	0.801201	1	0.883784	0.880719	0.850134	0.736974	0.7645	0.617695	0.663571
LOOC260_110610	AP014680	1051368..1052681	diaminopimelate decarboxylase	0.596945	0.598639	-	-	0.551221	0.61388	0.569003	0.643517	-	0.73666	1	0.759099	0.759099	0.785348	0.59991	0.601602	0.638014	-
LOOC260_110620	AP014680	1052714..1054216	glycerol kinase	0.667284	-	-	-	0.67662	-	0.67326	0.674753	0.678487	0.830095	1	0.865943	0.865943	0.865569	0.82076	0.776696	0.73562	0.746823
LOOC260_110630	AP014680	complement(1054424..1055236)	HAD family hydrolase	-	-	-	-	0.395429	0.370584	0.402331	0.471346	0.471346	0.737743	1	0.728081	0.728081	0.513445	0.63077	0.609376	0.478937	0.514136
LOOC260_110640	AP014680	1055403..1056749	23S rRNA methyltransferase	0.381119	0.40543	0.364226	-	0.491546	0.553352	0.487425	0.535222	-	0.639055	1	0.669546	0.669546	0.636995	0.618041	0.580546	0.572305	0.565713
LOOC260_110650	AP014680	1056910..1057935	transposase	-	0.291788	0.267515	-	0.485966	0.503765	0.489742	0.249176	-	-	1	0.515092	0.515092	0.580898	-	0.48327	0.59654	-
LOOC260_110660	AP014680	complement(1058040..1059086)	isopentenyl pyrophosphate isomerase	0.333142	0.336346	0.31232	0.347024	0.419636	0.491715	0.418568	0.439924	0.445263	0.580878	1	0.599565	0.599565	0.629997	0.589954	0.510402	0.46662	0.455408
LOOC260_110670	AP014680	complement(1059100..1060185)	phosphomevalonate kinase	0.545819	0.528409	0.529944	0.537113	0.652323	0.674853	0.64413	0.683557	0.693798	0.719912	1	0.807472	0.807472	0.804912	0.720425	0.706599	0.583709	0.673316
LOOC260_110680	AP014680	complement(1060217..1061197)	diphosphomevalonate decarboxylase	0.370294	0.368587	0.365174	0.397029	0.396461	0.526155	0.375414	0.520467	0.527862	0.591572	1	0.649026	0.649026	0.604656	0.575645	0.552323	0.500557	0.501696
LOOC260_110690	AP014680	complement(1061178..1062137)	mevalonate kinase	0.233949	0.250577	0.232169	0.26661	0.355092	0.46139	0.334308	0.442981	0.410914	0.547496	1	0.584907	0.584907	0.577782	0.513647	0.471484	0.459014	0.468515
LOOC260_110700	AP014680	1062341..1065148	XRE family transcriptional regulator	0.232785	0.221949	0.245629	0.250847	0.323093	0.356607	0.324096	0.446914	0.3251	0.631544	1	0.662047	0.661646	0.649002	0.624922	0.558694	0.346573	0.445309
LOOC260_110710	AP014680	1065221..1065721	peptidase	-	-	-	-	0.326084	0.421869	0.308979	0.311259	0.397921	0.595194	1	0.654488	0.767378	0.54388	0.547302	0.547302	0.319242	0.379677
LOOC260_110720	AP014680	1065746..1067041	asparaginyl-tRNA synthetase	0.621919	0.654289	0.681911	0.662921	0.731545	0.816139	0.740177	0.84333	0.783769	-	1	0.876563	0.876563	0.882605	0.703923	0.799738	0.854551	0.307283
LOOC260_110730	AP014680	1067072..1067791	DNA replication protein DnaD	0.226895	0.226895	0.248022	0.241763	0.305927	0.466339	0.309057	0.401391	0.370091	0.532069	1	0.430344	0.524244	0.616577	0.452253	0.420171	0.358353	0.47651
LOOC260_110740	AP014680	complement(1067933..1070215)	penicillin-binding protein 1A	0.37627	0.379752	0.385471	0.390943	0.434714	0.438693	0.419543	0.452371	0.440433	0.722953	1	0.77195	0.77195	0.712261	0.545881	0.558316	0.506338	0.503105
LOOC260_110750	AP014680	complement(1070227..1070847)	recombinase RecU	0.518835	0.520632	0.543971	0.49729	0.611299	0.610401	0.59873	0.649898	0.61489	0.70376	1	0.709148	0.777373	0.77827	0.714534	0.658875	0.620276	0.603219
LOOC260_110760	AP014680	1070927..1071499	hypothetical protein	0.477009	0.485807	0.464302	0.51318	0.526864	0.542507	0.539573	0.602137	0.549348	0.681318	1	0.613866	0.613866	0.67643	0.569877	0.464302	0.565966	0.636351
LOOC260_110770	AP014680	1071577..1071936	cell division protein GpsB	0.26152	0.231215	0.253545	0.259925	0.480034	0.473653	0.465678	0.631558	0.432184	0.85007	1	0.854857	0.854857	0.869212	0.760751	0.75437	0.674621	0.642721
LOOC260_110780	AP014680	1071997..1072161	hypothetical protein	-	-	-	-	-	-	-	-	-	-	1	-	-	-	-	-	-	-
LOOC260_110790	AP014680	1072417..1073562	RNA methyltransferase	0.51221	0.520519	0.534205	0.534693	0.609475	0.647599	0.597256	0.773213	0.625604	0.848482	1	0.840173	0.840173	0.855325	0.760015	0.768325	0.722381	0.737044
LOOC260_110800	AP014680	1073663..1074265	nitroreductase	-	-	-	-	0.637032	0.703451	0.638902	-	0.519161	0.683807	1	0.758646	0.758646	0.779225	0.581838	0.682872	0.680999	0.681934
LOOC260_110810	AP014680	1074545..1075027	N5-carboxyaminoimidazole ribonucleotide mutase	0.621965	0.617133	0.615926	-	0.53621	0.613509	0.665445	0.655781	0.59781	0.731873	1	0.673898	0.673898	0.601431	0.630418	0.636457	0.660613	-
LOOC260_110820	AP014680	1075011..1076147	phosphoribosylaminoimidazole carboxylase	0.504189	0.476533	0.493817	-	0.518016	0.61382	0.506658	0.603944	0.463694	0.667649	1	0.72839	0.72839	0.64987	0.525917	0.494806	0.601968	-
LOOC260_110830	AP014680	1076153..1076887	phosphoribosylaminoimidazole-succinocarboxamide synthase	0.436658	0.425779	0.428111	-	0.428111	0.602941	0.426556	0.546218	0.488718	0.644899	1	0.780878	0.780878	0.759123	0.44676	0.43355	0.515914	-
LOOC260_110840	AP014680	1076874..1077140	phosphoribosylformylglycinamidine synthase	0.364757	0.371195	0.422701	-	0.540736	0.557906	0.560051	0.607263	0.493522	0.64375	1	0.607263	0.607263	0.633019	0.448454	0.388364	0.422701	-
LOOC260_110850	AP014680	1077144..1077809	phosphoribosylformylglycinamidine synthase	0.544066	0.583531	0.582689	-	0.574293	0.646505	0.586048	0.617117	0.621315	0.706959	1	0.713675	0.713675	0.70444	0.589408	0.592767	0.591086	-
LOOC260_110860	AP014680	1077844..1080048	phosphoribosylformylglycinamidine synthase	0.557669	0.54649	0.563512	-	0.582567	0.677079	0.581297	0.621694	0.625251	0.730689	1	0.752284	0.752284	0.759908	0.567832	0.572405	0.582567	-
LOOC260_110870	AP014680	1080033..1081499	amidophosphoribosyltransferase	0.605571	0.58457	0.594499	-	0.589534	0.715157	0.583425	0.652537	0.621227	0.78236	1	0.817488	0.817488	0.804505	0.583807	0.601753	0.621227	-
LOOC260_110880	AP014680	1081538..1082590	phosphoribosylformylglycinamidine cyclo-ligase	0.421957	0.402925	0.4138	-	0.381717	0.515488	0.375735	0.488842	0.477423	0.64219	1	0.674272	0.674272	0.659047	0.418695	0.408363	0.422501	-
LOOC260_110890	AP014680	1082583..1083164	phosphoribosylglycinamide formyltransferase	0.412662	-	0.443884	-	0.434127	0.608766	0.440956	0.547302	0.494616	0.642914	1	0.726821	0.726821	0.672183	0.444859	0.46925	0.476079	-
LOOC260_110900	AP014680	1083177..1084712	purine biosynthesis protein purH	0.595669	0.580273	0.583939	-	0.634893	0.721037	0.631227	0.661286	0.635626	0.751463	1	0.776757	0.776757	0.755495	0.589804	0.592003	0.644056	-
LOOC260_110910	AP014680	1084745..1086004	phosphoribosylamine--glycine ligase	0.402033	0.39848	0.406476	-	0.344725	0.513097	0.330064	0.462008	0.458898	0.593063	1	0.672141	0.672141	0.641487	0.424246	0.426912	0.472226	-
LOOC260_110920	AP014680	1086124..1087233	amino acid oxidase	-	-	-	-	-	-	-	0.427533	-	0.48406	1	-	-	-	-	-	0.375631	0.418283
LOOC260_110930	AP014680	complement(1087203..1087598)	ribonuclease HI	-	-	-	-	0.431791	0.360762	0.451675	0.386332	0.377809	0.624982	1	0.629242	0.629242	0.639188	0.572421	0.464461	0.461621	0.460198
LOOC260_110940	AP014680	1087633..1088019	hypothetical protein	-	-	-	-	-	-	-	0.282472	-	0.626286	1	0.745875	0.745875	-	-	0.485773	0.354225	0.236132
LOOC260_110950	AP014680	1088045..1089706	formate--tetrahydrofolate ligase	0.660532	0.664617	0.493693	0.509697	0.59652	0.675173	0.611502	0.631931	0.654063	0.728289	1	0.724203	0.724203	0.72897	0.705476	0.729992	0.604352	0.628186
LOOC260_110960	AP014680	1089731..1090183	signal peptidase II	0.417175	0.427444	0.318325	0.388931	0.422308	0.533997	0.3915	0.566091	0.477511	0.637981	1	0.612306	0.612306	0.652102	0.516024	0.501903	0.372244	0.517307
LOOC260_110970	AP014680	1090176..1091096	RNA pseudouridine synthase	0.549225	0.560847	0.537604	0.543109	0.607331	0.635466	0.600603	0.664825	0.628127	0.683174	1	0.719261	0.719261	0.757181	0.728435	0.727822	0.631185	0.649534
LOOC260_110980	AP014680	1091124..1092200	carbamoyl-phosphate synthase small subunit	-	-	-	-	-	-	-	0.721953	-	0.871508	1	0.876774	0.876774	0.893099	0.753549	0.697729	0.669292	0.709842
LOOC260_110990	AP014680	1092203..1094758	carbamoyl-phosphate synthase large subunit	-	-	-	-	-	-	-	0.335608	-	0.575021	1	0.674975	0.674975	0.681156	0.453438	0.396288	0.340904	0.395626
LOOC260_111000	AP014680	complement(1094805..1096493)	fibronectin-binding protein A	0.387141	0.383813	0.400457	0.399125	0.546597	0.564906	0.555918	0.557915	0.519299	0.685746	1	0.700726	0.700726	0.711712	0.647796	0.59653	0.54127	0.57922
LOOC260_111010	AP014680	1096643..1097071	MarR family transcriptional regulator	-	-	-	-	-	-	-	0.438664	-	0.681185	1	0.626686	0.626686	0.668922	-	-	0.531313	0.510876
LOOC260_111020	AP014680	1097153..1098019	hypothetical protein	0.483583	0.479647	-	0.417965	0.650255	0.674533	0.660097	0.670596	0.66994	0.671252	1	0.822174	0.822174	0.799208	0.671252	0.676502	0.643693	0.710623
LOOC260_111030	AP014680	1098039..1098578	membrane protein	-	-	-	-	0.174745	0.234482	0.228951	0.211251	-	-	1	-	-	-	-	-	-	-
LOOC260_111040	AP014680	complement(1098602..1099843)	hypothetical protein	-	0.606149	0.608379	0.663688	0.385806	0.433978	0.371087	0.413015	0.373763	-	1	0.625775	0.625775	0.649861	0.677069	0.637372	0.497762	0.623099
LOOC260_111050	AP014680	complement(1099987..1100829)	2,5-diketo-D-gluconic acid reductase	-	-	0.55029	-	0.636233	-	0.636901	0.675542	-	0.776144	1	0.818783	0.818783	0.78414	-	-	0.522307	0.546959
LOOC260_111060	AP014680	complement(1100854..1101228)	membrane protein	-	-	-	-	0.519658	0.516505	0.555878	0.412563	0.518079	0.670846	1	0.73069	0.73069	-	-	-	0.514931	0.481859
LOOC260_111070	AP014680	complement(1101229..1102080)	permease	-	-	-	-	0.659814	0.613954	0.667343	0.661868	0.669397	0.763856	1	0.81656	0.81656	-	-	-	0.583152	0.621483
LOOC260_111080	AP014680	complement(1102198..1102719)	methionine sulfoxide reductase A	0.703262	-	0.699038	0.738109	0.596606	0.712767	0.683198	0.737053	0.745503	0.727549	1	0.784574	0.784574	0.810974	0.705373	0.711709	0.707487	0.721213
LOOC260_111090	AP014680	complement(1102757..1103059)	toxin RelE	-	-	-	-	-	-	-	-	-	-	1	-	-	-	-	-	-	-
LOOC260_111100	AP014680	complement(1103063..1103371)	hypothetical protein	-	-	-	-	-	-	-	-	-	-	1	-	-	-	-	-	-	-
LOOC260_111110	AP014680	complement(1103530..1103973)	methionine sulfoxide reductase B	0.656663	0.669148	0.662906	0.656663	0.675391	0.661658	0.706603	0.669148	0.615462	0.606723	1	0.585497	0.585497	0.620456	0.666649	0.669148	0.6679	0.700361
LOOC260_111120	AP014680	complement(1103985..1104347)	hypothetical protein	-	-	-	-	0.363162	0.428764	0.372762	-	0.387163	-	1	-	-	0.535973	0.401564	0.415966	0.500768	0.430368
LOOC260_111130	AP014680	1104597..1105391	methionine aminopeptidase	0.5825	-	0.605772	-	-	-	-	-	0.681233	-	1	0.681938	0.681938	0.701684	-	-	0.719315	-
LOOC260_111140	AP014680	complement(1105477..1106814)	NAD(FAD)-dependent dehydrogenase	-	-	-	-	0.688651	0.528144	0.698315	0.602095	0.692012	0.601254	1	0.609237	0.609237	0.605877	0.58907	-	0.612179	0.619322
LOOC260_111150	AP014680	complement(1107139..1109460)	P-type ATPase	0.365121	0.358414	0.360401	0.324634	0.293834	-	-	0.383253	-	-	1	-	-	0.273466	-	-	-	-
LOOC260_111160	AP014680	complement(1109764..1111050)	enolase	0.6918	0.7088	0.69398	0.69398	-	0.725366	-	0.808628	-	-	1	-	-	0.886223	-	-	-	-
LOOC260_111170	AP014680	complement(1111241..1112173)	pyrophosphatase	0.638018	0.638018	0.611813	0.649597	0.588657	0.628268	0.588046	0.724552	0.67702	0.722725	1	0.816571	0.816571	0.837291	0.728819	0.6758	0.734913	0.76843
LOOC260_111180	AP014680	complement(1112175..1113152)	LysR family transcriptional regulator	0.295245	0.24613	-	0.372917	0.609358	0.665899	0.60536	0.686459	0.591654	0.710445	1	0.579089	0.823527	0.830379	-	-	0.632203	0.6619
LOOC260_111190	AP014680	complement(1113339..1115783)	DNA topoisomerase IV subunit A	0.588615	0.599068	0.573051	0.602319	0.601158	0.650401	0.601855	0.693379	0.6439	0.804875	1	0.82369	0.82369	0.833218	0.697323	0.689658	0.686872	0.689429
LOOC260_111200	AP014680	complement(1115808..1117925)	DNA topoisomerase IV subunit B	0.676286	0.674147	0.666395	0.703821	0.69072	0.72253	0.689918	0.769046	0.740441	0.809676	1	0.827851	0.827851	0.802189	0.78214	0.73509	0.736964	0.749795
LOOC260_111210	AP014680	1118106..1118723	membrane protein	0.47539	0.464783	0.423315	0.421387	0.496608	0.527466	0.460925	0.57279	0.507215	0.730944	1	0.779162	0.779162	0.717443	0.675013	0.703944	0.596899	0.536146
LOOC260_111220	AP014680	complement(1118782..1119651)	aldose 1-epimerase	0.364381	0.350243	0.365666	0.404227	0.391373	0.435719	0.39266	0.46914	0.390731	0.461427	1	0.510271	0.510271	0.501275	0.455	0.476852	0.480708	0.433792
LOOC260_111230	AP014680	complement(1119638..1120570)	tyrosine recombinase XerC	0.455835	0.391992	0.404522	0.477913	0.58591	0.66825	0.57696	0.622903	0.556673	0.760735	1	0.747012	0.747012	0.737466	-	-	0.548916	0.61634
LOOC260_111240	AP014680	complement(1120643..1122769)	DNA topoisomerase I	0.688246	0.68615	0.657835	0.707652	0.749343	0.74724	0.752488	0.797324	0.733347	0.816199	1	0.874934	0.874934	0.889092	0.810433	0.797058	0.781069	0.783424
LOOC260_111250	AP014680	complement(1122841..1123701)	DNA protecting protein DprA	0.362312	0.349887	0.33419	0.360351	0.336151	0.491813	0.328303	0.455841	0.424446	0.671673	1	0.577491	0.577491	0.61935	0.524515	0.487235	0.444067	0.40221
LOOC260_111260	AP014680	complement(1123741..1124514)	ribonuclease HII	0.452211	0.479928	0.449293	0.479928	0.45148	0.462421	0.457316	0.488682	0.453669	0.673952	1	0.641128	0.641128	0.628729	0.642588	0.641128	0.547035	0.466799
LOOC260_111270	AP014680	complement(1124507..1125379)	ribosome biogenesis GTPase A	0.462867	0.446727	0.453183	0.419613	0.495792	0.555186	0.502248	0.547439	0.512577	0.717876	1	0.736599	0.736599	0.732724	0.710775	0.679141	0.535818	0.595213
LOOC260_111280	AP014680	complement(1125392..1125613)	hypothetical protein	0.608549	0.59087	0.621176	0.638855	0.542886	0.679266	0.527733	0.70199	0.558039	0.835843	1	0.823216	0.823216	0.856043	0.808064	0.717148	0.600972	0.64138
LOOC260_111290	AP014680	complement(1125625..1126239)	hypothetical protein	-	-	-	-	0.334862	0.340443	0.295789	0.380443	0.326489	0.600918	1	0.713479	0.713479	0.668826	0.535799	0.537659	0.289279	0.337651
LOOC260_111300	AP014680	complement(1126240..1127169)	GDSL family lipase	-	-	-	-	0.304013	0.323551	0.319886	0.37117	0.309508	0.514031	1	0.376665	0.567755	0.606218	0.451759	0.468242	0.307066	0.410243
LOOC260_111310	AP014680	complement(1127261..1128103)	hypothetical protein	0.440551	0.388836	0.402941	0.399583	0.523831	0.590319	0.541292	0.584947	0.552709	0.779713	1	0.848888	0.848217	0.848217	0.715237	0.713895	0.587632	0.634644
LOOC260_111320	AP014680	1128318..1128956	hemolysin III	0.498133	0.507376	0.465785	0.485196	0.441755	0.422346	0.428815	0.48612	0.438983	0.76062	1	0.777257	0.777257	0.762467	0.608119	0.634923	0.396466	0.61459
LOOC260_111330	AP014680	complement(1128945..1129442)	dihydrofolate reductase	0.365144	0.370762	0.378626	0.399976	0.339299	0.350535	0.313457	0.415708	0.370762	0.568523	1	0.555037	0.555037	0.623582	0.386491	0.42919	0.386491	0.379749
LOOC260_111340	AP014680	complement(1129455..1130417)	thymidylate synthase	0.688425	0.681551	0.675823	0.655205	0.718207	0.707325	0.714199	0.717062	0.71248	0.824166	1	0.823021	0.823021	0.807556	0.780637	0.748564	0.736535	0.714199
LOOC260_111350	AP014680	complement(1130437..1132335)	ABC transporter ATP-binding protein	-	-	-	-	0.563487	0.586304	0.559585	0.653251	0.541872	0.710892	1	0.734909	0.734909	0.724401	0.697683	0.676067	0.643345	0.645146
LOOC260_111360	AP014680	complement(1132338..1133549)	tRNA CCA-pyrophosphorylase	0.448989	0.441071	0.448524	0.419179	0.477401	0.510938	0.482991	0.535623	0.494635	0.59105	1	0.704234	0.704234	0.707494	0.597106	0.53935	0.528171	0.526774
LOOC260_111370	AP014680	complement(1133546..1134313)	dihydrodipicolinate reductase	0.617528	0.594683	-	-	0.477509	0.576996	0.503302	0.67722	-	0.759758	1	0.81945	0.81945	0.823134	0.610895	0.616791	0.65069	-
LOOC260_111380	AP014680	1134474..1135298	recombinase XerD	-	-	-	-	-	0.384279	-	0.313395	-	0.449604	1	0.527437	0.527437	0.501725	-	0.358566	-	0.347448
LOOC260_111390	AP014680	complement(1135334..1136590)	hypothetical protein	0.301238	0.284579	0.266994	0.293834	0.38222	0.501148	0.380832	0.582594	0.388698	0.677459	1	0.760755	0.760755	0.731138	0.609434	0.58028	0.450245	0.567323
LOOC260_111400	AP014680	complement(1136725..1137000)	transcriptional regulator	0.841188	0.834748	0.826168	0.839043	0.907716	0.907716	0.912011	0.918446	0.858359	0.976394	1	0.972099	0.972099	0.972099	0.942052	0.952783	0.937762	0.948493
LOOC260_111410	AP014680	complement(1137245..1138558)	GTP-binding protein EngA	0.649496	0.640842	0.623967	0.649064	0.763302	0.754648	0.762004	0.787534	0.74859	0.858068	1	0.871915	0.871915	0.878838	0.82821	0.812633	0.74859	0.783207
LOOC260_111420	AP014680	complement(1138629..1139843)	30S ribosomal protein S1	0.46267	0.469369	0.479895	0.46267	0.697603	0.722483	0.696645	0.720569	0.661717	0.831098	1	0.897605	0.897605	0.903826	0.77703	0.758847	0.676549	0.726311
LOOC260_111430	AP014680	complement(1139917..1140600)	cytidylate kinase	0.457968	0.462169	0.452924	0.505867	0.590744	0.67478	0.573097	0.660495	0.559651	0.749573	1	0.743689	0.743689	0.761338	0.578138	0.568895	0.605871	0.599987
LOOC260_111440	AP014680	complement(1140627..1141175)	peptidoglycan-binding protein LysM	-	-	-	-	0.219249	0.329424	0.203359	-	-	0.580492	1	0.533879	0.533879	0.4682	-	0.379213	-	-
LOOC260_111450	AP014680	complement(1141239..1142693)	ATP-dependent DNA helicase RecQ	-	-	-	-	0.344114	0.41926	0.350279	0.401533	0.386889	0.563385	1	0.58535	0.58535	0.589204	0.477834	0.47244	0.390743	0.396523
LOOC260_111460	AP014680	complement(1142686..1143711)	hypothetical protein	-	-	-	-	0.1532	0.221904	-	0.229538	0.215361	0.414929	1	0.445463	0.445463	0.41711	0.330957	0.291152	0.194095	0.250803
LOOC260_111470	AP014680	complement(1143786..1144352)	membrane protein	-	0.252869	0.252869	0.332957	0.307665	0.404612	0.328741	0.458357	0.435173	0.665952	1	0.671221	0.671221	0.653307	-	0.452033	0.351923	0.383537
LOOC260_111480	AP014680	complement(1144650..1145363)	ribosomal large subunit pseudouridine synthase B	0.592731	0.598376	0.566923	0.601602	0.58144	0.586279	0.578214	0.685474	0.575794	0.7508	1	0.811286	0.811286	0.765316	0.686282	0.680636	0.630635	0.650797
LOOC260_111490	AP014680	complement(1145335..1145949)	segregation and condensation protein B	0.370072	0.369138	0.385026	0.356987	0.370072	0.441103	0.364465	0.556995	0.45699	0.83177	1	0.706533	0.706533	0.790649	0.619613	0.617745	0.340163	0.57849
LOOC260_111500	AP014680	complement(1145927..1146721)	segregation and condensation protein A	0.279489	0.28673	0.220111	0.252695	0.33742	0.35842	0.348282	0.39173	0.333799	0.666175	1	0.601728	0.601728	0.595211	0.525694	0.470661	0.324384	0.426487
LOOC260_111510	AP014680	complement(1146714..1147073)	reductase	0.351273	0.340487	0.331241	0.27885	0.516153	0.474546	0.500744	0.502284	0.543888	0.684111	1	0.768862	0.768862	0.764241	0.560837	0.530018	0.354355	0.409829
LOOC260_111520	AP014680	complement(1147106..1147993)	tyrosine recombinase XerD	0.495524	0.524224	0.508279	0.547183	0.566953	0.631368	0.564402	0.689406	0.653053	0.788898	1	0.808031	0.808031	0.758922	0.439399	0.25062	0.647312	0.639022
LOOC260_111530	AP014680	complement(1148011..1148877)	S1 RNA-binding protein	0.440354	0.452805	0.467222	0.455427	0.583214	0.610738	0.560934	0.580594	0.608117	0.75491	1	0.766705	0.766705	0.769981	0.698552	0.683479	0.587147	0.589767
LOOC260_111540	AP014680	complement(1148994..1150415)	pyruvate kinase	0.664927	0.658922	0.66773	0.682542	0.756202	0.7538	0.762207	0.820254	0.752599	0.838269	1	0.8767	0.8767	0.878702	0.821454	0.833464	0.810646	0.83987
LOOC260_111550	AP014680	complement(1150669..1151385)	transaldolase	-	-	-	-	0.463844	-	0.447958	-	-	0.808573	1	0.810161	0.810161	0.808573	-	0.539303	-	0.506737
LOOC260_111560	AP014680	complement(1151403..1154759)	DNA polymerase III subunit epsilon	0.374891	0.370696	0.254065	0.383785	0.436309	0.457961	0.437655	0.531125	0.477592	0.590531	1	0.670078	0.670078	0.651114	0.54237	0.447388	0.475414	0.528777
LOOC260_111570	AP014680	1155035..1155220	membrane protein	-	-	-	-	-	0.332144	-	0.561408	-	0.617893	1	0.727541	0.727541	0.694314	0.372016	0.441792	0.435147	0.5016
LOOC260_111580	AP014680	complement(1155331..1156152)	hypothetical protein	0.4227	0.417325	0.376329	0.436815	0.480499	-	0.463024	-	-	0.66061	1	0.703622	0.703622	0.676068	0.59206	0.555769	-	0.559129
LOOC260_111590	AP014680	complement(1156149..1156844)	SAM-dependent methyltransferase	0.383082	0.40113	0.338782	0.383902	0.358471	0.418359	0.357651	0.529109	0.411795	0.591457	1	0.616888	0.616888	0.558642	0.522545	0.523365	0.499574	0.469221
LOOC260_111600	AP014680	1156989..1158167	major facilitator superfamily transporter	-	-	-	-	-	0.439175	-	-	0.350624	0.501262	1	-	-	-	-	-	0.375561	0.345534
LOOC260_111610	AP014680	complement(1158358..1159512)	RNA polymerase sigma factor RpoD	0.733826	0.724871	0.704472	0.741289	0.801488	0.804972	0.802484	0.812435	0.796016	0.902983	1	0.915919	0.915919	0.917909	0.894526	0.879102	0.794524	0.758205
LOOC260_111620	AP014680	complement(1159530..1161404)	DNA primase	0.341171	0.340278	0.349515	0.337596	0.379015	0.451125	0.37961	0.51221	0.450529	0.663581	1	0.698147	0.698147	0.672819	0.542008	0.447549	0.486882	0.516084
LOOC260_111630	AP014680	complement(1161526..1163604)	glycyl-tRNA synthetase subunit beta	0.530446	0.525009	0.533437	0.531534	0.534253	0.633221	0.56552	0.59135	0.584009	0.689502	1	0.722675	0.722675	0.743067	0.679986	0.634581	0.61582	0.618811
LOOC260_111640	AP014680	complement(1163604..1164530)	glycyl-tRNA synthase subunit alpha	0.753731	0.762098	0.744166	0.756121	0.837413	0.852357	0.826057	0.818286	0.841598	0.928271	1	0.936041	0.936041	0.949192	0.847576	0.882843	0.876266	0.890015
LOOC260_111650	AP014680	complement(1164773..1165573)	DNA repair protein RecO	0.346837	0.341242	0.307675	0.318165	0.519568	0.594395	0.51817	0.577612	0.55873	0.693699	1	0.683908	0.683908	0.695796	0.651041	0.569219	0.531458	0.59999
LOOC260_111660	AP014680	complement(1165603..1166508)	GTPase Era	0.529769	0.524128	0.523499	0.59811	0.604379	0.649523	0.617546	0.746704	0.606261	0.739806	1	0.863321	0.863321	0.852661	0.766766	0.797488	0.728521	0.778679
LOOC260_111670	AP014680	complement(1166524..1166910)	diacylglycerol kinase	-	-	-	-	0.368155	0.452106	0.384356	0.409393	0.440326	0.698068	1	0.695124	0.695124	0.550785	0.556677	0.559625	0.44769	0.480091
LOOC260_111680	AP014680	complement(1166888..1167370)	rRNA maturation factor	0.358641	0.34439	0.327762	0.317072	0.457222	0.573615	0.453657	0.636564	0.547486	0.782649	1	0.809968	0.809968	0.782649	0.659131	0.541548	0.675756	0.706639
LOOC260_111690	AP014680	complement(1167370..1168356)	phosphate starvation-inducible protein PhoH	0.599415	0.60172	0.617284	0.616706	0.686449	0.726219	0.692789	0.680686	0.636303	0.798842	1	0.842071	0.842071	0.830543	0.759073	0.716421	0.68472	0.741782
LOOC260_111700	AP014680	complement(1168435..1168878)	hypothetical protein	0.597622	0.592379	-	0.581892	0.606796	0.600242	0.608106	0.720827	0.559612	0.779808	1	0.855825	0.855825	0.824368	0.635633	0.674953	0.546505	0.630389
LOOC260_111710	AP014680	complement(1168961..1169146)	30S ribosomal protein S21	0.824084	0.824084	0.824084	0.837115	0.853402	0.895756	0.853402	0.840372	0.84689	0.973943	1	0.973943	0.973943	0.973943	0.833857	0.840372	0.850146	0.784991
LOOC260_111720	AP014680	complement(1169317..1170210)	endonuclease IV	-	-	-	-	0.655512	0.605669	0.671916	0.702832	0.70725	0.731855	1	0.813245	0.813245	0.806936	-	-	0.671916	0.637215
LOOC260_111730	AP014680	complement(1170234..1171109)	membrane protein	0.58575	0.553387	0.556623	0.587693	0.605817	0.659539	0.601932	0.741094	0.612289	0.845303	1	0.882198	0.882198	0.873136	-	0.225224	0.681546	0.735917
LOOC260_111740	AP014680	complement(1171271..1173049)	aspartyl-tRNA synthetase	0.618069	0.60327	0.607363	-	0.703082	0.756924	0.707805	0.767945	0.664354	0.844145	1	0.903023	0.903023	0.891375	0.669391	0.668447	0.738976	0.726697
LOOC260_111750	AP014680	complement(1173055..1174347)	histidyl-tRNA synthetase	0.521316	0.511306	0.498687	0.503039	0.618358	0.673625	0.620533	0.733242	0.678411	0.776324	1	0.832025	0.832025	0.825934	0.580498	0.746297	0.718882	0.707567
LOOC260_111760	AP014680	1174704..1175558	N-acetylmuramoyl-L-alanine amidase	-	-	-	-	-	-	-	0.539806	-	0.709523	1	0.786547	0.786547	0.773492	-	0.501293	0.418393	0.507168
LOOC260_111770	AP014680	1175573..1176421	aminoglycoside phosphotransferase	-	0.52389	-	-	0.428932	0.552706	0.43679	0.608372	-	0.663384	1	0.733457	0.733457	0.745246	0.609683	0.548123	0.455128	0.542228
LOOC260_111780	AP014680	complement(1176503..1177120)	hydrolase, HAD superfamily	-	-	-	-	0.273774	0.362627	0.272868	0.457825	0.357185	0.62374	1	0.72166	0.72166	0.6591	-	-	0.395266	0.417932
LOOC260_111790	AP014680	complement(1177140..1177577)	D-tyrosyl-tRNA(Tyr) deacylase	0.572338	0.529313	0.58277	0.568428	0.55539	0.645356	0.616669	0.608847	0.625798	0.743144	1	0.788779	0.788779	0.77313	0.77574	0.724889	0.589289	0.61276
LOOC260_111800	AP014680	complement(1177590..1179845)	GTP pyrophosphokinase	0.574823	0.573832	0.544347	0.58746	0.6219	0.632059	0.628342	0.746779	0.620414	0.808471	1	0.873882	0.873882	0.810703	0.783694	0.76982	0.695983	0.694748
LOOC260_111810	AP014680	complement(1179911..1180264)	hypothetical protein	-	-	-	-	-	0.173371	-	-	-	0.298175	1	0.563992	0.563992	0.494298	-	0.309521	-	-
LOOC260_111820	AP014680	complement(1180268..1181026)	16S rRNA methyltransferase	-	-	-	-	0.368601	0.395629	0.376109	0.446682	0.448933	0.538275	1	0.535272	0.535272	0.54353	0.496232	0.480467	0.393376	0.42716
LOOC260_111830	AP014680	complement(1181035..1181994)	50S ribosomal protein L11 methyltransferase	0.334699	0.340613	0.319915	0.325237	0.492006	0.640442	0.506199	0.629797	0.502059	0.671193	1	0.783555	0.783555	0.79361	0.663506	0.648131	0.615605	0.650495
LOOC260_111840	AP014680	complement(1182182..1182520)	hypothetical protein	-	-	-	-	-	0.475379	-	0.486853	-	0.691783	1	0.793427	0.793427	0.770478	0.640961	0.631126	0.534398	0.554069
LOOC260_111850	AP014680	1182737..1183102	membrane protein	0.536918	0.530349	0.29224	0.569761	0.377631	0.574689	0.357925	0.293882	0.518856	0.518856	1	0.349715	0.349715	0.507362	0.513927	0.53856	-	0.463022
LOOC260_111860	AP014680	complement(1183172..1185046)	GTP-binding protein LepA	0.718484	0.709696	0.712121	0.732424	0.733636	0.766364	0.737879	0.818179	0.748182	0.836367	1	0.893938	0.893938	0.895456	0.842126	0.805458	0.798488	0.784546
LOOC260_111870	AP014680	complement(1185194..1186345)	molecular chaperone DnaJ	0.512102	0.497766	0.502216	0.54275	0.599103	0.621348	0.594654	0.640625	0.616404	0.749377	1	0.780026	0.780026	0.761735	0.692035	0.628267	0.660894	0.621348
LOOC260_111880	AP014680	complement(1186458..1188332)	molecular chaperone DnaK	0.747217	0.745363	0.744436	0.749998	0.764523	0.816132	0.763287	0.810564	0.780283	0.896477	1	0.885663	0.885663	0.881026	0.837143	0.844868	0.804082	0.826946
LOOC260_111890	AP014680	complement(1188365..1188967)	heat shock protein GrpE	0.479007	-	0.422418	0.458519	0.502423	0.544374	0.49852	0.494616	0.507301	0.607791	1	0.634135	0.634135	0.638036	0.593156	0.59901	0.4712	0.537545
LOOC260_111900	AP014680	complement(1188981..1190021)	heat-inducible transcriptional repressor HrcA	0.435578	-	0.424115	0.460688	0.549664	0.570406	0.549664	0.638639	0.570406	0.78766	1	0.852618	0.851526	0.83515	0.734165	0.66757	0.492894	0.654469
LOOC260_111910	AP014680	1190137..1190505	hypothetical protein	-	-	0.451779	-	-	0.335807	-	0.347856	0.385509	0.492442	1	0.555697	0.555697	0.561722	0.408101	0.423162	0.421656	-
LOOC260_111920	AP014680	complement(1190508..1191467)	riboflavin biosynthesis protein RibF	0.409824	0.415092	0.442611	0.382305	0.526336	0.533363	0.535703	0.508186	0.529848	0.658657	1	0.721306	0.721306	0.699056	0.579615	0.54917	0.442026	0.555025
LOOC260_111930	AP014680	complement(1191485..1192390)	tRNA pseudouridine synthase B	0.390861	0.372365	0.387778	0.409357	0.482725	0.523416	0.470394	0.530198	0.514784	0.688033	1	0.681867	0.681867	0.702212	0.618979	0.583221	0.53883	0.568424
LOOC260_111940	AP014680	complement(1192552..1192908)	ribosome-binding factor A	0.495918	0.48295	0.469986	0.47809	0.622342	0.743905	0.622342	0.794155	0.659623	0.821707	1	0.896265	0.896265	0.875197	0.803879	0.78767	0.69366	0.761738
LOOC260_111950	AP014680	complement(1192955..1195576)	translation initiation factor IF-2	0.508714	0.502902	0.487401	0.526799	0.570069	0.562535	0.547036	0.585785	0.585142	0.672761	1	0.686755	0.686755	0.624757	0.591167	0.57696	0.596549	0.568565
LOOC260_111960	AP014680	complement(1195591..1195896)	50S ribosomal protein L7/L12	0.310362	0.284338	0.252737	0.286197	0.472083	0.455353	0.49439	0.537146	0.418176	0.691429	1	0.710018	0.710018	0.745337	0.615216	0.455353	0.486954	0.514837
LOOC260_111970	AP014680	complement(1195889..1196185)	hypothetical protein	0.601892	0.601892	0.609586	0.58266	0.58651	0.615358	0.642279	0.767287	0.638434	0.819217	1	0.844216	0.844216	0.838449	0.798063	0.673054	0.717285	0.78652
LOOC260_111980	AP014680	complement(1196204..1197328)	transcription elongation factor NusA	0.656403	0.651788	0.590762	0.649225	0.696917	0.726148	0.689225	0.765124	0.71897	0.81692	1	0.855895	0.855895	0.853843	0.641532	0.567172	0.72461	0.760509
LOOC260_111990	AP014680	complement(1197349..1197822)	ribosome maturation protein RimP	0.488626	0.489823	0.467121	0.506548	0.633199	0.685767	0.630807	0.706081	-	0.811221	1	0.780157	0.780157	0.814807	0.757455	0.734756	0.635587	0.678599
LOOC260_112000	AP014680	complement(1198003..1199367)	ISLho1 transposase	-	-	-	-	-	-	-	-	-	-	1	-	-	-	-	-	-	-
LOOC260_112010	AP014680	complement(1199516..1203820)	DNA polymerase III subunit alpha	0.537624	0.539303	0.491155	0.548079	0.648635	0.678714	0.660641	0.759518	0.663996	0.835289	1	0.874272	0.874272	0.872465	0.738865	0.71395	0.755775	0.758097
LOOC260_112020	AP014680	complement(1203916..1205625)	prolyl-tRNA synthetase	0.527211	0.525232	0.508405	0.53183	0.644005	0.673039	0.639716	0.724507	0.661821	0.822495	1	0.794452	0.794452	0.796101	0.695804	0.662811	0.676668	0.746282
LOOC260_112030	AP014680	complement(1205650..1206921)	metalloprotease RseP	0.467017	0.460287	0.43292	0.453108	0.473747	0.581869	0.473297	0.582765	0.557642	0.714666	1	0.793177	0.793177	0.789588	0.700758	0.681914	0.587252	0.577382
LOOC260_112040	AP014680	complement(1206950..1207735)	CDP-diglyceride synthetase	0.495841	-	0.507145	0.519202	0.544072	0.590794	0.54181	0.639025	0.569694	0.744529	1	0.859075	0.859075	0.854554	0.770905	0.724183	0.639778	0.63375
LOOC260_112050	AP014680	complement(1207760..1208536)	UDP pyrophosphate synthase	0.552056	0.535651	0.523524	0.539931	0.602699	0.627664	0.610546	0.677594	0.619105	0.729664	1	0.790294	0.790294	0.753916	0.714686	0.690434	0.601273	0.692574
LOOC260_112060	AP014680	complement(1208732..1209295)	ribosome-recycling factor	0.49998	0.579739	0.574626	0.601212	0.624731	0.645182	0.640069	0.75766	0.614506	0.819012	1	0.803674	0.803674	0.832304	0.746413	0.747435	0.63291	-
LOOC260_112070	AP014680	complement(1209282..1210019)	uridylate kinase	0.765197	0.726705	0.751341	0.789062	0.799071	0.819856	0.801381	0.876825	0.818317	0.903	1	0.932255	0.932255	0.929175	0.861428	0.856809	0.789833	0.856809
LOOC260_112080	AP014680	complement(1210115..1210993)	elongation factor Ts	0.39972	0.400384	0.401713	0.392416	0.63545	0.592952	0.662675	0.713804	0.692556	0.803448	1	0.85989	0.85989	0.849266	0.723765	0.71115	0.72111	0.686579
LOOC260_112090	AP014680	complement(1211102..1211911)	30S ribosomal protein S2	0.715576	0.715576	0.726757	0.730251	0.806424	0.77987	0.778471	0.806424	0.750518	0.846957	1	0.841366	0.841366	0.88679	0.820401	0.835076	0.772882	0.77917
LOOC260_112100	AP014680	complement(1212071..1213069)	D-lactate dehydrogenase	0.492645	0.488125	0.494339	0.496599	0.371173	0.540669	0.378519	0.625981	-	0.717508	1	0.700558	0.700558	0.742368	0.563268	0.474	0.594342	0.609032
LOOC260_112110	AP014680	complement(1213153..1213443)	putative endonuclease	-	-	-	-	0.544032	0.494217	0.568935	0.555526	0.522953	0.791172	1	0.712623	0.712623	0.704959	0.599587	0.62066	0.38693	0.505715
LOOC260_112120	AP014680	complement(1213433..1214194)	methyltransferase	0.346905	0.346165	0.361732	0.352837	0.466999	0.616002	0.458843	0.610071	0.589315	0.696803	1	0.727199	0.727199	0.69384	0.637499	0.618225	0.55225	0.607105
LOOC260_112130	AP014680	1214297..1214935	1-acyl-sn-glycerol-3-phosphate acyltransferase	0.562981	0.537431	0.524215	0.560339	0.516285	0.655495	0.511879	0.658139	0.615846	0.705719	1	0.768275	0.768275	0.768275	0.639637	0.576197	0.675761	0.675761
LOOC260_112140	AP014680	complement(1214983..1215210)	hypothetical protein	0.603975	0.626534	0.561365	0.491183	0.639066	0.576404	0.639066	0.761888	0.681676	0.791964	1	0.791964	0.791964	0.854626	0.791964	0.746844	0.729301	0.721779
LOOC260_112150	AP014680	complement(1215369..1215620)	hypothetical protein	0.51278	0.510449	0.4545	0.470819	0.470819	0.445175	0.477812	0.654984	0.650324	0.654984	1	0.694613	0.694613	0.815839	0.678296	0.682956	0.582716	0.66431
LOOC260_112160	AP014680	1215796..1216425	LexA repressor	0.673549	0.655563	0.660961	0.645671	0.500883	0.691535	0.506278	0.767078	0.733804	0.818338	1	0.841722	0.841722	0.840821	0.753588	0.770676	0.716717	-
LOOC260_112170	AP014680	complement(1216487..1217908)	succinate-semialdehyde dehydrogenase	0.533617	0.534408	-	0.522937	0.483379	0.619853	0.488126	0.724679	-	0.81764	1	0.813289	0.813289	0.547067	0.551813	0.527683	0.67009	0.619061
LOOC260_112180	AP014680	complement(1218168..1219337)	hydroxymethylglutaryl-CoA synthase	0.43408	0.438426	0.450497	0.446634	0.481884	0.52341	0.466432	0.498784	0.495887	0.62433	1	0.664407	0.664407	0.660062	0.635435	0.662476	0.513753	0.54852
LOOC260_112190	AP014680	complement(1219446..1219808)	HxlR family transcriptional regulator	-	-	-	-	-	-	-	-	-	-	1	-	-	-	-	-	-	-
LOOC260_112200	AP014680	1219934..1220722	hypothetical protein	-	-	-	-	-	-	-	-	-	-	1	-	-	-	-	-	-	-
LOOC260_112210	AP014680	1220810..1221586	permease	0.456841	0.413697	-	0.379797	0.408304	0.553916	0.40368	0.374405	0.411385	-	1	0.522328	0.522328	0.686432	0.301213	-	0.480724	-
LOOC260_112230	AP014680	1222110..1222430	toxin-antitoxin system, antitoxin, xre/HigA/VapI family	-	0.306715	-	-	-	-	-	-	-	-	1	-	-	-	-	-	-	0.313648
LOOC260_112240	AP014680	1222689..1223744	luciferase	-	-	-	-	0.850799	-	0.84759	0.824596	-	-	1	-	-	0.575393	-	-	0.790905	-
LOOC260_112250	AP014680	1223744..1224430	NADP oxidoreductase coenzyme F420-dependent family protein	-	-	-	-	0.800654	-	0.770999	0.699332	-	-	1	-	-	0.343473	-	-	0.729812	-
LOOC260_112260	AP014680	complement(1224504..1225076)	transcriptional regulator	-	-	-	-	-	-	-	0.324702	-	-	1	-	-	0.401168	-	-	-	-
LOOC260_112270	AP014680	1225165..1226169	amidohydrolase	-	-	-	-	-	-	-	0.600661	-	-	1	-	-	0.693245	-	-	0.532059	-
LOOC260_112280	AP014680	complement(1226236..1226793)	transcriptional regulator	-	-	-	-	-	-	-	-	-	-	1	-	-	-	-	-	-	-
LOOC260_112290	AP014680	1226915..1227550	NADP oxidoreductase	0.305807	-	-	0.310292	0.376662	0.269035	0.364105	0.33361	-	-	1	0.506712	0.506712	-	0.33361	-	0.356033	0.350652
LOOC260_112300	AP014680	1227749..1228618	hypothetical protein	-	-	-	-	0.643626	0.808696	0.62827	0.738957	-	-	1	0.3941	0.3941	0.410735	-	-	-	0.403058
LOOC260_112310	AP014680	complement(1229240..1230454)	chloride channel protein	-	-	-	-	-	0.7477	-	-	0.324783	-	1	-	-	-	0.245999	-	-	-
LOOC260_112320	AP014680	complement(1230460..1230774)	ion transporter	-	-	-	-	-	0.856096	-	-	-	-	1	-	-	-	-	-	-	-
LOOC260_112330	AP014680	complement(1231047..1231310)	Txe/YoeB family addiction module toxin	-	0.353527	-	-	-	0.527077	-	-	-	-	1	0.457657	0.457657	-	-	-	-	-
LOOC260_112340	AP014680	complement(1231303..1231557)	RelB/DinJ family addiction module antitoxin	-	-	-	-	-	0.306064	-	-	-	-	1	-	-	-	-	-	-	-
LOOC260_112350	AP014680	complement(1231646..1234897)	helicase SNF2	-	-	-	-	-	0.513573	-	-	-	0.50925	1	0.50631	0.504752	0.496972	-	-	-	-
LOOC260_112360	AP014680	complement(1235188..1235772)	hypothetical protein	-	-	-	-	-	-	-	0.63462	-	-	1	0.397694	0.397694	0.662215	-	-	-	-
LOOC260_112370	AP014680	complement(1235786..1236097)	hypothetical protein	-	-	-	-	0.33269	-	-	0.735591	-	-	1	0.417227	0.417227	0.38665	-	-	0.325495	0.368663
LOOC260_112380	AP014680	complement(1236248..1236451)	XRE family transcriptional regulator	0.675179	0.62959	-	-	-	-	-	0.66948	0.726466	0.817643	1	-	-	-	-	-	0.658083	0.663782
LOOC260_112390	AP014680	complement(1236461..1236940)	hypothetical protein	-	-	-	-	-	-	-	-	-	0.281675	1	-	-	-	-	-	-	-
LOOC260_112400	AP014680	complement(1237101..1237727)	transcriptional regulator	-	-	-	-	-	-	-	-	-	-	1	0.508613	0.508613	-	-	-	-	-
LOOC260_112410	AP014680	complement(1237758..1239131)	manganese transporter	-	-	-	-	0.794868	0.824356	-	0.75256	0.72521	-	1	0.834613	0.834613	0.813245	-	-	0.796151	0.740167
LOOC260_112420	AP014680	complement(1239450..1240241)	glycosyl transferase	0.505273	0.517959	0.491882	0.503158	0.551081	-	0.544033	-	-	-	1	-	-	0.563765	-	-	-	-
LOOC260_112430	AP014680	1240475..1241200	ABC-type multidrug transport system, ATPase component	-	0.275157	-	-	0.539242	0.782705	0.535276	0.555102	-	0.7264	1	0.814427	0.814427	0.814427	-	0.612993	0.564618	0.753361
LOOC260_112440	AP014680	1241197..1242339	ABC-type multidrug transport system, permease component	-	-	-	-	0.355937	0.63088	0.364038	0.380748	-	0.601006	1	0.687589	0.687589	0.642525	-	0.49518	0.440495	0.645057
LOOC260_112450	AP014680	1242371..1243006	TetR family transcriptional regulator	-	-	-	-	-	0.606872	-	-	-	0.374978	1	0.395813	0.395813	0.230047	-	-	-	0.42027
LOOC260_112460	AP014680	complement(1243063..1243701)	hypothetical protein	-	-	-	-	-	0.244598	-	0.42292	-	0.42292	1	-	-	-	-	-	0.182769	0.338687
LOOC260_112470	AP014680	complement(1243756..1245978)	alpha-galactosidase	0.43283	-	-	0.405467	0.393029	0.456213	0.3888	0.410442	0.365417	-	1	-	-	0.398252	0.409945	0.489547	0.715671	0.695271
LOOC260_112480	AP014680	complement(1246129..1246446)	4-carboxymuconolactone decarboxylase	-	-	-	-	0.720828	-	0.727897	0.7544	0.689027	0.895752	1	0.860414	0.860414	0.927558	0.724365	0.726131	0.839213	0.71553
LOOC260_112490	AP014680	complement(1246448..1246867)	LytTR family transcriptional regulator	0.457418	-	-	0.424176	0.671528	-	0.670195	0.698125	0.743337	0.788553	1	0.745999	0.745999	0.847067	0.539871	0.652909	0.882972	0.816479
LOOC260_112500	AP014680	complement(1247134..1247877)	oxidoreductase	-	-	-	-	-	0.600761	-	0.82625	-	0.558289	1	0.800767	0.800767	0.833972	-	-	-	-
LOOC260_112510	AP014680	complement(1247897..1248421)	hypothetical protein	-	-	-	-	-	-	-	-	-	0.478147	1	-	-	0.337567	-	-	-	-
LOOC260_112520	AP014680	complement(1248629..1248976)	hypothetical protein	-	-	-	-	-	-	-	-	-	0.550534	1	-	-	-	-	-	-	-
LOOC260_112530	AP014680	complement(1249043..1249924)	LysR family transcriptional regulator	0.271365	0.198051	-	0.277796	0.329887	0.802568	0.293874	0.282942	-	0.662371	1	0.61028	0.61028	0.624429	0.336318	-	-	-
LOOC260_112540	AP014680	complement(1249954..1250523)	transcriptional regulator	-	-	-	-	-	0.351435	-	-	-	-	1	-	-	-	-	-	-	-
LOOC260_112550	AP014680	complement(1250619..1252001)	fumarate hydratase	0.680028	0.691075	0.676754	0.649749	0.660387	0.611696	0.648521	0.792549	-	0.75777	1	0.717672	0.717672	0.729947	0.731174	-	0.672254	0.709488
LOOC260_112560	AP014680	complement(1252201..1253142)	hypothetical protein	-	-	-	-	0.436428	-	-	-	0.388001	-	1	0.374078	0.374078	-	-	-	0.44793	-
LOOC260_112570	AP014680	1253261..1253761	transcriptional regulator	-	-	-	-	0.256525	-	-	-	0.295295	-	1	-	-	-	-	0.225737	-	-
LOOC260_112580	AP014680	1253841..1255166	recombinase RarA	-	0.691788	-	-	0.664149	0.812393	0.66373	0.707701	-	-	1	0.801924	0.801924	0.817418	-	0.672524	0.735339	0.685087
LOOC260_112590	AP014680	1255213..1255674	hypothetical protein	-	-	-	-	0.654394	-	0.634786	-	-	0.780627	1	0.658072	0.658072	-	-	-	-	-
LOOC260_112600	AP014680	complement(1255986..1257086)	L-lactate oxidase	-	-	-	0.459533	0.600096	-	0.604245	0.615657	0.513475	-	1	0.57105	0.57105	0.451753	-	-	0.582461	-
LOOC260_112610	AP014680	complement(1257172..1258911)	hypothetical protein	0.31708	-	-	0.32169	-	0.55383	-	-	-	-	1	-	-	0.382606	0.424753	-	-	-
LOOC260_112620	AP014680	complement(1259050..1259304)	hypothetical protein	-	-	-	-	-	-	-	-	-	-	1	-	-	-	-	-	-	-
LOOC260_112630	AP014680	complement(1259297..1259908)	cell surface protein	0.331804	0.315527	-	0.410467	0.38063	0.414988	0.398714	0.42403	0.423126	0.53615	1	0.420415	0.420415	0.447541	0.373396	0.467432	0.394193	0.480091
LOOC260_112640	AP014680	complement(1260125..1260340)	hypothetical protein	-	-	-	-	0.416836	0.536739	0.422286	-	-	-	1	-	-	-	-	-	-	-
LOOC260_112650	AP014680	complement(1260372..1260956)	hypothetical protein	-	-	-	-	0.444214	-	0.47758	-	-	-	1	-	-	-	-	-	-	-
LOOC260_112660	AP014680	complement(1261026..1261463)	transcriptional regulator	-	-	-	-	0.288146	0.525874	0.29213	-	-	-	1	-	-	-	-	-	-	-
LOOC260_112670	AP014680	1261647..1262597	oxidoreductase	-	-	-	-	-	0.524765	-	0.574916	-	0.621485	1	0.61253	0.61253	0.51581	-	-	-	-
LOOC260_112680	AP014680	complement(1262608..1263084)	ArgR family transcriptional regulator	-	-	0.196628	-	0.531566	0.476737	0.516069	0.659103	0.533948	0.771147	1	0.779489	0.779489	0.769956	0.337277	0.326552	0.548254	0.616193
LOOC260_112690	AP014680	complement(1263527..1265218)	arginyl-tRNA synthase	0.591331	0.588331	0.615998	0.588331	0.664999	0.708333	0.663665	0.725	0.716333	0.825668	1	0.857002	0.857002	0.827334	0.643665	0.733666	0.642998	0.647665
LOOC260_112700	AP014680	complement(1265488..1265940)	GCN5 family N-acetyltransferase	-	-	0.221083	-	-	0.326677	-	0.462088	-	-	1	0.365191	0.365191	-	0.462088	-	0.490662	0.367674
LOOC260_112710	AP014680	complement(1265952..1266431)	amidase	-	-	-	-	0.403909	-	-	0.352983	0.378446	0.350666	1	0.344879	0.344879	-	0.386547	-	0.386547	0.459468
LOOC260_112720	AP014680	complement(1266491..1266643)	hypothetical protein	-	-	-	-	-	-	-	-	-	-	1	-	-	-	-	-	-	-
LOOC260_112730	AP014680	1266723..1267568	XRE family transcriptional regulator	-	-	-	-	0.235197	-	-	0.243932	0.343398	0.201594	1	-	-	-	-	-	0.229819	0.231836
LOOC260_112740	AP014680	complement(1267565..1268260)	NADPH:quinone reductase	-	-	-	-	0.419767	-	-	-	0.400647	-	1	-	-	-	-	-	-	-
LOOC260_112750	AP014680	complement(1268339..1268488)	NADPH:quinone reductase	-	-	-	-	-	-	-	-	0.545389	-	1	-	-	-	-	-	-	-
LOOC260_112760	AP014680	complement(1268610..1269227)	amino acid transporter	-	-	-	-	-	0.640063	-	0.590679	0.33426	-	1	0.62202	0.62202	0.483362	-	-	-	-
LOOC260_112770	AP014680	1269543..1272329	calcium-transporting ATPase	-	-	-	-	-	-	0.604217	-	-	-	1	-	-	-	-	-	0.587983	-
LOOC260_112780	AP014680	1272364..1272798	glyoxalase	-	-	-	-	-	0.466469	-	-	-	-	1	-	-	-	-	-	-	-
LOOC260_112790	AP014680	1272910..1273728	phosphomethylpyrimidine kinase	0.520263	0.545006	-	0.588994	0.567687	0.603427	0.555315	-	0.545006	0.542256	1	-	-	-	0.650851	0.672844	0.609613	0.593117
LOOC260_112800	AP014680	complement(1273816..1276452)	phage infection protein	-	-	-	-	0.392272	0.248567	-	0.207101	0.431982	0.401705	1	0.647207	0.647207	-	0.412675	0.426717	-	-
LOOC260_112810	AP014680	1276810..1278219	amino acid transporter	-	-	-	-	-	0.707049	-	0.687132	0.655181	-	1	0.871367	0.871367	0.825723	-	-	-	0.710784
LOOC260_112820	AP014680	complement(1278307..1279713)	branched-chain amino acid transporter II carrier protein	0.600995	0.616856	0.297568	0.615603	0.564685	0.668192	0.557172	0.551328	-	-	1	0.506253	0.506253	0.529625	0.614352	0.469942	0.676957	0.403998
LOOC260_112830	AP014680	complement(1280303..1280983)	hypothetical protein	-	-	-	-	-	-	-	-	-	-	1	-	-	-	-	-	-	-
LOOC260_112850	AP014680	complement(1281318..1281554)	hypothetical protein	-	-	-	-	0.358338	0.403455	0.370871	0.513742	0.380897	0.641573	1	0.621521	0.621521	0.63656	0.498702	-	-	0.526273
LOOC260_112860	AP014680	complement(1281615..1283066)	multi antimicrobial extrusion protein MatE	-	-	-	-	0.497989	0.546868	0.49879	0.590539	0.551275	0.665861	1	0.758009	0.758009	0.772833	-	-	-	0.624594
LOOC260_112870	AP014680	1283320..1283652	hypothetical protein	-	-	-	-	0.26417	-	0.269675	0.27151	-	0.229305	1	0.385279	0.385279	0.295365	-	-	0.243985	0.284355
LOOC260_112880	AP014680	complement(1283934..1285073)	dihydropteroate synthase	-	0.248158	0.251084	-	-	0.234506	-	0.470492	0.247183	0.58166	1	0.559232	0.559232	0.552893	0.458303	0.530465	0.242795	-
LOOC260_112890	AP014680	complement(1285078..1285671)	Ham1 family protein	-	-	-	-	-	-	-	0.303953	-	0.511347	1	0.558697	0.558697	0.520817	0.392023	0.291641	-	-
LOOC260_112900	AP014680	complement(1285668..1286942)	tetrahydrofolate synthase	-	0.250545	0.24787	-	-	0.361559	-	0.373151	0.295575	0.501999	1	0.559511	0.559511	0.544799	0.437798	0.39678	0.278187	-
LOOC260_112910	AP014680	complement(1286935..1287504)	GTP cyclohydrolase	-	-	-	-	-	0.577698	-	0.613866	0.544461	0.768321	1	0.751701	0.751701	0.755612	0.686206	0.602137	-	-
LOOC260_112920	AP014680	complement(1287504..1288007)	2-amino-4-hydroxy-6- hydroxymethyldihydropteridine pyrophosphokinase	-	-	-	-	-	0.492682	-	0.434319	0.412994	0.549926	1	0.61839	0.61839	0.630736	0.521866	0.473603	-	-
LOOC260_112930	AP014680	complement(1287997..1288368)	dihydroneopterin aldolase	-	0.368305	0.372872	-	-	0.554007	-	0.604239	0.406359	0.587496	1	0.767108	0.767108	0.768634	0.662083	0.675779	0.334818	-
LOOC260_112940	AP014680	complement(1288495..1288944)	MarR family transcriptional regulator	-	-	-	-	-	0.425161	0.427653	0.432642	0.432642	-	1	-	-	-	-	-	0.426407	0.420172
LOOC260_112950	AP014680	complement(1289032..1289397)	HIT family hydrolase	-	-	-	-	0.478362	-	-	0.50668	-	-	1	-	-	0.450044	-	-	-	0.461968
LOOC260_112960	AP014680	1289496..1290071	transcriptional regulator	0.406322	0.41425	0.363703	0.328024	0.304236	-	-	-	-	-	1	0.559946	0.559946	0.535168	-	-	-	-
LOOC260_112970	AP014680	1290117..1293254	permease	-	0.286287	0.446729	-	0.355837	-	0.354365	-	-	-	1	0.822627	0.822627	0.795582	-	-	0.352709	0.41545
LOOC260_112980	AP014680	complement(1293533..1295023)	glutamate ABC transporter permease	-	-	-	-	-	-	-	-	-	-	1	-	-	-	-	-	-	-
LOOC260_112990	AP014680	1295278..1296642	ISLho1 transposase	-	-	-	-	-	-	-	-	-	-	1	-	-	-	-	-	-	-
LOOC260_113000	AP014680	1296983..1297282	hypothetical protein	-	-	-	-	-	-	-	0.53785	-	0.708311	1	0.799229	0.799229	0.717782	0.632548	-	-	0.513225
LOOC260_113010	AP014680	complement(1297314..1297511)	hypothetical protein	-	-	-	-	-	-	-	-	-	-	1	-	-	-	-	-	-	-
LOOC260_113030	AP014680	complement(1297985..1298191)	hypothetical protein	-	-	-	-	-	-	-	-	-	-	1	-	-	-	-	-	-	-
LOOC260_113040	AP014680	complement(1298358..1299380)	PfkB family carbohydrate kinase	-	-	-	-	-	-	0.591564	-	0.650992	-	1	-	-	-	-	-	0.514307	-
LOOC260_113050	AP014680	1299564..1300220	membrane protein	-	-	-	0.5621	-	0.701313	-	-	0.579722	-	1	-	-	-	-	-	-	-
LOOC260_113060	AP014680	1300380..1303193	glycosyltransferase	-	-	-	-	-	-	-	-	-	0.514335	1	0.365303	0.365303	-	-	-	-	-
LOOC260_113070	AP014680	1303402..1303776	hypothetical protein	-	-	-	-	-	0.321662	-	-	-	-	1	-	-	-	-	-	-	-
LOOC260_113080	AP014680	complement(1303854..1304207)	hypothetical protein	-	-	-	-	-	-	-	0.314155	0.28066	0.591683	1	-	-	-	-	-	0.301395	0.341269
LOOC260_113090	AP014680	complement(1304291..1304917)	hypothetical protein	-	-	-	-	-	-	-	0.255811	-	0.4631	1	0.534064	0.534064	0.52286	-	0.42855	-	0.166171
LOOC260_113100	AP014680	1305014..1305460	nucleoside 2-deoxyribosyltransferase	-	-	-	-	0.38752	0.439618	0.397684	0.451055	-	0.739505	1	0.761106	0.761106	0.754752	-	0.60354	-	0.510777
LOOC260_113110	AP014680	complement(1305506..1306024)	adenine phosphoribosyltransferase	0.639895	0.629863	0.644355	0.657735	0.783714	0.797094	0.770337	0.819392	0.781485	0.882938	1	0.899661	0.899661	0.885167	-	0.763648	0.744693	0.768105
LOOC260_113120	AP014680	complement(1306042..1308363)	single-stranded-DNA-specific exonuclease RecJ	0.285951	0.284248	0.272566	0.281328	0.385247	0.466046	0.385247	0.468236	0.436598	0.602576	1	0.62594	0.62594	0.616692	-	0.42808	0.440005	0.480405
LOOC260_113130	AP014680	complement(1308418..1309233)	short-chain dehydrogenase	0.369278	0.368587	0.371354	0.402475	0.416306	0.273841	0.410773	0.419764	0.477858	0.701929	1	0.819498	0.819498	0.812582	0.683948	0.665276	-	-
LOOC260_113140	AP014680	complement(1309247..1310188)	ribonuclease Z	0.650861	0.659859	0.592672	0.623866	0.635864	0.702453	0.635864	0.704851	0.688655	0.752243	1	0.817632	0.817632	0.835029	0.760043	0.763042	0.692854	0.742645
LOOC260_113150	AP014680	1310297..1310575	hypothetical protein	-	-	-	-	-	-	-	0.333283	-	0.370323	1	0.351803	0.351803	0.300358	-	-	-	0.397074
LOOC260_113160	AP014680	complement(1310585..1311886)	GTPase CgtA	0.519536	0.517779	0.485719	0.51163	0.580582	0.617034	0.542373	0.635919	0.614838	0.763282	1	0.727268	0.727268	0.73737	0.711019	0.682033	0.614399	0.648655
LOOC260_113170	AP014680	complement(1311955..1313763)	excinuclease ABC subunit C	0.640436	0.641666	0.625685	0.653343	0.72464	0.713577	0.727714	0.805462	0.740621	0.855253	1	0.892742	0.892742	0.885674	0.840805	0.804233	0.765514	0.787948
LOOC260_113180	AP014680	complement(1313879..1314625)	ABC transporter ATP-binding protein	0.699006	0.718719	0.708104	0.709621	0.718719	0.716443	0.711895	0.75966	0.663371	0.859738	1	0.849883	0.849883	0.852156	0.724785	0.735398	0.783921	0.745255
LOOC260_113190	AP014680	1314853..1314999	hypothetical protein	-	-	-	-	-	-	-	-	-	0.341365	1	-	-	0.564976	-	0.377956	-	-
LOOC260_113200	AP014680	complement(1315058..1315354)	nucleotide pyrophosphohydrolase	-	-	-	-	0.652231	0.74998	0.648473	0.761263	0.657873	0.86277	1	0.821416	0.821416	0.881569	0.843972	0.840214	0.736824	0.796976
LOOC260_113210	AP014680	complement(1315354..1315950)	GTP-binding protein YsxC	0.508953	0.502344	0.504231	0.555225	0.566558	0.590167	0.570334	0.718594	0.646826	0.80547	1	0.858352	0.858352	0.844187	0.711038	0.688374	0.669488	0.709151
LOOC260_113220	AP014680	complement(1316088..1317335)	ATP-dependent protease ATP-binding subunit ClpX	0.69167	0.688009	0.659189	0.679317	-	0.752055	0.771268	0.780417	0.750224	0.878772	1	0.896613	0.896613	0.90988	0.854527	0.821589	0.798258	0.795971
LOOC260_113230	AP014680	complement(1317476..1318801)	trigger factor	0.616857	0.626032	0.570111	0.610741	0.625595	0.65137	0.625595	0.73263	0.666661	0.820879	1	0.845344	0.845344	0.854955	0.73394	0.695932	0.70467	0.754036
LOOC260_113240	AP014680	complement(1318972..1320162)	elongation factor Tu	0.853338	0.855273	0.850433	0.873183	0.910937	0.864954	0.911422	0.891576	0.895448	0.892544	1	0.967086	0.967086	0.971927	0.889155	0.88722	0.871247	0.894481
LOOC260_113250	AP014680	complement(1320375..1321313)	hypothetical protein	-	-	-	-	-	-	-	0.227006	-	0.408386	1	0.403516	0.403516	0.366997	0.295176	0.278742	0.185618	0.323174
LOOC260_113260	AP014680	complement(1321422..1323131)	Zn-dependent hydrolase	0.527181	0.530497	0.536797	0.529834	0.625657	0.67473	0.629636	0.713523	0.669093	0.829572	1	0.857424	0.857424	0.853113	0.768563	0.734743	0.61571	0.691971
LOOC260_113270	AP014680	complement(1323152..1324027)	dihydrodipicolinate synthase	0.571788	0.546561	-	-	0.521981	0.519394	0.529096	0.626123	-	0.753552	1	0.802713	0.802713	0.784601	0.606071	0.532977	0.604777	-
LOOC260_113280	AP014680	complement(1324188..1324457)	30S ribosomal protein S15	-	0.683738	0.705108	0.728613	0.737162	0.850415	0.743569	0.839731	0.771351	0.856828	1	0.944441	0.944441	0.967946	0.8611	0.844008	0.799128	0.856828
LOOC260_113290	AP014680	1324729..1324989	30S ribosomal protein S20	0.439144	-	0.436892	0.400853	0.538251	0.57429	0.515727	0.709439	0.513474	0.842329	1	0.846837	0.846837	0.849088	0.792777	0.792777	0.677904	0.65763
LOOC260_113300	AP014680	complement(1325056..1326081)	DNA polymerase III subunit delta	-	-	0.171235	-	0.449737	0.479495	0.428399	0.515992	0.49634	0.681633	1	0.679949	0.679949	0.645697	0.624361	0.555858	0.504762	0.517116
LOOC260_113310	AP014680	complement(1326051..1328192)	competence protein ComEC	0.234514	0.229793	0.239761	0.241598	-	0.265732	0.177589	0.328692	0.277275	0.579481	1	0.569512	0.569512	0.589449	0.428116	0.344169	0.336037	0.353351
LOOC260_113320	AP014680	complement(1328361..1328837)	competence protein ComEB	0.536908	0.51815	0.541598	0.549804	-	0.674079	0.493531	0.776075	0.630699	0.859314	1	0.833523	0.833523	0.887452	0.792489	0.788971	0.765523	0.747937
LOOC260_113330	AP014680	complement(1328886..1329515)	competence protein ComEA	0.30355	0.254441	0.278548	0.257118	0.258905	0.317835	0.271406	0.33837	0.271406	0.528556	1	0.524092	0.530341	0.569629	0.423195	0.428554	0.368729	0.375873
LOOC260_113340	AP014680	complement(1329605..1330576)	peptidase	0.377777	0.38659	0.371901	0.310208	0.403042	0.502927	0.404804	0.64629	0.440058	0.800818	1	0.850173	0.850173	0.853111	0.681543	0.772615	0.576372	0.681543
LOOC260_113350	AP014680	complement(1330650..1331132)	phosphopantetheine adenylyltransferase	0.440258	0.419178	0.436743	0.441428	0.516374	0.535109	0.494124	0.551504	0.510518	0.822007	1	0.833717	0.833717	0.829033	0.749406	0.714275	0.467189	0.530424
LOOC260_113360	AP014680	complement(1331134..1331697)	rRNA methyltransferase	0.466116	0.471096	0.437229	0.450179	0.492012	0.530859	0.474085	0.629469	0.55576	0.694212	1	0.754971	0.754971	0.749991	0.670307	0.688237	0.491017	0.660346
LOOC260_113370	AP014680	complement(1331698..1331985)	hypothetical protein	-	-	0.277292	-	-	0.353469	0.33003	0.345656	0.34175	0.537078	1	0.679663	0.394488	0.669897	0.455039	0.398395	0.24604	0.404254
LOOC260_113380	AP014680	complement(1332244..1335666)	pyruvate carboxylase	-	-	-	-	0.584278	0.657518	0.589316	0.697303	-	0.821698	1	0.83956	0.83956	0.84768	-	-	-	-
LOOC260_113390	AP014680	complement(1335687..1336841)	cell division protein FtsW	0.403895	0.413144	0.376658	0.434213	0.418283	0.428047	0.434728	0.526712	0.423935	0.606364	1	0.676767	0.735349	0.726614	0.549837	0.521573	0.541615	0.548296
LOOC260_113400	AP014680	complement(1337013..1338377)	ISLho1 transposase	-	-	-	-	-	-	-	-	-	-	1	-	-	-	-	-	-	-
LOOC260_113410	AP014680	complement(1338577..1340421)	GTP-binding protein TypA	0.740986	-	0.719605	0.742819	0.808489	0.789246	0.8091	0.852474	0.791689	0.857667	1	0.916004	0.916004	0.923029	0.870798	0.850943	0.862243	0.853695
LOOC260_113420	AP014680	complement(1340522..1341289)	inositol monophosphatase family protein	-	-	-	-	0.38132	0.454063	0.348255	0.510642	0.373238	0.650247	1	0.67523	0.67523	0.640696	0.488599	0.531215	0.540033	0.534154
LOOC260_113430	AP014680	complement(1341297..1341578)	hypothetical protein	-	-	-	-	0.466355	0.435802	0.464318	0.411361	0.490796	0.672074	1	0.61097	0.608934	0.582453	0.582453	0.472465	0.331925	0.433766
LOOC260_113440	AP014680	complement(1341709..1343130)	dihydrolipoamide dehydrogenase	-	-	-	-	0.647408	-	0.636176	0.713193	0.636176	0.88608	1	0.877656	0.877656	0.918972	0.775368	0.56638	0.786599	0.727233
LOOC260_113450	AP014680	complement(1343138..1344436)	dihydrolipoamide acetyltransferase	-	-	-	-	0.588539	-	0.585015	0.602197	0.571359	0.798234	1	0.747573	0.747573	0.822905	0.69603	0.425982	0.577526	0.730392
LOOC260_113460	AP014680	complement(1344469..1345446)	pyruvate dehydrogenase E1 component subunit beta	-	-	-	-	0.688003	-	0.725256	0.727584	0.711868	0.935971	1	0.942373	0.942373	0.937716	0.775315	0.623392	0.845747	0.84109
LOOC260_113470	AP014680	complement(1345449..1346555)	pyruvate dehydrogenase E1 component subunit alpha	-	-	-	-	0.620387	-	0.622911	0.658752	0.604738	0.895001	1	0.895001	0.895001	0.885914	0.78142	0.526998	0.700147	0.736997
LOOC260_113480	AP014680	1346821..1347381	peptide deformylase	0.586504	0.594553	0.591534	0.581473	0.62373	0.659948	0.61065	0.714277	0.688117	0.81589	1	0.852108	0.851102	0.821926	0.837017	0.756531	0.734398	0.803815
LOOC260_113490	AP014680	complement(1347455..1347940)	membrane protein	-	-	-	-	0.195695	-	0.233656	0.373639	0.222979	0.346353	1	0.467354	0.467354	0.506503	0.361776	0.298902	0.282294	0.390245
LOOC260_113500	AP014680	1348096..1348308	hypothetical protein	0.55168	0.535764	0.549028	0.543723	0.578208	0.519848	0.580861	0.625958	0.498625	0.702891	1	0.718806	0.718806	0.610042	0.578208	0.567597	0.572903	0.639222
LOOC260_113510	AP014680	1348471..1349418	diacylglycerol kinase family protein	0.30508	-	-	0.327592	0.426528	0.427713	0.442523	0.517169	0.475699	0.552123	1	0.680088	0.680088	0.613736	0.483993	0.48814	0.322853	0.524278
LOOC260_113520	AP014680	complement(1349477..1349692)	hypothetical protein	-	-	-	-	-	-	-	0.333271	-	0.593713	1	0.682263	0.67966	0.666637	-	-	-	0.466096
LOOC260_113530	AP014680	complement(1349890..1351107)	NLP/P60 protein	-	-	-	-	-	-	-	-	-	0.480549	1	-	-	-	0.349938	-	-	-
LOOC260_113540	AP014680	complement(1351395..1351925)	hypothetical protein	-	-	-	-	-	-	-	-	-	0.318445	1	0.398066	0.398066	0.428851	-	-	-	-
LOOC260_113550	AP014680	1352469..1353272	2-keto-4-pentenoate hydratase	-	-	-	-	-	0.541566	-	0.515979	-	-	1	0.702905	0.702905	0.534458	0.516689	0.481862	0.567152	-
LOOC260_113560	AP014680	1353430..1354188	3-ketoacyl-ACP reductase	-	-	-	-	0.326168	-	0.324636	-	-	-	1	-	-	-	-	-	0.571199	0.526786
LOOC260_113570	AP014680	1354311..1354736	ArsC family transcriptional regulator	-	-	-	-	-	0.455004	-	-	-	0.779854	1	-	0.813413	0.809385	-	0.624143	-	0.437556
LOOC260_113580	AP014680	1354803..1355459	phosphoglycerate mutase family protein	0.357366	0.365006	0.335294	-	-	-	-	-	-	-	1	0.415942	0.415942	0.40066	-	-	-	0.457537
LOOC260_113590	AP014680	complement(1355517..1356086)	hypothetical protein	-	-	0.34907	-	-	0.599584	-	-	0.53117	0.714277	1	0.744459	0.744459	0.771622	0.574432	0.61568	0.520103	0.526139
LOOC260_113600	AP014680	complement(1356100..1357095)	ribose-phosphate pyrophosphokinase	-	-	-	-	-	-	-	0.619257	-	0.834285	1	0.822817	0.822817	0.814216	0.675452	0.630726	0.599763	0.610656
LOOC260_113610	AP014680	complement(1357187..1359637)	hypothetical protein	0.308006	0.313531	0.316984	0.304323	0.462703	0.544196	0.455797	0.563994	0.518183	0.684161	1	0.717539	0.717078	0.718232	0.568598	0.221679	0.514269	0.557548
LOOC260_113620	AP014680	complement(1359656..1360345)	hypothetical protein	0.181793	0.159274	0.168448	0.15844	0.16261	0.289386	0.19347	0.385302	0.262697	0.682225	1	0.735605	0.735605	0.732269	0.641356	0.615501	0.474545	0.352774
LOOC260_113630	AP014680	complement(1360360..1361022)	phosphoglycerate mutase	0.465413	0.473845	0.425784	0.467943	0.537927	0.536242	0.571655	0.601167	0.518535	0.640799	1	0.614658	0.614658	0.634895	0.529495	0.557322	0.574186	0.609599
LOOC260_113640	AP014680	complement(1361295..1362428)	tRNA-specific 2-thiouridylase MnmA	0.646647	0.658951	0.628931	0.659935	0.682574	0.742614	0.694384	0.792811	0.6934	0.838088	1	0.906987	0.906987	0.90551	0.80856	0.830706	0.788875	0.810036
LOOC260_113650	AP014680	complement(1362584..1362925)	cysteine desulfurase	0.277642	-	0.28756	0.297478	0.41484	0.404922	0.408228	0.49749	0.39831	0.570222	1	0.664441	0.664441	0.624768	0.537162	0.553692	0.41484	0.512367
LOOC260_113660	AP014680	complement(1362927..1364090)	cysteine desulfurase	0.579319	0.540857	0.555762	0.554319	0.645667	0.74038	0.635571	0.732207	0.62884	0.745668	1	0.77115	0.77115	0.782208	0.707206	0.553358	0.719707	0.744707
LOOC260_113670	AP014680	complement(1364106..1364801)	5'-methylthioadenosine/S-adenosylhomocysteine nucleosidase	0.326697	0.317596	0.28451	0.292781	0.517769	0.545064	0.521905	0.552509	0.52935	0.732001	1	0.81141	0.81141	0.760951	0.753509	0.680718	0.576497	0.573188
LOOC260_113680	AP014680	complement(1364831..1365148)	small membrane protein	-	-	-	-	0.24215	-	0.284355	-	0.291695	0.352249	1	-	0.321055	0.28252	-	0.273345	0.32289	0.343075
LOOC260_113690	AP014680	complement(1365149..1365703)	ADP-ribose pyrophosphatase	0.443861	0.455997	0.437795	0.464084	0.379149	0.46813	0.370048	0.437795	0.507565	0.617782	1	0.711819	0.711819	0.69463	0.587448	0.559134	0.489363	0.50251
LOOC260_113700	AP014680	complement(1365706..1365924)	cold shock protein	0.313606	-	-	0.351143	0.541511	-	0.546874	-	-	0.777461	1	0.731876	0.731876	0.753329	0.512018	0.47448	-	-
LOOC260_113710	AP014680	complement(1365944..1366933)	diaminopimelate epimerase	0.447343	0.453603	-	-	0.429699	0.557759	0.443358	0.576542	-	0.66704	1	0.745584	0.745584	0.728509	0.413193	0.458726	0.467263	-
LOOC260_113720	AP014680	complement(1367023..1369821)	isoleucyl-tRNA synthetase	0.610687	0.608504	0.589622	0.618838	0.640496	0.720189	0.629569	0.768479	0.625793	0.830884	1	0.879766	0.879766	0.873808	0.725751	0.712239	0.73092	0.754368
LOOC260_113730	AP014680	complement(1370142..1370831)	cell division protein DivIVA	-	-	-	-	0.358675	0.470719	0.351151	0.543465	0.399646	0.690626	1	0.773403	0.773403	0.714872	0.552662	0.56604	0.486606	0.565204
LOOC260_113740	AP014680	complement(1370846..1371631)	RNA-binding protein	0.314636	0.307452	0.338345	0.316074	0.459036	0.478435	0.454726	0.579012	0.484901	0.579012	1	0.668093	0.668093	0.654445	0.583322	0.568236	0.469095	0.533751
LOOC260_113750	AP014680	complement(1371647..1371922)	cell division membrane protein	-	0.268664	0.229013	0.336952	0.336952	0.513178	0.365589	0.414051	0.341357	0.696013	1	0.693811	0.693811	0.689402	-	0.458107	0.425065	0.499961
LOOC260_113760	AP014680	complement(1371935..1372357)	cell division protein SepF	0.425137	0.421162	0.454276	0.456927	0.418514	0.480768	0.445006	0.480768	0.483419	0.725813	1	0.716542	0.716542	0.729788	0.523156	0.398646	0.346987	0.505935
LOOC260_113770	AP014680	complement(1372393..1373613)	cell division protein FtsZ	0.544193	0.548946	0.538015	0.547046	0.662066	0.622616	0.660165	0.690109	0.645431	0.740015	1	0.747144	0.747144	0.72433	0.613586	0.55465	0.638777	0.644956
LOOC260_113780	AP014680	complement(1373641..1375047)	cell division protein FtsA	0.339949	0.340355	0.316826	0.383357	0.524537	0.5647	0.518451	0.606079	0.534273	0.687216	1	0.747664	0.747664	0.724945	0.588634	0.557397	0.57119	0.616627
LOOC260_113790	AP014680	complement(1375191..1376045)	cell division protein FtsQ	-	-	-	-	-	0.307981	-	0.32186	0.249155	0.357552	1	0.474541	0.474541	0.431579	0.302032	0.329131	0.236597	0.323182
LOOC260_113800	AP014680	complement(1376074..1377174)	UDP-diphospho-muramoylpentapeptide beta-N- acetylglucosaminyltransferase	0.489483	0.477694	0.490508	0.486407	0.523825	0.582258	0.539715	0.61865	0.620701	0.743716	1	0.786772	0.786772	0.779596	0.687847	0.675545	0.631977	0.666831
LOOC260_113810	AP014680	complement(1377174..1378547)	UDP-N-acetylmuramoyl-L-alanyl-D-glutamate synthetase	0.456746	0.448097	0.425033	0.431211	0.518527	0.572893	0.499169	0.609138	0.560537	0.679979	1	0.736817	0.73764	0.746289	0.598841	0.629319	0.59637	0.62726
LOOC260_113820	AP014680	complement(1378559..1379521)	phospho-N-acetylmuramoyl-pentapeptide- transferase	0.529615	0.525382	0.508454	0.5145	0.584634	0.556217	0.577984	0.633003	0.596726	0.754529	1	0.812571	0.812571	0.814386	0.759367	0.73881	0.643885	0.599749
LOOC260_113830	AP014680	complement(1379546..1381708)	penicillin-binding protein 2B	0.379341	-	0.371966	0.4099	0.407266	0.444411	0.404105	0.517383	0.430712	0.602474	1	0.682296	0.682296	0.62671	0.525287	0.559797	0.489722	0.54241
LOOC260_113840	AP014680	complement(1381708..1382097)	cell division protein FtsL	0.258168	-	0.214882	0.299961	-	0.305932	-	0.361158	0.240257	0.452207	1	0.580571	0.580571	0.567141	-	0.310409	0.264138	0.371607
LOOC260_113850	AP014680	complement(1382127..1383074)	16S rRNA methyltransferase	0.492837	0.47615	0.51608	0.509523	0.642423	0.607261	0.634675	0.673413	0.639444	0.762211	1	0.762807	0.762807	0.765191	0.716919	0.730029	0.675201	0.716323
LOOC260_113860	AP014680	complement(1383095..1383523)	cell division protein MraZ	-	0.67407	0.68716	0.695013	0.679303	0.732974	0.697629	0.681923	0.753916	0.880885	1	0.896594	0.896594	0.859942	0.79973	0.645271	0.725117	0.780096
LOOC260_113870	AP014680	complement(1383689..1384033)	membrane protein	-	-	-	-	-	-	-	0.254719	-	0.395109	1	-	-	-	-	-	-	0.259918
LOOC260_113880	AP014680	1384142..1385104	Mg2+ and Co2+ transport protein	-	-	-	-	0.306456	0.397047	0.339398	0.495871	-	0.548814	1	0.522931	0.522931	0.52646	-	-	-	-
LOOC260_113890	AP014680	1385176..1385295	hypothetical protein	-	-	-	0.443773	-	0.545833	-	-	0.515215	0.43867	1	-	-	-	-	-	-	0.652996
LOOC260_113900	AP014680	complement(1385565..1387856)	cell division protein FtsK	0.4159	0.412689	0.41096	0.414912	0.444302	0.510739	0.422074	0.497402	0.455663	0.662632	1	0.691523	0.691523	0.72487	0.598909	0.565321	0.494438	0.536177
LOOC260_113910	AP014680	complement(1387883..1388395)	RNA methyltransferase	0.612958	0.615119	0.6335	0.62485	0.641067	0.703774	0.655123	0.79675	0.658365	0.838914	1	0.901618	0.901618	0.864859	0.803236	0.748099	0.801075	0.795669
LOOC260_113920	AP014680	complement(1388590..1389474)	23S rRNA methyltransferase	-	-	-	-	0.350894	0.470798	0.382283	0.505323	0.424344	0.631505	1	0.658498	0.658498	0.620832	0.583794	0.530434	0.497791	0.544246
LOOC260_113930	AP014680	complement(1389449..1390627)	transporter	0.350611	0.338142	0.357096	0.376548	0.387022	0.415949	0.378542	0.573059	0.490763	0.711216	1	0.738648	0.738648	0.702239	-	-	-	0.457845
LOOC260_113940	AP014680	1390743..1391774	6-phosphogluconolactonase	0.379901	0.394093	0.383176	0.411014	0.463417	0.538201	0.466692	0.545842	0.495078	0.697593	1	0.589511	0.589511	0.684492	0.642461	0.611346	-	0.498353
LOOC260_113950	AP014680	complement(1391950..1393296)	magnesium transporter MgtE	-	-	-	-	-	0.528206	-	-	-	-	1	0.731858	0.731434	0.686885	-	-	-	-
LOOC260_113960	AP014680	complement(1393311..1394198)	23S rRNA pseudouridine synthase	-	0.326261	-	0.309449	0.350545	0.44457	0.369226	0.51182	0.386662	0.706096	1	0.673094	0.673094	0.578446	0.583428	0.554785	0.498744	0.433363
LOOC260_113970	AP014680	complement(1394195..1395004)	inorganic polyphosphate/ATP-NAD kinase	0.484709	0.484709	0.481237	0.520126	0.570129	0.543738	0.563878	0.568045	0.546517	0.771523	1	0.765273	0.765273	0.777078	0.614573	0.569433	0.57985	0.584018
LOOC260_113980	AP014680	complement(1395016..1395705)	GTP pyrophosphokinase	0.568537	0.570149	0.584666	0.595955	0.690315	0.724992	0.691121	0.79193	0.725798	0.868546	1	0.883869	0.883869	-	0.795963	0.797575	0.669344	0.714509
LOOC260_113990	AP014680	1395979..1396614	dithiol-disulfide isomerase	0.185877	-	-	-	0.248434	0.355045	0.258125	0.469586	0.342709	0.435223	1	0.594702	0.594702	0.596463	0.487208	0.41584	0.297774	0.403505
LOOC260_114000	AP014680	complement(1396678..1397715)	competence protein CoiA	-	-	-	-	-	0.189187	-	0.187584	-	0.382671	1	-	-	0.230877	0.354877	0.283258	-	-
LOOC260_114010	AP014680	complement(1397799..1399073)	O-acetylhomoserine aminocarboxypropyltransferase	-	-	-	-	-	0.859513	-	0.823606	-	-	1	0.843355	0.843355	0.838418	-	-	0.78725	-
LOOC260_114020	AP014680	complement(1399086..1399937)	homoserine O-succinyltransferase	0.249328	0.235584	-	-	0.218567	0.549072	-	0.367132	-	-	1	0.524858	0.695673	0.659023	-	0.329826	0.362549	-
LOOC260_114030	AP014680	complement(1400055..1400234)	hypothetical protein	-	-	-	-	-	-	-	-	-	-	1	-	-	-	-	-	-	-
LOOC260_114040	AP014680	complement(1400679..1401260)	hypothetical protein	-	-	-	-	-	-	-	-	-	-	1	-	-	-	-	-	-	-
LOOC260_114050	AP014680	complement(1401261..1401431)	hypothetical protein	-	-	-	-	-	-	-	-	-	-	1	-	-	-	-	-	-	-
LOOC260_114060	AP014680	complement(1401618..1402649)	lysin	-	-	-	-	-	-	-	0.298046	-	-	1	0.67534	0.67534	0.639881	-	-	-	0.203862
LOOC260_114070	AP014680	complement(1402662..1403129)	phage holin	-	-	-	-	0.359142	-	0.337178	-	-	-	1	0.768725	0.768725	0.299709	-	-	-	-
LOOC260_114080	AP014680	complement(1403255..1403470)	hypothetical protein	-	-	-	-	-	-	-	-	-	-	1	-	-	-	-	-	-	-
LOOC260_114090	AP014680	complement(1403463..1403840)	prophage protein	-	-	-	0.188691	-	-	-	-	-	-	1	-	-	-	-	-	-	-
LOOC260_114100	AP014680	complement(1404031..1404228)	hypothetical protein	-	-	-	-	-	-	-	-	-	-	1	-	-	-	-	-	-	-
LOOC260_114110	AP014680	complement(1404225..1404557)	hypothetical protein	-	-	-	-	-	-	-	0.254308	-	-	1	-	-	-	-	-	-	-
LOOC260_114120	AP014680	complement(1404557..1405312)	hypothetical protein	-	-	-	-	-	-	-	-	-	-	1	-	-	-	-	-	-	-
LOOC260_114130	AP014680	complement(1405309..1406772)	phosphodiesterase	-	-	-	-	-	-	-	-	-	-	1	-	-	-	-	-	-	-
LOOC260_114140	AP014680	complement(1406772..1407077)	hypothetical protein	-	-	-	-	-	-	-	-	-	-	1	-	-	-	-	-	-	-
LOOC260_114150	AP014680	complement(1407082..1408365)	minor structural protein	-	-	-	-	-	-	-	-	-	0.445743	1	0.362953	0.362953	-	-	-	-	-
LOOC260_114160	AP014680	complement(1408250..1409089)	phage tail protein	-	-	-	-	-	0.178884	-	-	-	0.630164	1	0.355124	0.369143	0.383162	0.392508	0.46327	-	-
LOOC260_114170	AP014680	complement(1409105..1413730)	phage tail tape mesure	-	-	-	-	-	-	-	-	-	0.260828	1	-	-	-	-	-	-	-
LOOC260_114180	AP014680	complement(1413737..1413910)	hypothetical protein	-	-	-	-	-	-	-	-	-	0.564052	1	-	-	-	-	-	-	-
LOOC260_114190	AP014680	complement(1413934..1414284)	phage tail protein	-	-	-	-	-	-	0.29329	-	-	0.29329	1	-	-	0.321625	-	-	-	-
LOOC260_114200	AP014680	complement(1414435..1415043)	major tail protein	-	-	-	-	-	-	0.35672	-	-	0.515901	1	0.190983	0.190983	0.24061	-	-	-	-
LOOC260_114210	AP014680	complement(1415047..1415427)	putative tail component protein	-	-	-	-	-	-	0.414273	-	-	0.393411	1	0.298024	0.298024	0.418746	-	-	-	-
LOOC260_114220	AP014680	complement(1415427..1415849)	tail component protein	-	-	-	-	-	-	0.26455	-	-	0.298472	1	0.290331	0.290331	0.405671	0.196704	0.461304	0.207559	-
LOOC260_114230	AP014680	complement(1415852..1416229)	phage head-tail adaptor	-	-	-	-	-	-	-	0.208846	-	0.337741	1	0.199956	0.199956	0.343667	0.155509	-	-	-
LOOC260_114240	AP014680	complement(1416210..1416497)	hypothetical protein	-	-	-	-	-	-	0.211006	-	-	0.463075	1	-	-	-	-	0.473321	0.327819	-
LOOC260_114250	AP014680	complement(1416689..1418581)	possible phage capsid protein	-	-	-	-	-	-	0.197174	-	-	-	1	-	-	-	-	-	-	-
LOOC260_114260	AP014680	complement(1418562..1419737)	phage portal protein	-	-	-	-	-	-	0.44578	0.169879	-	0.419641	1	0.223607	0.223607	0.22409	0.230383	0.466592	0.494667	-
LOOC260_114270	AP014680	complement(1419738..1419914)	hypothetical protein	-	-	-	-	-	-	-	-	-	-	1	0.307051	0.307051	0.307051	-	-	-	-
LOOC260_114280	AP014680	complement(1419924..1421825)	phage terminase	-	-	-	-	-	-	0.530028	-	-	0.643419	1	0.259002	0.259002	0.334304	0.352762	0.668324	0.428357	-
LOOC260_114290	AP014680	complement(1421825..1422343)	phage terminase small subunit	-	-	-	-	-	-	0.36371	-	-	0.406055	1	-	-	0.282274	0.275758	0.2725	0.306161	-
LOOC260_114300	AP014680	complement(1422466..1422945)	HNH endonuclease	-	-	-	-	-	-	0.313266	-	-	0.567613	1	0.246211	0.246211	0.248523	-	-	0.349105	-
LOOC260_114310	AP014680	complement(1422938..1423213)	hypothetical protein	-	-	-	-	-	-	-	-	-	-	1	-	-	-	-	-	-	-
LOOC260_114320	AP014680	complement(1423428..1423874)	phage protein	-	-	-	-	-	-	-	-	-	-	1	0.290829	0.290829	-	-	-	-	-
LOOC260_114330	AP014680	complement(1423964..1424209)	hypothetical protein	-	-	-	-	-	-	-	-	-	-	1	0.678627	0.678627	-	-	-	-	0.287707
LOOC260_114340	AP014680	complement(1424209..1424664)	Holliday junction resolvase	-	-	-	0.227465	-	0.297468	0.292468	0.321219	-	-	1	0.56623	0.56623	0.293718	-	-	-	-
LOOC260_114350	AP014680	complement(1424666..1424839)	hypothetical protein	-	-	-	-	-	-	-	-	-	-	1	-	-	-	-	-	-	-
LOOC260_114360	AP014680	complement(1424823..1424990)	hypothetical protein	-	-	-	-	-	-	-	-	-	-	1	-	-	-	-	-	-	-
LOOC260_114370	AP014680	complement(1425041..1425244)	hypothetical protein	-	-	-	-	-	-	-	-	-	-	1	-	-	-	-	-	-	-
LOOC260_114380	AP014680	complement(1425241..1425615)	hypothetical protein	-	-	-	-	0.229	-	-	0.251456	-	-	1	-	-	-	-	-	0.303854	-
LOOC260_114390	AP014680	complement(1425664..1425855)	hypothetical protein	-	-	-	-	-	-	-	-	-	-	1	-	-	-	-	-	-	-
LOOC260_114400	AP014680	complement(1425852..1426217)	hypothetical protein	-	-	-	-	0.393999	-	0.36417	-	-	-	1	-	-	-	-	-	-	-
LOOC260_114410	AP014680	complement(1426221..1426361)	hypothetical protein	-	-	-	-	-	-	-	-	-	-	1	-	-	-	-	-	-	-
LOOC260_114420	AP014680	complement(1426365..1426763)	hypothetical protein	-	-	-	-	-	-	-	-	-	-	1	0.43827	0.43827	-	-	-	-	0.218399
LOOC260_114430	AP014680	complement(1426766..1428004)	replicative DNA helicase	-	-	-	-	-	0.256621	-	-	-	-	1	0.494044	0.494044	-	-	-	0.244727	0.470714
LOOC260_114440	AP014680	complement(1428001..1428834)	hypothetical protein	-	-	-	-	-	-	-	-	-	-	1	-	-	0.386379	-	-	-	0.180252
LOOC260_114450	AP014680	complement(1428947..1429546)	hypothetical protein	-	-	-	-	-	-	-	-	-	-	1	0.343872	0.343872	0.274906	-	0.404452	0.432412	-
LOOC260_114460	AP014680	complement(1429549..1430265)	phage nucleotide-binding protein	-	-	-	-	-	-	-	-	-	-	1	0.846454	0.846454	0.91726	-	0.596648	0.653928	-
LOOC260_114470	AP014680	complement(1430269..1430907)	hypothetical protein	-	-	-	-	-	-	-	-	-	-	1	0.501319	0.501319	0.447889	-	-	-	-
LOOC260_114480	AP014680	complement(1430894..1431127)	hypothetical protein	-	-	-	-	-	-	-	-	-	-	1	-	-	-	-	-	-	-
LOOC260_114490	AP014680	1431312..1431809	hypothetical protein	-	-	-	-	-	-	-	-	-	-	1	-	-	-	-	-	-	-
LOOC260_114500	AP014680	complement(1431787..1432020)	hypothetical protein	-	-	-	-	0.466454	-	-	-	-	-	1	-	-	-	-	-	-	-
LOOC260_114510	AP014680	complement(1432168..1432455)	hypothetical protein	-	-	-	-	-	-	-	-	-	-	1	-	-	-	-	-	-	-
LOOC260_114520	AP014680	complement(1432493..1433206)	phage antirepressor protein	-	-	-	-	-	-	-	-	-	-	1	-	-	-	0.282112	-	0.423182	-
LOOC260_114530	AP014680	complement(1433258..1433413)	hypothetical protein	-	-	-	-	-	-	-	-	-	-	1	-	-	-	-	-	-	-
LOOC260_114540	AP014680	complement(1433425..1433607)	hypothetical protein	-	-	-	-	-	-	-	-	-	-	1	-	-	-	-	-	-	-
LOOC260_114550	AP014680	1433883..1434206	transcriptional regulator	-	-	-	-	0.305709	-	0.258944	0.34528	-	0.210379	1	-	-	0.417227	-	-	-	-
LOOC260_114560	AP014680	1434208..1434612	hypothetical protein	-	-	-	-	0.297895	-	0.284101	-	-	0.222029	1	-	-	0.296515	-	-	-	-
LOOC260_114570	AP014680	1434710..1435222	hypothetical protein	-	-	-	-	0.399976	-	-	-	-	-	1	-	-	-	0.426944	-	-	-
LOOC260_114580	AP014680	1435340..1436116	hypothetical protein	0.114304	-	-	-	-	-	-	-	-	-	1	-	-	-	-	-	-	-
LOOC260_114590	AP014680	1436295..1437464	phage integrase	-	-	-	-	-	0.185856	-	-	-	-	1	-	-	-	-	-	-	0.337115
LOOC260_114600	AP014680	complement(1437661..1438365)	adapter protein MecA	0.256493	0.273594	-	0.279294	0.464154	0.569205	0.455194	0.504056	0.42995	0.662856	1	0.754879	0.754879	0.748363	0.465782	0.370503	0.474739	0.59038
LOOC260_114610	AP014680	complement(1438502..1438903)	ArsR family transcriptional regulator	0.748228	0.742601	0.717286	0.690561	0.741195	0.735569	0.718691	0.70322	0.790424	0.886071	1	0.921234	0.921234	0.893103	0.835432	0.822776	0.562566	0.68634
LOOC260_114620	AP014680	complement(1439211..1439951)	hypothetical protein	-	-	-	-	0.46786	0.513213	0.472397	0.489026	0.472397	0.595604	1	0.659854	0.659854	0.395296	-	-	0.531355	0.491294
LOOC260_114630	AP014680	1440046..1440534	hypothetical protein	-	-	-	-	-	-	-	-	-	0.304621	1	0.462768	0.462768	0.489514	0.280202	0.253457	0.282528	0.33602
LOOC260_114900	AP014680	complement(1447882..1448247)	hypothetical protein	-	-	-	-	-	-	-	0.197159	-	0.437856	1	0.585381	0.585381	0.60557	-	-	-	-
LOOC260_114910	AP014680	1448439..1449005	phosphatidylglycerophosphatase A	-	-	-	-	0.523982	0.531983	0.528982	-	-	-	1	-	-	-	-	-	-	0.535984
LOOC260_114920	AP014680	1448971..1449624	membrane protein	0.539201	0.554352	0.488396	-	0.509788	0.6417	0.507113	0.642591	-	0.774501	1	0.773611	0.773611	-	0.722808	0.710329	0.553462	0.585548
LOOC260_114930	AP014680	complement(1449603..1450244)	integral membrane protein	0.173925	0.180301	0.153888	0.20307	0.242233	0.213999	0.216731	0.27229	0.235858	0.369742	1	-	-	0.433497	0.285039	-	0.227661	0.275931
LOOC260_114940	AP014680	complement(1450219..1450998)	haloacid dehalogenase	0.439609	0.440331	0.427317	0.443224	0.55458	0.574827	0.55964	0.57844	0.55241	0.672441	1	0.740412	0.740412	0.771505	0.666658	0.647133	0.596517	0.569764
LOOC260_114950	AP014680	complement(1451014..1451658)	hypothetical protein	-	-	-	-	0.298511	-	0.306277	0.358048	-	0.515084	1	0.56513	0.56513	0.52285	0.395149	-	0.259683	0.367539
LOOC260_114960	AP014680	complement(1451693..1453072)	5'-nucleotidase	0.44913	0.446669	0.468819	0.456514	0.500814	0.522962	0.499993	0.531987	0.53896	0.738716	1	0.778914	0.778914	0.756764	-	-	0.583259	0.574645
LOOC260_114970	AP014680	complement(1453116..1453724)	metallophosphatase	-	-	-	-	0.498603	0.573122	0.474683	0.706521	0.527122	0.74424	1	0.79576	0.79576	0.816921	0.678002	0.572202	0.681682	0.712963
LOOC260_114980	AP014680	complement(1453803..1454993)	acetate kinase	0.549777	0.55216	0.546443	0.543585	0.582651	0.702234	0.595514	0.659355	0.663643	0.834203	1	0.85469	0.85469	0.842779	0.714144	0.706998	0.725579	0.747494
LOOC260_114990	AP014680	complement(1455008..1455964)	DNA methyltransferase	0.346322	0.335682	0.284263	0.312632	0.458026	0.519492	0.435567	0.535451	0.508262	0.756495	1	0.47812	0.758269	0.709213	0.603419	0.580369	0.426111	0.543134
LOOC260_115000	AP014680	complement(1456089..1456376)	hypothetical protein	-	-	-	-	-	-	-	-	-	0.384877	1	0.339238	0.339238	0.341223	-	-	-	-
LOOC260_115010	AP014680	complement(1456373..1456819)	hypothetical protein	-	-	-	-	-	-	-	-	-	0.327013	1	0.325754	0.325754	0.368523	-	-	-	-
LOOC260_115020	AP014680	complement(1456816..1457109)	hypothetical protein	-	-	-	-	-	-	-	-	-	0.452572	1	0.334576	0.326838	0.400344	-	-	-	-
LOOC260_115030	AP014680	complement(1457090..1457530)	hypothetical protein	-	-	-	-	-	-	-	-	-	0.446675	1	0.432715	0.416216	0.417484	-	0.305805	-	-
LOOC260_115040	AP014680	1457735..1459147	ISLho2 transposase	-	-	-	-	-	-	-	-	-	-	-	-	-	-	-	-	-	-
LOOC260_115050	AP014680	complement(1459119..1459418)	competence protein ComGC	0.223009	0.198432	0.321315	-	-	0.275943	-	0.372358	-	0.476335	1	0.427182	0.427182	0.468773	0.49146	0.319424	0.283505	0.281614
LOOC260_115060	AP014680	complement(1459421..1460494)	competence protein ComGB	-	-	-	-	-	0.256778	-	0.272762	-	0.49706	1	0.402759	0.524232	0.552469	0.347883	0.299933	0.27436	0.228008
LOOC260_115070	AP014680	complement(1460412..1461299)	competence protein ComGA	0.420577	0.409904	0.429365	0.416182	0.320763	0.413043	0.337084	0.482724	0.373495	0.607022	1	0.621459	0.623343	0.601372	0.562451	0.499047	0.43376	0.485236
LOOC260_115080	AP014680	complement(1461554..1462291)	transcriptional regulator	0.659499	0.655664	0.671002	0.667936	0.684807	0.70858	0.676372	0.745392	0.681739	0.874998	1	0.898771	0.898771	0.907206	0.733889	0.825149	0.809812	0.791406
LOOC260_115090	AP014680	complement(1462392..1463084)	hypothetical protein	-	-	-	-	-	-	-	-	-	-	1	0.277848	0.277848	0.322614	0.256735	-	-	-
LOOC260_115100	AP014680	complement(1463235..1464236)	catabolite control protein A	0.48375	0.48147	0.495715	0.520787	0.678056	0.702558	0.673498	0.673498	0.674637	0.855267	1	0.816521	0.816521	0.839883	0.634181	0.656404	0.706546	0.747574
LOOC260_115110	AP014680	1464407..1465504	dipeptidase	0.536465	0.54457	0.532413	0.520255	0.598777	0.651462	0.611442	0.659061	0.615494	0.78267	1	0.829784	0.829784	0.856633	0.754808	0.769499	0.667674	0.711747
LOOC260_115120	AP014680	complement(1465564..1465980)	hypothetical protein	-	-	-	-	0.208116	-	0.215149	0.248906	-	0.413473	1	0.485206	0.485206	0.44301	0.300948	0.299541	-	-
LOOC260_115130	AP014680	complement(1466001..1466420)	chemotaxis protein	0.306908	0.30413	0.297186	0.372188	0.324965	0.433303	0.337465	0.463859	0.368024	0.587477	1	0.820824	0.820824	0.736098	0.444416	0.361079	0.487473	0.580532
LOOC260_115140	AP014680	1466568..1467431	mechanosensitive ion channel protein	-	0.354737	0.349382	0.252993	0.505343	0.463842	0.469198	0.443761	0.490616	0.662642	1	0.686069	0.686069	0.641223	0.558222	0.5194	0.445101	0.483923
LOOC260_115150	AP014680	complement(1467510..1468661)	N-acetyldiaminopimelate deacetylase	0.589279	0.583005	-	-	0.568525	0.657813	0.560804	0.686771	-	0.753374	1	0.821909	0.821909	0.818047	0.584935	0.554046	0.598448	-
LOOC260_115160	AP014680	complement(1468678..1469388)	2,3,4,5-tetrahydropyridine-2,6-carboxylate N-succinyltransferase	0.697855	0.690467	-	-	0.650236	0.687183	0.643667	0.730697	-	0.861243	1	0.874379	0.874379	0.854676	0.706066	0.676508	0.678152	-
LOOC260_115170	AP014680	complement(1469404..1469883)	hypothetical protein	0.443622	-	0.464005	0.48319	0.501177	0.517965	0.499978	0.468802	0.515568	0.713419	1	0.649865	0.811743	0.833328	0.525159	-	0.428032	0.412443
LOOC260_115180	AP014680	complement(1469999..1470517)	phosphodiesterase	-	-	-	-	0.380516	-	0.385922	0.49944	0.521063	0.580525	1	0.535118	0.535118	0.544846	0.515657	0.4043	0.501601	0.465926
LOOC260_115190	AP014680	complement(1470514..1471113)	nucleoside-triphosphate diphosphatase	0.437072	0.48274	0.455712	0.423092	-	-	-	0.616949	-	0.588057	1	0.694306	0.694306	0.693372	0.646772	0.638386	0.500449	0.579669
LOOC260_115200	AP014680	complement(1471113..1471916)	glutamate racemase	0.336855	0.36941	0.225741	0.377902	-	0.430982	-	0.442307	0.42886	0.556252	1	0.582437	0.582437	0.610747	0.448676	0.380026	0.470617	0.413998
LOOC260_115210	AP014680	1472070..1472558	hypothetical protein	0.267657	0.278271	0.236995	0.287705	0.272374	0.325443	0.275912	0.356104	0.382047	0.543613	1	0.61201	0.61201	0.577813	0.416247	0.474034	0.286526	0.301857
LOOC260_115220	AP014680	complement(1472769..1473083)	thioredoxin	0.619191	0.613855	0.665456	0.656559	0.613855	0.722402	0.612072	0.747316	0.697489	0.802479	1	0.804257	0.804257	0.848744	0.734857	0.729521	0.702829	0.83629
LOOC260_115230	AP014680	complement(1473163..1475538)	DNA mismatch repair protein MutS	0.423006	0.422291	0.433749	0.438763	0.506321	0.549291	0.491042	0.541652	0.555736	0.675339	1	0.729529	0.729529	0.720456	0.670561	0.604913	0.538071	0.565046
LOOC260_115240	AP014680	complement(1475560..1476093)	colicin V synthesis protein	-	-	-	-	-	0.223432	-	0.201085	0.205554	0.633505	1	0.525122	0.525122	0.561993	0.386568	0.378744	-	0.284887
LOOC260_115250	AP014680	complement(1476097..1476342)	cell division protein ZapA	-	-	-	-	0.380789	0.376115	0.404155	0.439205	-	0.647166	1	0.703247	0.703247	0.626135	-	-	0.366769	0.352749
LOOC260_115260	AP014680	1476455..1477363	ribonuclease HIII	-	-	-	-	-	-	-	-	0.474911	0.652624	1	0.543024	0.543024	0.659435	-	0.513301	-	-
LOOC260_115270	AP014680	complement(1477430..1477741)	hypothetical protein	0.534321	0.534321	0.543864	0.559129	0.616385	0.595392	0.604935	0.551499	0.603027	0.753803	1	0.832052	0.832052	0.763345	0.633563	0.555314	0.461795	0.545771
LOOC260_115280	AP014680	complement(1477751..1478188)	Holliday junction endonuclease	0.563048	0.560448	0.521435	0.563048	0.802332	0.695696	0.776323	0.769821	0.710001	0.808834	1	0.802332	0.802332	0.780226	0.726904	0.750314	0.741212	0.77242
LOOC260_115290	AP014680	complement(1478188..1478448)	hypothetical protein	0.717041	0.714882	0.708399	0.708399	0.753758	0.775358	0.753758	0.779682	0.747282	0.885523	1	0.937359	0.937359	0.939523	0.850959	0.818559	0.714882	0.788323
LOOC260_115300	AP014680	complement(1478564..1481218)	alanyl-tRNA synthetase	0.556658	0.556658	0.548834	0.581389	0.596823	0.642493	0.591752	0.665957	0.628959	0.79154	1	0.816491	0.816491	0.819449	0.771666	0.759827	0.682236	0.662576
LOOC260_115310	AP014680	complement(1481480..1482832)	DEAD/DEAH box helicase	0.494996	0.505821	0.480425	0.430882	0.566604	0.626139	0.558695	0.674433	0.629886	0.770604	1	0.721894	0.721894	0.707323	0.65445	0.632384	0.623225	0.651119
LOOC260_115320	AP014680	complement(1482835..1483791)	phosphoesterase	0.403992	0.403403	0.415771	0.425782	0.466419	0.518836	0.47113	0.587152	0.489977	0.733209	1	0.757355	0.757355	0.793282	0.744399	0.668425	0.611299	0.567717
LOOC260_115330	AP014680	complement(1483890..1485005)	DNA polymerase IV	0.39648	0.403497	0.405502	0.413021	0.528312	0.592474	0.525305	0.664154	0.613026	0.766412	1	0.742853	0.742853	0.755384	-	-	0.588463	0.552874
LOOC260_115340	AP014680	complement(1485209..1485601)	preprotein translocase subunit YajC	0.280664	0.311367	-	0.36985	0.331836	0.421021	0.343532	0.451727	-	0.615478	1	0.578926	0.578926	0.543836	0.510206	-	0.479504	0.470732
LOOC260_115350	AP014680	complement(1485673..1486815)	queuine tRNA-ribosyltransferase	-	-	-	-	0.842483	0.852599	0.837185	0.851153	0.806837	0.91811	1	0.935451	0.935451	0.922927	0.219158	-	0.82755	0.79624
LOOC260_115360	AP014680	complement(1486827..1487864)	S-adenosylmethionine tRNA ribosyltransferase	-	-	-	-	0.805959	0.832517	0.811379	0.866664	0.806501	0.897559	1	0.895392	0.895392	0.888887	-	-	0.826013	0.840647
LOOC260_115370	AP014680	complement(1487867..1488886)	Holliday junction DNA helicase RuvB	0.652701	0.650467	0.643209	0.662194	0.728638	0.734779	0.740922	0.76884	0.706863	0.812391	1	0.818533	0.818533	0.793407	0.787823	0.754881	0.748738	0.760465
LOOC260_115380	AP014680	complement(1488905..1489504)	Holliday junction DNA helicase RuvA	0.464233	0.456605	0.493786	0.482347	0.418473	0.525246	0.446119	0.490927	0.591979	0.72163	1	0.748325	0.748325	0.668245	0.582446	0.510946	0.481394	0.48616
LOOC260_115390	AP014680	complement(1489611..1491578)	DNA mismatch repair protein MutL	0.355366	0.344536	0.332567	0.332852	0.569674	0.598742	0.570244	0.602163	0.55571	0.707892	1	0.684807	0.684807	0.693643	0.668279	0.625246	0.531201	0.588483
LOOC260_115400	AP014680	complement(1491571..1494183)	DNA mismatch repair protein MutS	0.522674	0.51861	0.518823	0.533372	0.615743	0.674796	0.613388	0.7056	0.668159	0.774496	1	0.786049	0.786049	0.772996	0.720153	0.692553	0.654684	0.676935
LOOC260_115410	AP014680	complement(1494325..1495884)	ribonuclease	0.551575	0.55232	0.542637	0.566472	0.66368	0.715078	0.66815	0.755674	0.706511	0.850274	1	0.869642	0.869642	0.840591	0.76722	0.772806	0.565728	0.641334
LOOC260_115420	AP014680	complement(1496138..1497235)	recombination protein recA	0.719055	0.724799	0.707044	0.718532	0.75822	0.765008	0.732632	0.799997	0.79843	0.822451	1	0.846472	0.846472	0.857439	0.794775	0.818274	0.783285	0.796862
LOOC260_115430	AP014680	complement(1497328..1498575)	putative competence-damage inducible protein	-	-	-	-	0.397449	0.444183	0.407431	0.451442	-	0.490917	1	0.451897	0.451897	0.452804	0.432386	0.420136	-	0.487287
LOOC260_115440	AP014680	complement(1498691..1499275)	CDP-diacylglycerol--glycerol-3-phosphate 3-phosphatidyltransferase	0.485131	0.48909	0.498991	0.524737	0.584145	0.600976	0.572262	0.680187	0.596026	0.816825	1	0.810884	0.810884	0.773261	0.791082	0.806923	0.596026	0.589096
LOOC260_115450	AP014680	complement(1499311..1500246)	transcriptional regulator	0.230126	0.238257	-	-	-	0.259521	-	0.300797	0.245761	0.445266	1	0.517812	0.517812	0.483415	0.471532	0.439637	0.357084	0.302672
LOOC260_115460	AP014680	complement(1500337..1501635)	zinc protease	-	-	-	-	0.448237	0.529226	0.451269	0.531824	0.49198	0.715457	1	0.801209	0.801209	0.797311	0.679942	0.553479	0.389336	0.551314
LOOC260_115470	AP014680	complement(1501635..1502885)	peptidase M16	-	-	-	-	0.31477	0.369515	0.295153	0.385939	0.333931	0.55565	1	0.629556	0.629556	0.64826	0.534208	0.4051	0.264587	0.364952
LOOC260_115480	AP014680	1503087..1504445	aspartokinase	0.538834	0.510063	0.270848	0.516229	0.502254	0.560207	0.508419	0.647344	-	0.74229	1	0.862309	0.862309	0.87094	0.529792	0.511706	0.529792	-
LOOC260_115490	AP014680	complement(1504513..1505961)	cardiolipin synthase	-	-	-	-	-	-	-	-	-	0.774102	1	0.809873	0.809873	0.811817	-	-	-	-
LOOC260_115500	AP014680	complement(1506028..1506876)	amino acid ABC transporter substrate-binding protein	0.556505	-	-	0.518606	0.556505	0.583102	0.565814	0.59108	0.478045	0.752654	1	0.831112	0.831112	0.801191	0.712759	0.739356	0.578446	0.555841
LOOC260_115510	AP014680	complement(1506898..1507554)	amino acid ABC transporter ATPase	0.640969	-	-	0.606817	0.530633	0.694385	0.531508	0.70577	0.570914	0.825738	1	0.884408	0.884408	-	0.754808	0.699639	0.66724	-
LOOC260_115520	AP014680	complement(1507570..1508217)	amino acid ABC transporter permease	0.780927	-	-	0.685598	0.629685	0.748845	0.637018	0.80751	0.671849	0.886338	1	0.944084	0.944084	0.930335	0.870754	0.844174	0.749761	0.78551
LOOC260_115530	AP014680	complement(1508713..1509246)	rod shape-determining protein MreD	-	-	-	-	-	0.305682	-	0.454625	0.251929	0.620364	1	0.67748	0.67748	-	0.634923	0.646122	0.418788	0.473662
LOOC260_115540	AP014680	complement(1509259..1510110)	rod shape-determining protein MreC	0.441579	0.443606	0.382834	0.408494	0.559071	0.550292	0.56785	0.661032	0.579328	0.708298	1	0.846722	0.846722	0.776497	0.745436	0.718427	0.615791	0.713701
LOOC260_115550	AP014680	complement(1510260..1511264)	rod shape-determining protein MreB	0.792272	0.790515	0.78642	0.803975	0.822114	0.867756	0.822699	0.875362	0.824455	0.880044	1	0.925686	0.925686	0.934464	0.897599	0.887652	0.802805	0.851956
LOOC260_115560	AP014680	complement(1511430..1512074)	DNA repair protein	0.219993	0.248466	-	0.235523	0.218267	0.313179	0.236388	0.328711	0.276078	0.568579	1	0.576345	0.576345	0.521988	0.270037	0.278665	-	0.370126
LOOC260_115570	AP014680	complement(1512114..1513433)	folylpolyglutamate synthase	0.24558	0.258053	-	0.241279	0.313107	0.469669	0.315258	0.514831	0.416335	0.546659	1	0.573757	0.573757	0.58924	0.554831	0.516121	0.466658	0.535046
LOOC260_115580	AP014680	complement(1513587..1516244)	valyl-tRNA synthase	0.692339	0.684363	0.699056	0.682684	0.723187	0.758028	0.718359	0.763901	0.734099	0.860858	1	0.881637	0.881637	0.873242	0.837986	0.795593	0.771665	0.765579
LOOC260_115590	AP014680	complement(1516708..1517202)	thiol peroxidase	0.496015	-	-	-	0.496015	0.527727	0.500545	0.503944	0.499413	0.732718	1	0.784815	0.784815	0.827853	-	0.60927	0.600211	0.626258
LOOC260_115600	AP014680	complement(1517251..1517397)	hypothetical protein	-	-	-	-	-	-	-	-	-	-	1	-	-	-	-	-	-	-
LOOC260_115610	AP014680	complement(1517403..1518620)	thiamine biosynthesis protein ThiI	0.63661	0.643081	0.630599	0.638921	0.68839	0.716592	0.683767	0.765599	0.717054	0.853441	1	0.891353	0.891353	0.86916	0.76791	0.774383	0.677756	0.729075
LOOC260_115620	AP014680	complement(1518641..1519789)	cysteine desulfurase	0.582555	0.572325	0.567942	0.580119	-	0.674129	0.660978	0.762781	0.680949	0.810517	1	0.853382	0.853382	0.833899	0.705791	0.718942	0.762781	0.748168
LOOC260_115630	AP014680	complement(1520216..1521928)	septation ring formation regulator EzrA	-	-	-	0.251761	0.242998	0.350515	0.231538	0.405791	0.335011	0.643071	1	0.659586	0.659586	0.664979	0.397365	0.337371	0.302992	0.461403
LOOC260_115640	AP014680	1522090..1522554	GAF domain-containing protein	0.406447	0.441222	0.44482	0.447217	0.497581	0.53715	0.510771	0.621086	0.381267	0.678644	1	0.708622	0.708622	0.703825	-	0.429231	0.580316	0.598303
LOOC260_115650	AP014680	1522744..1523352	30S ribosomal protein S4	0.753952	0.756749	0.760477	0.747429	0.760477	0.82292	0.766069	0.870452	0.79496	0.933829	1	0.942217	0.943149	0.94874	0.873249	0.896549	0.862997	0.870452
LOOC260_115660	AP014680	complement(1523597..1524196)	hypothetical protein	-	-	-	-	0.336722	0.373932	0.349746	0.380443	0.317187	0.413935	1	0.43347	0.43347	0.459516	-	-	-	0.340443
LOOC260_115670	AP014680	1524279..1524743	hypothetical protein	0.228121	0.236617	-	0.201421	0.214771	-	0.212344	0.395605	0.260889	0.561873	1	0.622556	0.622556	0.618917	0.41381	0.474492	0.213557	0.404099
LOOC260_115680	AP014680	1524767..1526062	recombinase RarA	0.644478	0.64798	0.630029	0.623024	-	0.761817	0.695704	0.754812	0.730731	0.837124	1	0.855952	0.855952	0.858579	0.80779	0.737736	0.757439	0.750434
LOOC260_115690	AP014680	1526362..1526643	hypothetical protein	-	-	-	-	-	-	-	0.312446	-	0.484874	1	0.489185	0.489185	0.530136	-	0.215456	0.217611	0.387884
LOOC260_115700	AP014680	1526743..1527219	universal stress protein UspA	0.600459	0.584999	0.595702	0.639698	0.745529	0.746718	0.745529	0.796662	0.727693	0.854926	1	0.907248	0.907248	0.904871	0.865629	0.848981	0.755043	0.795471
LOOC260_115710	AP014680	complement(1527284..1528129)	transcriptional regulator	-	-	-	-	0.281739	-	0.289171	0.33647	-	0.374985	1	0.435798	0.435798	0.44323	0.358768	0.341201	0.210791	0.237143
LOOC260_115720	AP014680	complement(1528149..1529627)	glycerophosphodiester phosphodiesterase family protein	-	-	-	-	-	-	-	-	-	0.288563	1	0.283945	0.283945	0.287793	-	-	-	-
LOOC260_115730	AP014680	complement(1529698..1530843)	D-alanine--D-alanine ligase	0.330363	0.335787	0.325925	0.37129	-	0.238644	-	0.705615	0.201169	0.808674	1	0.863409	0.863409	0.834317	0.760351	0.728299	0.621294	0.677016
LOOC260_115740	AP014680	complement(1530945..1531916)	hypothetical protein	-	-	-	-	0.389847	0.405	0.388099	0.426561	0.307095	0.613046	1	0.658501	0.658501	0.664328	-	0.272711	-	0.336815
LOOC260_115750	AP014680	complement(1532095..1532847)	ABC transporter permease protein	-	-	-	-	-	-	-	-	-	-	1	0.376064	0.376064	0.356394	0.147104	-	-	-
LOOC260_115760	AP014680	complement(1532834..1533709)	ABC transporter ATP-binding protein	-	-	-	-	-	-	0.194117	0.607157	0.488588	-	1	0.695107	0.695107	0.675563	0.542009	0.479467	0.563507	-
LOOC260_115770	AP014680	complement(1533690..1534073)	GntR family transcriptional regulator	-	-	-	-	-	-	-	0.678554	-	-	1	0.805049	0.805049	0.800583	0.629443	0.54164	0.63093	0.608608
LOOC260_115780	AP014680	complement(1534079..1535881)	ABC transporter permease protein	0.312908	0.314802	0.285751	0.286699	0.343536	0.302487	0.339115	0.370691	0.344167	0.311012	1	0.496996	0.496996	0.494154	-	-	0.340063	0.34922
LOOC260_115790	AP014680	complement(1536076..1536651)	ABC transporter ATP-binding protein	0.647931	0.628873	0.629875	0.651944	0.621852	0.636898	0.632885	0.672005	0.652946	0.650939	1	0.652946	0.652946	0.68103	-	-	0.635893	0.649936
LOOC260_115800	AP014680	complement(1536790..1537659)	membrane protein	-	-	-	-	-	0.693723	-	0.704944	-	-	1	-	-	-	0.693723	-	0.668639	0.652797
LOOC260_115810	AP014680	complement(1537696..1538616)	L-2-hydroxyisocaproate dehydrogenase	0.528894	0.521515	0.481538	0.494453	0.440332	-	0.433568	-	0.403431	-	1	0.804424	0.804424	0.522129	-	-	-	-
LOOC260_115820	AP014680	complement(1538909..1539823)	L-2-hydroxyisocaproate dehydrogenase	-	-	-	-	-	0.799382	-	0.799382	-	-	1	-	-	-	-	-	-	-
LOOC260_115830	AP014680	complement(1540026..1540853)	methionine ABC transporter substrate-binding protein	0.280512	0.290282	0.258181	0.286095	0.295864	0.561746	0.283303	0.761334	0.591755	0.83391	1	0.895322	0.895322	0.888343	-	0.302842	0.648281	0.282606
LOOC260_115840	AP014680	complement(1540878..1541564)	methionine ABC transporter permease protein	0.257046	0.296465	0.280183	0.259616	0.299034	0.686366	-	0.646089	0.664943	0.738638	1	0.752348	0.752348	0.765202	0.31446	0.244193	0.57325	0.311888
LOOC260_115850	AP014680	complement(1541554..1542597)	methionine ABC transporter ATP-binding protein	0.378676	0.372665	-	0.367747	0.428403	0.683053	0.434962	0.760104	0.500537	0.825133	1	0.875954	0.875954	0.878687	0.390151	0.390151	0.667753	0.425671
LOOC260_115860	AP014680	complement(1542976..1543275)	glycine cleavage system protein H	-	-	-	-	0.432129	-	0.44182	0.468954	0.399182	0.581366	1	0.521286	0.521286	0.61625	0.556169	0.189865	0.41081	0.478644
LOOC260_115870	AP014680	complement(1543296..1544495)	cell division protein FtsW	0.582489	0.557621	0.567186	0.572924	0.646096	0.71879	0.645618	0.709703	0.688182	0.824483	1	0.846482	0.846482	0.804397	0.780485	0.760875	0.709225	0.750832
LOOC260_115880	AP014680	complement(1544569..1544790)	hypothetical protein	-	-	-	-	0.321179	0.378179	0.318588	0.411861	0.383361	0.505134	1	0.417043	0.417043	-	0.549179	0.546588	0.303042	0.422225
LOOC260_115890	AP014680	complement(1544808..1545047)	membrane protein	-	0.520601	0.435732	0.541245	0.56877	0.502251	0.582533	0.655934	0.603175	-	1	-	-	0.724747	-	0.607766	0.596297	0.582533
LOOC260_115900	AP014680	complement(1545057..1546046)	rod shape-determining protein MreB	0.682209	0.674629	0.672296	0.679877	0.707283	0.70495	0.704367	0.752181	0.707283	0.871134	1	0.916033	0.916033	0.892126	0.878131	0.859472	0.784252	0.79125
LOOC260_115910	AP014680	complement(1546154..1547458)	UDP-N-acetylglucosamine 1-carboxyvinyltransferase	-	-	-	-	-	0.687874	-	0.764931	0.67835	0.772291	1	0.805624	0.805624	0.819911	0.775321	-	0.735926	0.695667
LOOC260_115920	AP014680	complement(1547491..1547721)	hypothetical protein	-	-	-	-	-	0.373377	-	-	-	0.714263	1	0.576404	0.576404	0.706741	-	0.506222	0.456092	0.42852
LOOC260_115930	AP014680	complement(1547872..1548285)	F0F1 ATP synthase subunit epsilon	0.463963	0.451496	0.430719	0.502744	0.479198	0.548454	0.476426	0.590007	0.465347	0.732672	1	0.75068	0.75068	0.736828	0.553995	0.549838	0.556764	0.576156
LOOC260_115940	AP014680	complement(1548297..1549700)	F0F1 ATP synthase subunit beta	0.822638	0.819777	0.817733	0.831628	0.838167	0.828358	0.836532	0.865139	0.812012	0.919492	1	0.916631	0.916631	0.928483	0.908049	0.887616	0.894564	0.883529
LOOC260_115950	AP014680	complement(1549729..1550646)	F0F1 ATP synthase subunit gamma	0.423893	0.422661	0.431288	0.430054	0.557598	0.528024	0.557598	0.678367	0.486124	0.741214	1	0.792354	0.792354	0.792354	0.658033	0.663578	0.574236	0.579781
LOOC260_115960	AP014680	complement(1550679..1552217)	F0F1 ATP synthase subunit alpha	0.778063	0.78362	0.765465	0.761019	0.789178	0.795848	0.785843	0.819189	0.799181	0.865503	1	0.895885	0.895885	0.883288	0.821042	0.825488	0.781768	0.794365
LOOC260_115970	AP014680	complement(1552249..1552791)	F0F1 ATP synthase subunit delta	0.29315	0.27076	-	0.304877	0.313407	0.434945	0.321935	0.524502	0.372042	0.672696	1	0.789971	0.789971	0.763318	0.628985	0.620454	0.353919	0.473326
LOOC260_115980	AP014680	complement(1552781..1553299)	F0F1 ATP synthase subunit B	0.455135	0.449529	0.405805	0.392352	0.474193	0.642361	0.465225	0.566126	0.522402	0.799318	1	0.876676	0.876676	0.857619	0.714114	0.68048	0.602001	0.602001
LOOC260_115990	AP014680	complement(1553342..1553554)	F0F1 ATP synthase subunit C	0.583047	0.577216	0.559721	-	0.623867	0.61512	0.606373	0.795896	0.606373	0.623867	1	0.585963	0.585963	0.585963	0.585963	0.699678	0.618036	0.548058
LOOC260_116000	AP014680	complement(1553579..1554292)	F0F1 ATP synthase subunit A	0.480535	0.487019	0.487829	0.373564	0.534833	0.580215	0.532401	0.575353	0.564817	0.683945	1	0.799023	0.799023	0.725275	0.709067	0.713119	0.497553	0.495123
LOOC260_116010	AP014680	complement(1554505..1555770)	uracil transporter	0.626517	0.622767	0.657445	0.601211	0.762883	0.747886	0.767569	0.838797	0.834111	0.89878	1	0.897842	0.897842	0.567002	0.792874	0.839734	0.682281	0.782564
LOOC260_116020	AP014680	complement(1556027..1557391)	ISLho1 transposase	-	-	-	-	-	-	-	-	-	-	1	-	-	-	-	-	-	-
LOOC260_116030	AP014680	complement(1557507..1558256)	membrane protein	0.382994	0.360559	-	0.373379	0.31969	0.5088	0.342128	0.465529	0.322095	0.579314	1	0.606559	0.606559	0.701112	0.616174	0.514409	0.53284	0.521621
LOOC260_116040	AP014680	complement(1558253..1559362)	membrane protein	0.308359	0.300558	0.283398	0.361403	0.298999	0.438366	0.297438	0.518452	0.314079	0.629217	1	0.691621	0.691621	0.689541	0.590215	0.592295	0.469568	0.517932
LOOC260_116050	AP014680	complement(1559482..1560111)	uracil phosphoribosyltransferase	0.707865	0.692298	0.725265	0.735338	0.80677	0.817759	0.81318	0.858969	0.814095	0.913001	1	0.944138	0.944138	0.922159	0.839738	0.8608	0.857138	0.8782
LOOC260_116060	AP014680	complement(1560189..1561421)	serine hydroxymethyltransferase	0.757724	-	-	0.739996	0.604538	0.636812	0.606357	0.682722	0.669994	0.818179	1	0.817724	0.817724	0.809996	0.760451	0.741359	0.744996	0.752268
LOOC260_116070	AP014680	complement(1561523..1562548)	translation factor Sua5	0.490909	0.486506	0.485406	0.496413	0.531085	0.586674	0.523932	0.647765	0.599882	0.647765	1	0.678585	0.678585	0.728669	0.682989	0.658222	0.605385	0.6263
LOOC260_116080	AP014680	complement(1562564..1563409)	N5-glutamine S-adenosyl-L-methionine-dependent methyltransferase	0.245041	0.248993	0.244382	0.258216	0.414346	0.457827	0.426863	0.424228	0.462438	0.60671	1	0.526997	0.526997	0.560596	0.471002	0.489447	0.403806	0.38602
LOOC260_116090	AP014680	complement(1563402..1564484)	peptide chain release factor 1	0.696583	0.693432	0.696057	0.705506	0.750126	0.782672	0.747502	0.842516	0.750126	0.884512	1	0.919158	0.919158	0.906561	0.869288	0.845666	0.826768	0.851441
LOOC260_116100	AP014680	complement(1564629..1565201)	thymidine kinase	0.70945	0.708482	0.673733	0.710414	-	0.76447	0.805976	0.827213	0.798255	0.856172	1	0.850381	0.850381	0.868719	0.816596	0.752887	0.780879	0.763505
LOOC260_116110	AP014680	1565383..1566726	UDP-N-acetylmuramyl peptide synthase	0.580559	0.587203	0.596339	0.563532	0.627902	0.684381	0.634131	0.668185	0.629562	0.784466	1	0.839283	0.839283	0.822672	0.743767	0.735046	0.712205	0.718434
LOOC260_116120	AP014680	1566726..1567433	glutamine amidotransferase	0.371272	0.356034	0.335986	0.34962	0.365659	0.364857	0.373679	0.652755	0.624687	0.73295	1	0.833995	0.833995	0.833194	0.821966	0.783474	0.66238	0.715308
LOOC260_116130	AP014680	complement(1567516..1568541)	beta-lactamase	0.368322	0.361249	0.382468	0.402055	0.340575	0.456463	0.336221	0.390629	0.469521	0.597924	1	0.650701	0.650701	0.663214	0.57997	0.46408	0.411849	0.451022
LOOC260_116140	AP014680	complement(1568553..1570388)	ABC-type multidrug transport system, ATPase and permease component	0.309947	0.314235	0.331693	0.326793	0.644102	0.634606	0.644102	0.65329	0.636138	0.815006	1	0.822973	0.822973	0.817455	0.688819	0.694332	0.631544	0.668911
LOOC260_116150	AP014680	complement(1570381..1572123)	ABC-type multidrug transport system, ATPase and permease component	-	-	0.302637	-	0.594185	0.576228	0.58994	0.595817	0.621936	0.781586	1	0.826314	0.826314	0.822722	0.700292	0.70323	0.575576	0.691803
LOOC260_116160	AP014680	complement(1572116..1572625)	transcriptional regulator	-	-	-	-	-	-	-	-	0.183129	0.441387	1	0.376539	0.376539	0.382227	-	0.184266	-	-
LOOC260_116170	AP014680	1572861..1574090	hypothetical protein	-	-	-	-	-	-	-	-	0.505604	-	1	0.362945	0.362945	-	-	-	-	-
LOOC260_116190	AP014680	complement(1574320..1574649)	hypothetical protein	-	-	-	-	-	-	-	0.580452	0.398935	0.779099	1	0.830472	0.830472	0.794507	0.580452	0.642103	0.522232	0.470859
LOOC260_116210	AP014680	complement(1575825..1575965)	hypothetical protein	-	-	-	-	-	-	-	-	-	-	1	-	-	-	-	-	-	-
LOOC260_116220	AP014680	1575919..1577340	major facilitator superfamily transporter	0.455246	0.445805	0.525034	0.454426	-	0.759438	-	0.669946	0.563212	-	1	0.782016	0.782016	0.794332	0.534065	-	0.740965	-
LOOC260_116230	AP014680	1577417..1579399	ABC transporter, ATP-binding and permease protein	-	-	0.297026	-	-	0.782485	-	0.52146	0.4454	0.578793	1	0.599824	0.599824	0.580809	0.654276	0.478821	0.438486	0.493802
LOOC260_116240	AP014680	complement(1579545..1579751)	hypothetical protein	-	-	-	-	-	-	-	0.298475	-	-	1	-	-	-	-	-	-	-
LOOC260_116250	AP014680	complement(1579748..1580461)	glycerol transporter	0.698747	-	0.272177	-	0.446456	0.640654	0.442306	0.67302	0.463054	-	1	-	-	0.722814	0.697086	0.259728	0.691277	0.705385
LOOC260_116260	AP014680	complement(1580543..1581892)	glucose-6-phosphate isomerase	0.714581	0.688177	0.701588	0.701588	0.70033	0.75733	0.699911	0.755235	0.762779	0.876779	1	0.89522	0.89522	0.879713	0.812236	0.793794	0.774515	0.774934
LOOC260_116270	AP014680	complement(1581940..1582812)	glucose transporter GlcU	0.312782	0.362064	0.291564	0.240912	0.544138	0.597526	0.521549	0.622851	0.533185	0.791235	1	0.272398	0.272398	0.318259	0.317573	0.325104	0.334001	0.602317
LOOC260_116280	AP014680	complement(1582983..1584509)	two-component sensor histidine kinase	0.376092	0.378291	0.335401	0.39442	0.456371	0.519055	0.464802	0.516856	0.453072	0.708941	1	0.811582	0.811582	0.813047	0.597136	0.588338	0.469201	0.515756
LOOC260_116290	AP014680	complement(1584506..1585228)	two-component response regulator	0.664835	0.671084	0.693741	0.676554	0.764837	0.783588	0.760931	0.823433	0.767182	0.881247	1	0.886715	0.886715	0.91406	0.752337	0.79062	0.750775	0.81562
LOOC260_116300	AP014680	complement(1585943..1586560)	peptidoglycan-binding protein LysM	-	-	-	-	-	-	-	0.37462	0.367948	0.621531	1	0.558613	0.512852	0.540499	0.52048	0.452794	-	0.37462
LOOC260_116310	AP014680	1586798..1587226	hypothetical protein	-	-	-	-	-	-	-	-	-	-	1	-	-	-	-	-	-	-
LOOC260_116320	AP014680	complement(1587460..1588200)	oxidoreductase	-	-	-	-	0.607878	0.793498	0.651962	0.542137	0.568434	-	1	-	-	-	-	-	-	0.290004
LOOC260_116330	AP014680	complement(1588226..1589026)	COF family hydrolase	-	-	-	-	0.335892	0.448334	0.333081	0.433576	-	0.725924	1	0.770901	0.770901	0.717491	0.53899	0.479958	0.569912	0.60013
LOOC260_116340	AP014680	complement(1589177..1589623)	MarR family transcriptional regulator	-	-	-	-	0.411962	0.466813	0.404309	0.396656	0.442576	0.802286	1	0.834176	0.834176	0.797187	0.581614	-	0.551	0.540794
LOOC260_116350	AP014680	1589756..1590565	lipopolysaccharide cholinephosphotransferase	-	-	0.202879	-	-	-	-	0.49274	-	0.665278	1	0.710137	0.710137	0.679081	-	-	0.456163	0.518277
LOOC260_116360	AP014680	complement(1590671..1591138)	universal stress protein UspA	-	-	-	-	0.423517	0.69052	0.417449	-	0.547311	0.774262	1	0.791254	0.791254	0.794896	-	-	-	-
LOOC260_116370	AP014680	complement(1591232..1593112)	acyltransferase	0.366538	0.397939	-	0.382239	0.404883	0.431454	0.410318	0.500899	0.450174	0.50724	1	0.587856	0.587856	0.351139	0.506334	-	0.506334	0.505126
LOOC260_116390	AP014680	complement(1593480..1594151)	ABC transporter ATP-binding protein	-	-	-	-	0.468123	-	0.485965	0.59302	0.49871	-	1	-	-	0.532695	-	-	-	-
LOOC260_116400	AP014680	complement(1594171..1595220)	ABC transporter permease protein	-	-	-	0.319042	-	-	0.27401	0.398122	0.272912	-	1	-	-	0.401965	-	-	-	-
LOOC260_116410	AP014680	complement(1595348..1595656)	hypothetical protein	0.433959	0.405024	0.383323	0.423108	0.484594	0.486406	0.461086	0.694372	0.522575	0.665438	1	0.806499	0.806499	0.781179	0.737776	0.690757	0.690757	0.585866
LOOC260_116420	AP014680	complement(1595719..1596075)	hypothetical protein	-	-	-	-	-	-	-	-	-	-	1	-	-	-	-	-	-	-
LOOC260_116430	AP014680	complement(1596255..1596971)	glucosamine-6-phosphate deaminase	0.553379	0.584556	0.590012	0.60638	0.636778	0.611837	0.647691	0.660941	0.603261	0.698355	1	0.512846	0.512846	0.575981	0.497257	-	-	0.657044
LOOC260_116440	AP014680	complement(1597250..1598485)	gluconate permease	-	-	-	-	-	-	-	-	-	0.8174	1	0.838323	0.838323	-	-	-	-	0.779359
LOOC260_116450	AP014680	1598691..1600046	ISLho3 transposase	-	-	-	-	-	-	-	-	-	-	-	-	-	-	-	-	-	-
LOOC260_116460	AP014680	complement(1600338..1601189)	cell surface hydrolase	0.250147	0.228308	0.256765	0.240881	0.237572	0.301109	0.296475	0.346774	0.328905	0.516204	1	0.520836	0.520836	-	0.279929	0.248162	0.297137	-
LOOC260_116470	AP014680	complement(1601212..1603032)	glucosamine--fructose-6-phosphate aminotransferase	0.592542	0.586641	0.611175	0.594405	0.609933	0.642542	0.612106	0.694406	0.617387	0.855901	1	0.897511	0.897511	0.90093	0.778568	0.782916	0.700617	0.720493
LOOC260_116480	AP014680	complement(1603369..1604715)	phosphoglucosamine mutase	0.661723	0.674424	0.640554	0.629122	0.691782	0.69771	0.692628	0.739623	0.682891	0.845044	1	0.886959	0.886959	0.861979	0.809057	0.785348	0.738777	0.759946
LOOC260_116490	AP014680	complement(1604778..1605533)	hypothetical protein	0.377031	0.373908	-	0.334875	0.416064	0.426214	-	0.372348	-	0.553461	1	0.54019	0.54019	0.558147	0.50428	0.501157	0.453537	0.404354
LOOC260_116500	AP014680	complement(1605523..1606371)	membrane protein	0.57287	0.54643	0.55931	0.56338	0.644058	0.703044	0.650161	0.698977	0.679315	0.819657	1	0.822369	0.822369	0.85559	0.762706	0.755926	0.705756	0.679315
LOOC260_116510	AP014680	complement(1607202..1609307)	sodium:proton antiporter	-	-	-	-	0.437612	0.458814	0.452833	0.491159	0.460444	0.608311	1	0.664033	0.664033	0.656966	-	-	0.46887	0.525952
LOOC260_116520	AP014680	complement(1609400..1610314)	UDP-N-acetylenolpyruvoylglucosamine reductase	0.540412	0.536059	0.583945	0.55285	0.572129	0.589543	0.569019	0.63121	0.600114	0.66044	1	0.730714	0.730714	0.690914	0.651112	0.643026	0.592652	0.602602
LOOC260_116530	AP014680	1610450..1611205	exodeoxyribonuclease III	0.501447	0.389764	0.394875	0.58612	0.696342	0.685393	0.691233	0.754738	0.718241	-	1	0.748899	0.748899	0.739409	0.570062	0.412394	0.72554	0.698533
LOOC260_116540	AP014680	1611286..1611822	DNA polymerase III, epsilon subunit related 3'-5' exonuclease	0.529757	0.517435	0.494848	0.518464	0.566719	0.711488	0.562612	0.686846	0.616003	0.725863	1	0.707381	0.707381	0.70841	0.6735	0.735104	0.658099	0.779252
LOOC260_116550	AP014680	complement(1612021..1612524)	acetyltransferase	-	-	-	-	-	0.238926	-	0.298953	-	0.408809	1	0.493751	0.493751	0.477894	0.283096	0.361243	0.312542	0.304616
LOOC260_116560	AP014680	complement(1612517..1613014)	ATP/GTP hydrolase	0.364557	0.361084	0.318259	0.388864	0.525442	0.553221	0.499979	0.587945	0.59952	0.645818	1	0.655079	0.655079	0.650449	0.667811	0.649292	0.577528	0.586788
LOOC260_116570	AP014680	complement(1613046..1614023)	phosphate acetyltransferase	0.539394	0.550486	0.532973	0.602443	0.64973	0.658486	0.644475	0.754227	0.651482	0.786919	1	0.83187	0.83187	0.835957	0.775827	0.753059	0.68534	0.771741
LOOC260_116580	AP014680	complement(1614042..1614749)	uracil-DNA glycosylase	0.621526	0.606481	0.617567	0.616774	0.675366	0.693578	0.686452	0.73	0.680117	0.707829	1	0.874896	0.874896	0.851936	0.796511	0.715747	0.770381	0.729209
LOOC260_116590	AP014680	1615231..1615779	hypothetical protein	-	-	-	-	0.247897	0.339186	-	0.474047	0.308065	0.586085	1	0.596459	0.596459	0.600606	0.602683	0.525916	0.264495	0.379645
LOOC260_116600	AP014680	complement(1615974..1616444)	SsrA-binding protein	0.61777	0.626186	0.61777	0.621377	0.698304	0.729555	0.691093	0.715133	0.693496	0.808885	1	0.86538	0.86538	0.828116	0.743978	0.667054	0.771624	0.748786
LOOC260_116610	AP014680	complement(1616468..1618804)	exoribonuclease R	0.480331	0.48081	0.456589	0.463304	0.495199	0.531889	0.49328	0.608629	0.495439	0.778655	1	0.80959	0.80959	0.813668	0.717264	0.693283	0.582969	0.610787
LOOC260_116620	AP014680	complement(1618813..1619562)	carboxylesterase	-	-	-	-	0.362947	-	0.360723	0.517764	0.383687	0.592581	1	0.599248	0.599248	0.545174	0.453319	-	0.455542	0.518507
LOOC260_116630	AP014680	complement(1619666..1619905)	preprotein translocase subunit SecG	0.387749	0.324329	0.348721	0.324329	0.504832	0.595084	0.524346	0.621916	0.514589	0.821933	1	0.851201	0.851201	0.863397	-	0.792665	0.663382	0.553617
LOOC260_116640	AP014680	complement(1620048..1621412)	ISLho1 transposase	-	-	-	-	-	-	-	-	-	-	1	-	-	-	-	-	-	-
LOOC260_116650	AP014680	complement(1621528..1623072)	chloride channel protein	0.365513	0.400218	0.39984	0.382111	0.48132	0.513762	0.476794	0.535263	0.511121	-	1	0.586942	0.586942	0.667291	0.523947	0.502822	0.429264	0.508481
LOOC260_116660	AP014680	complement(1623369..1624694)	enolase	-	-	-	0.720167	0.698279	-	0.694845	0.784546	0.811585	0.902144	1	0.909441	0.909441	0.918025	0.843345	0.858367	0.77682	0.769524
LOOC260_116670	AP014680	complement(1624793..1625551)	triose-phosphate isomerase	0.587139	0.588615	0.604863	0.562765	0.587877	0.561289	0.589354	0.615204	0.541346	0.773259	1	0.752578	0.752578	0.800585	0.640316	0.571627	0.641792	0.66912
LOOC260_116680	AP014680	complement(1626205..1626831)	hypothetical protein	-	-	-	-	-	-	-	-	-	-	1	-	-	-	-	-	-	-
LOOC260_116690	AP014680	complement(1626849..1627679)	hypothetical protein	-	-	-	-	-	-	-	-	-	-	1	-	-	0.151126	-	-	-	-
LOOC260_116700	AP014680	complement(1627708..1628214)	hypothetical protein	-	-	-	-	-	-	-	-	-	-	1	-	-	-	-	-	-	-
LOOC260_116710	AP014680	complement(1628273..1629502)	hypothetical protein	-	-	-	-	-	-	-	-	-	-	1	-	-	-	-	-	-	-
LOOC260_116720	AP014680	complement(1629633..1631885)	hypothetical protein	-	-	-	-	-	-	-	-	-	-	1	-	-	-	-	-	-	-
LOOC260_116730	AP014680	complement(1631939..1632145)	hypothetical protein	-	-	-	-	-	-	-	-	0.54843	0.434845	1	0.390519	0.390519	-	-	-	-	-
LOOC260_116740	AP014680	1632290..1632559	hypothetical protein	-	-	-	-	-	-	-	-	0.239856	-	1	0.201636	0.201636	-	-	-	-	-
LOOC260_116750	AP014680	complement(1632664..1633866)	phosphoglycerate kinase	0.741823	0.736534	0.716821	0.733649	0.795669	0.795669	0.796632	0.852402	0.761054	0.908172	1	0.931248	0.931248	0.924518	0.860094	0.849035	0.821151	0.904805
LOOC260_116760	AP014680	complement(1633946..1634962)	glyceraldehyde-3-phosphate dehydrogenase	0.702591	0.694301	0.730231	0.717518	0.821444	0.830842	0.824208	0.784959	0.678269	0.872303	1	0.937533	0.937533	0.941956	0.839687	0.839135	0.835818	0.876724
LOOC260_116780	AP014680	complement(1635416..1636342)	L-2-hydroxyisocaproate dehydrogenase	-	-	-	-	-	0.843976	-	0.82862	-	-	1	0.732795	0.732795	-	0.816948	0.792378	0.807734	-
LOOC260_116790	AP014680	complement(1636510..1636635)	hypothetical protein	-	-	-	-	-	-	-	-	-	0.761864	1	0.838068	0.838068	0.899984	0.847593	0.880933	-	0.49515
LOOC260_116800	AP014680	1636915..1637061	hypothetical protein	-	-	-	-	-	-	-	-	-	-	1	0.395911	0.395911	0.395911	-	-	-	-
LOOC260_116810	AP014680	1637034..1637240	hypothetical protein	-	-	-	-	-	-	-	-	-	-	1	-	-	-	-	-	-	-
LOOC260_116820	AP014680	1637282..1637878	ATP-dependent Clp protease proteolytic subunit	0.760986	0.761941	0.781063	0.743776	0.785843	0.772458	0.790623	0.83747	0.771502	0.903436	1	0.932118	0.932118	0.946459	0.918735	0.8977	0.88336	0.881448
LOOC260_116830	AP014680	complement(1637973..1638908)	sporulation regulator WhiA	0.594239	0.59179	0.556905	0.593014	0.660946	0.69522	0.668903	0.782125	0.681143	0.846998	1	0.87821	0.87821	0.89657	0.842714	0.79314	0.730104	0.779065
LOOC260_116840	AP014680	complement(1638924..1639925)	CofD protein	0.584305	0.587666	0.591027	0.583185	0.673943	0.671702	0.668901	0.720442	0.667781	0.796074	1	0.803917	0.803917	0.819045	0.765822	0.735569	0.709798	0.712038
LOOC260_116850	AP014680	complement(1639922..1640806)	P-loop ATPase family protein	0.53379	0.515294	0.515932	0.559301	0.612235	0.661344	0.618613	0.676012	0.646675	0.727034	1	0.769765	0.769765	0.758922	0.664533	0.640297	0.58226	0.646675
LOOC260_116860	AP014680	complement(1641942..1643321)	argininosuccinate lyase	-	-	-	-	0.708447	0.676906	0.708043	0.780021	-	0.836634	1	0.862918	0.862918	0.865344	0.746458	0.766273	0.744032	-
LOOC260_116870	AP014680	complement(1643322..1644545)	argininosuccinate synthase	-	-	-	-	0.592415	0.754617	0.619217	0.76617	-	0.821161	1	0.885857	0.885857	0.878001	0.674209	0.674671	0.719033	-
LOOC260_116880	AP014680	complement(1644879..1645349)	S-ribosylhomocysteinase	0.806825	0.756174	0.800936	0.766776	0.752639	0.785622	0.76913	0.833915	-	0.863363	1	0.961131	0.961131	0.96702	0.823314	0.808003	0.766776	0.726726
LOOC260_116890	AP014680	complement(1645455..1648292)	excinuclease ABC subunit A	0.730536	0.740019	0.726587	0.743183	0.788222	0.793755	0.790001	0.825758	0.81509	0.866653	1	0.888182	0.888182	0.87633	0.835435	0.799284	0.779529	0.825363
LOOC260_116900	AP014680	complement(1648441..1650444)	excinuclease ABC subunit B	0.74028	0.730911	0.732614	0.7451	0.787965	0.827418	0.792792	0.852967	0.782291	0.910305	1	0.923363	0.923363	0.922228	0.849275	0.812378	0.814928	0.84587
LOOC260_116910	AP014680	complement(1650768..1651409)	hydrolase of HD superfamily-like protein	0.596691	0.584548	-	0.594957	0.688628	0.757147	0.690364	0.725057	0.67215	0.816994	1	0.816994	0.816994	0.780564	0.784034	0.7823	0.732861	0.737198
LOOC260_116920	AP014680	complement(1651541..1653265)	phosphoglucomutase	0.484734	0.471747	0.470448	0.484085	0.646424	0.683438	0.639282	0.767855	0.677594	0.792855	1	0.832141	0.832141	0.853245	0.732465	0.710387	0.624671	0.662334
LOOC260_116930	AP014680	complement(1653510..1654451)	thioredoxin reductase	0.658602	0.654977	0.577635	0.633225	0.757699	0.717819	0.759512	0.798182	0.738363	0.866462	1	0.899696	0.899696	0.880965	0.691232	-	0.763741	0.784286
LOOC260_116940	AP014680	complement(1654576..1665771)	LPXTG-motif protein cell wall anchor domain protein	-	-	-	-	-	-	-	-	-	-	1	-	-	-	-	-	-	-
LOOC260_116950	AP014680	complement(1666199..1667092)	UTP--glucose-1-phosphate uridylyltransferase	0.731423	0.726343	0.712375	0.734598	0.776503	0.742851	0.776503	0.85079	0.753646	0.907934	1	0.916189	0.916189	0.911109	0.841901	0.853965	0.76317	0.820314
LOOC260_116960	AP014680	complement(1667147..1668163)	glycerol-3-phosphate dehydrogenase	0.522478	0.529696	0.494716	0.511373	0.565233	0.642414	0.559125	0.63464	0.602991	0.761795	1	0.785115	0.785115	0.79733	0.764015	0.731811	0.637972	0.649632
LOOC260_116970	AP014680	complement(1668194..1669030)	prolipoprotein diacylglyceryl transferase	-	-	-	-	0.580237	-	-	0.623447	-	0.770227	1	0.757881	0.757881	0.724959	0.668715	0.630306	0.669402	0.654312
LOOC260_116980	AP014680	complement(1669037..1669972)	HPr kinase/phosphorylase	0.57402	0.570986	0.540645	0.587369	0.642589	0.672929	0.640769	0.733004	0.640161	0.895628	1	0.913226	0.913226	0.903517	0.767591	0.751208	0.688706	0.760917
LOOC260_116990	AP014680	complement(1670001..1670363)	membrane protein	-	-	-	-	0.292886	0.629606	0.296253	0.548795	0.494921	0.607721	1	0.7744	0.7744	-	0.646442	0.595933	0.395586	0.629606
LOOC260_117000	AP014680	complement(1670378..1670686)	phage shock protein	-	-	-	-	-	-	-	0.31336	0.309737	0.561566	1	0.702877	0.702877	0.539823	0.360465	0.402134	-	0.344159
LOOC260_117010	AP014680	complement(1671144..1671287)	hypothetical protein	-	-	-	-	0.602502	-	0.593954	-	-	0.619599	1	0.713631	0.713631	0.82476	-	-	-	-
LOOC260_117020	AP014680	complement(1671426..1672100)	phosphate transport system regulatory protein	0.24386	-	-	0.259049	0.329094	0.321498	0.332468	0.380572	0.355255	0.302931	1	0.296181	0.296181	0.299557	0.278459	0.282679	0.298712	0.329938
LOOC260_117030	AP014680	complement(1672116..1672874)	phosphate ABC transporter ATP-binding protein	0.678195	0.678195	0.630329	0.675985	0.726061	0.649475	0.705441	0.684821	0.698813	0.652421	1	0.689241	0.689241	0.679667	-	-	0.696605	0.721641
LOOC260_117040	AP014680	complement(1672889..1673680)	phosphate ABC transporter ATP-binding protein	0.623578	0.599566	-	0.596741	0.663833	0.636291	0.663127	0.676546	0.644059	0.617928	1	0.633466	0.633466	0.626403	0.573436	0.544481	0.644059	0.636291
LOOC260_117050	AP014680	complement(1673695..1674579)	phosphate ABC transporter permease protein	0.675448	0.676801	0.419864	0.651783	0.696408	0.730216	0.706551	0.755234	0.703847	0.680858	1	0.617299	0.617299	0.678153	0.619329	0.601747	0.737655	0.753205
LOOC260_117060	AP014680	complement(1674576..1675496)	phosphate ABC transporter permease protein	0.551181	0.556331	0.358645	0.549892	0.652277	0.675459	0.65421	0.741784	0.643262	0.609778	1	0.619437	0.619437	0.594324	0.579513	0.562771	0.676102	0.644551
LOOC260_117070	AP014680	complement(1675527..1676372)	phosphate transport system substrate-binding protein	0.494255	0.484815	0.333767	0.525274	0.576523	0.605519	0.596752	0.61361	0.559664	0.534041	1	0.534715	0.534715	0.509092	0.462563	0.482793	0.554945	0.6008
LOOC260_117080	AP014680	complement(1676747..1678099)	two-component sensor histidine kinase	-	-	0.175389	-	0.265838	0.247664	0.278518	0.315712	0.262457	-	1	-	-	-	-	-	0.275982	0.337268
LOOC260_117090	AP014680	complement(1678096..1678788)	two-component response regulator	-	-	-	-	-	-	-	0.521402	0.499985	-	1	-	-	-	-	-	0.517283	0.504927
LOOC260_117100	AP014680	complement(1678823..1679821)	peptide chain release factor 2	0.629376	0.611011	0.617688	0.639392	0.696711	0.707284	0.681685	0.744014	0.764603	0.83806	1	0.858651	0.858651	0.828044	0.737335	0.716745	0.710624	0.739005
LOOC260_117110	AP014680	complement(1680014..1682377)	preprotein translocase subunit SecA	0.712244	0.7056	0.711295	0.710345	0.73124	0.769466	0.724589	0.801516	0.742396	0.826682	1	0.892687	0.892687	0.876304	0.853986	0.838078	0.78988	0.811723
LOOC260_117120	AP014680	complement(1682753..1683301)	sigma-54 modulation protein	0.70685	0.687099	0.693335	0.700611	0.72868	0.732839	0.722444	0.773379	0.740115	0.797289	1	0.863821	0.863821	0.867977	0.824317	0.817041	0.77234	0.798328
LOOC260_117130	AP014680	complement(1683432..1684115)	competence protein ComF / amidophosphoribosyltransferase	0.281178	0.256866	-	0.289282	0.205811	0.316836	0.313594	0.348442	0.226072	0.433533	1	-	-	0.467569	0.439205	0.357356	0.375184	0.391392
LOOC260_117140	AP014680	complement(1684103..1685437)	competence protein ComF / DEAD/DEAH box helicase	0.342392	0.321463	0.302208	0.333602	0.267046	0.472574	0.287139	0.484714	0.403088	0.647964	1	-	-	0.661359	0.581408	0.531177	0.479271	0.409367
LOOC260_117150	AP014680	1685510..1686142	hypothetical protein	0.482588	0.479911	0.471881	0.483479	0.454933	0.41925	0.444227	0.486157	0.407652	0.489723	1	0.586961	0.586961	0.588747	0.65922	0.537896	0.488832	0.513811
LOOC260_117160	AP014680	complement(1686301..1688139)	amino acid permease	-	-	-	-	0.675161	0.639102	0.674539	0.751009	0.630087	0.853281	1	0.899909	0.899909	0.903637	0.792353	0.840538	0.72552	0.775256
LOOC260_117170	AP014680	complement(1688654..1690282)	molecular chaperone GroEL	0.763686	0.773412	0.77017	0.78602	0.791423	0.809435	0.796107	0.837174	0.814839	0.890128	1	0.912823	0.912823	0.899854	0.829248	0.852303	0.833211	0.861309
LOOC260_117180	AP014680	complement(1690344..1690628)	molecular chaperone GroES	0.703294	0.705373	0.595404	0.597478	0.595404	0.655576	0.595404	0.705373	0.65765	0.875509	1	0.890031	0.890031	0.842312	0.881736	0.802889	0.63068	0.76554
LOOC260_117190	AP014680	complement(1691078..1691722)	redox-sensing transcriptional repressor Rex	0.69522	0.69522	0.629846	0.69522	0.733205	0.797696	0.735857	0.783562	0.768542	0.886038	1	0.875438	0.875438	0.882504	0.760593	0.780028	0.729674	0.790628
LOOC260_117200	AP014680	1691883..1693805	multidrug ABC transporter ATP-binding protein	0.417833	0.434558	0.407563	0.439253	0.506742	0.52288	0.514077	0.572177	0.526109	0.652283	1	0.718304	0.718304	0.71449	0.656391	0.612083	0.514371	0.54078
LOOC260_117210	AP014680	complement(1693986..1695017)	tRNA threonylcarbamoyladenosine biosynthesis protein Gcp	0.605312	0.602055	0.606399	0.60477	0.681862	0.684033	0.658517	0.717693	0.67046	0.797499	1	0.781212	0.781212	0.799671	0.776868	0.735066	0.714979	0.748638
LOOC260_117220	AP014680	complement(1695019..1695600)	ribosomal-protein-alanine acetyltransferase	0.323305	0.335891	0.308786	0.298135	0.333956	0.406563	0.339764	0.454967	0.33105	0.725062	1	0.712478	0.712478	0.635999	0.394944	0.340731	0.496593	0.48401
LOOC260_117230	AP014680	complement(1695584..1696312)	glycoprotein endopeptidase	0.276245	0.270796	0.282469	0.266127	0.405431	0.421774	0.388309	0.402318	0.413213	0.5603	1	0.555629	0.555629	0.573529	0.546291	0.540064	0.378193	0.403873
LOOC260_117240	AP014680	complement(1696412..1697407)	UDP-glucose 4-epimerase	0.63291	0.635739	0.629517	0.64592	0.731329	0.770357	0.734157	0.845019	0.758478	0.845019	1	0.9095	0.9095	0.900451	0.848412	0.831444	0.830878	0.796941
LOOC260_117250	AP014680	complement(1697456..1698229)	acyl-ACP thioesterase	0.272321	0.268066	0.2553	0.249626	0.288634	0.358849	0.291471	0.41346	0.362395	0.602117	1	0.631195	0.631195	0.595025	0.402821	0.414169	0.396438	0.425518
LOOC260_117260	AP014680	complement(1698243..1699106)	16S rRNA methyltransferase	0.470229	0.470884	0.459764	0.470884	0.570297	0.640279	0.608886	0.639625	0.631777	0.669057	1	0.707645	0.707645	0.722687	0.669057	0.642895	0.633738	0.665133
LOOC260_117270	AP014680	complement(1699131..1699472)	hypothetical protein	0.302093	0.285672	0.280745	0.282387	0.377631	0.428538	0.395695	0.495865	0.39241	0.70606	1	0.753679	0.753679	0.738903	0.592752	0.489295	0.389126	0.446601
LOOC260_117280	AP014680	complement(1699483..1700490)	DNA polymerase III subunit delta'	-	-	0.186888	-	0.323433	0.32847	0.341901	0.452703	0.382192	0.574139	1	0.58477	0.58477	0.58645	0.506986	0.425283	0.381074	0.403458
LOOC260_117290	AP014680	complement(1700503..1700832)	hypothetical protein	0.512876	0.490502	0.485337	0.636811	0.769348	0.7573	0.772788	0.869184	0.802053	0.951802	1	0.924263	0.924263	0.845085	0.605826	0.623039	0.56968	0.788281
LOOC260_117300	AP014680	complement(1700856..1701494)	thymidylate kinase	0.553955	0.554847	0.545034	0.56912	0.594991	0.611941	0.59053	0.634243	0.633351	0.761811	1	0.768057	0.768057	0.748429	0.673496	0.597668	0.561984	0.617293
LOOC260_117310	AP014680	complement(1701525..1701770)	hypothetical protein	-	-	-	-	-	0.350985	-	0.441062	0.31634	0.579642	1	0.699743	0.699743	0.699743	0.508042	0.551926	0.381011	0.431823
LOOC260_117320	AP014680	complement(1701781..1702380)	recombination protein RecR	0.701204	0.688131	0.701204	0.72548	0.827258	0.862739	0.825389	0.88048	0.812317	0.915963	1	0.927167	0.927167	0.942107	0.828192	0.787107	0.844997	0.852468
LOOC260_117330	AP014680	complement(1702396..1702710)	hypothetical protein	0.569262	0.584242	0.573006	0.612334	0.447528	0.597354	0.580498	0.591734	0.466256	0.728445	1	0.838941	0.838941	0.799613	0.692866	0.677881	0.511202	0.58237
LOOC260_117340	AP014680	complement(1702728..1704482)	DNA polymerase III subunit gamma/tau	0.381295	0.379061	0.352577	0.394058	0.51914	0.554558	0.51914	0.628905	0.569874	0.701338	1	0.719206	0.719206	0.721759	0.658261	0.61678	0.595082	0.600187
LOOC260_117350	AP014680	complement(1704849..1705349)	tRNA-specific adenosine deaminase	0.507193	0.486104	0.452807	0.491654	0.527173	0.528283	0.461687	0.560471	0.500535	0.653702	1	0.655924	0.655924	0.661473	0.618186	0.613746	0.516074	0.546041
LOOC260_117360	AP014680	complement(1705333..1705962)	16S RNA G1207 methylase RsmC	0.457804	0.482408	0.474501	0.501742	0.494711	0.589618	0.50262	0.608072	0.54568	0.682767	1	0.717039	0.717039	0.700342	-	-	0.548315	0.597528
LOOC260_117370	AP014680	1706183..1706413	glutaredoxin	-	-	-	-	0.633699	0.67467	0.650572	0.667438	0.597553	0.869867	1	0.886733	0.886733	0.698769	0.797571	0.768656	0.727684	0.624062
LOOC260_117380	AP014680	1706505..1708670	ribonucleotide-diphosphate reductase subunit alpha	-	0.448325	-	-	0.751924	0.788175	0.748587	0.83933	0.776089	0.849614	1	0.905914	0.905914	0.887921	0.793314	0.762468	0.81465	0.830333
LOOC260_117390	AP014680	1708695..1709672	ribonucleotide-diphosphate reductase subunit beta	0.374128	0.375845	-	0.314631	0.747706	0.80892	0.750567	0.799767	0.741986	0.891874	1	0.948511	0.948511	0.948511	0.867846	0.867273	0.81979	0.839813
LOOC260_117400	AP014680	complement(1709810..1710178)	50S ribosomal protein L7/L12	0.567493	0.572623	0.452957	0.528177	0.529885	0.550398	0.57091	0.7487	0.606813	0.781181	1	0.726479	0.726479	0.738444	0.622195	0.608522	0.647838	0.712801
LOOC260_117410	AP014680	complement(1710222..1710722)	50S ribosomal protein L10	0.488708	0.479217	0.486337	0.499386	0.622761	0.629878	0.631064	0.659535	0.666652	0.763927	1	0.793584	0.793584	0.759184	0.658349	0.638181	0.546837	0.736644
LOOC260_117420	AP014680	complement(1710911..1711603)	50S ribosomal protein L1	0.662752	0.665263	0.613377	0.646015	0.667772	0.681998	0.676141	0.792463	0.736393	0.851879	1	0.928868	0.928868	0.908785	0.820078	0.84351	0.812548	0.774051
LOOC260_117430	AP014680	complement(1711695..1712120)	50S ribosomal protein L11	0.749987	0.741835	0.737757	0.792108	0.93342	0.938856	0.93342	0.922548	0.926626	0.948366	1	0.963311	0.963311	0.955159	0.846458	0.846458	0.91168	0.93342
LOOC260_117440	AP014680	complement(1712263..1712811)	transcription antitermination protein NusG	0.634561	0.642844	0.599362	0.646985	0.671829	0.797094	0.674935	0.796057	0.74326	0.96066	1	0.888193	0.888193	0.886124	0.780528	0.768107	0.805375	0.74326
LOOC260_117450	AP014680	complement(1712922..1713101)	preprotein translocase subunit SecE	0.504827	0.498312	0.54392	0.413611	0.468992	0.423384	0.452704	0.488539	0.446188	0.664456	1	0.742641	0.742641	0.742641	0.602559	0.491796	0.488539	0.592786
LOOC260_117460	AP014680	complement(1713121..1713273)	50S ribosomal protein L33	0.667877	0.660329	0.667877	0.675425	0.641458	-	0.641458	0.841485	0.641458	0.807518	1	-	-	0.784873	0.705618	0.622588	-	0.758455
LOOC260_117470	AP014680	1713550..1716897	hypothetical protein	-	-	-	-	-	0.256023	-	-	-	-	1	-	-	-	-	-	-	-
LOOC260_117480	AP014680	1716914..1717609	hypothetical protein	-	-	-	-	-	0.500827	-	-	-	-	1	-	-	-	-	0.316477	-	0.333313
LOOC260_117490	AP014680	1717625..1718512	iron ABC transporter substrate-binding protein	-	-	-	-	-	0.697175	-	-	-	-	1	-	-	-	-	0.603063	0.517274	0.539041
LOOC260_117500	AP014680	1718527..1719489	iron ABC transporter permease protein	-	-	-	-	-	0.499043	-	0.192798	0.231866	-	1	0.161291	0.161291	-	0.164442	0.488331	0.354742	0.452413
LOOC260_117510	AP014680	1719479..1720237	iron ABC transporter ATP-binding protein	-	-	-	-	-	0.607846	-	0.34913	0.345424	-	1	0.340976	0.340976	0.295755	-	0.439569	0.409176	0.354319
LOOC260_117520	AP014680	complement(1720527..1721714)	branched-chain amino acid ABC transporter substrate-binding protein	-	-	-	-	0.609619	-	0.585797	0.688375	-	-	1	-	-	-	-	-	-	-
LOOC260_117530	AP014680	complement(1722099..1722572)	glutathione peroxidase	-	-	-	-	0.705041	0.526418	0.692112	0.473536	-	-	1	0.763798	0.763798	0.772022	-	-	0.482939	0.46296
LOOC260_117540	AP014680	complement(1722718..1723626)	glycine betaine/carnitine/choline ABC transporter substrate-binding protein	-	-	-	-	-	-	0.576841	-	0.650271	-	1	-	-	-	-	-	0.628491	-
LOOC260_117550	AP014680	complement(1723629..1724477)	glycine betaine/carnitine/choline ABC transporter permease protein	-	-	-	-	-	-	0.743265	-	0.781223	-	1	-	-	-	-	-	0.76328	-
LOOC260_117560	AP014680	complement(1724477..1725670)	glycine betaine/carnitine/choline ABC transporter ATP-binding protein	-	-	-	-	0.704945	-	0.710231	-	0.760208	-	1	-	-	-	-	-	0.776545	-
LOOC260_117570	AP014680	complement(1725716..1725913)	hypothetical protein	-	-	-	-	-	-	-	-	-	-	1	-	-	-	-	-	-	-
LOOC260_117580	AP014680	1726297..1727451	Na(+)/H(+) antiporter	0.462087	0.449627	0.464164	0.450146	0.511933	0.579432	0.610065	0.614738	0.562297	0.457934	1	0.512452	0.512452	0.516086	0.529586	0.509856	0.514529	0.556586
LOOC260_117590	AP014680	complement(1727509..1728615)	alcohol dehydrogenase	-	-	-	-	-	-	-	-	-	-	1	0.488171	0.488171	-	0.455283	0.453227	0.504102	0.483032
LOOC260_117600	AP014680	complement(1728637..1729497)	NmrA family protein	-	-	-	-	-	-	-	-	-	-	1	-	-	-	-	-	-	-
LOOC260_117610	AP014680	complement(1729864..1730304)	transcriptional regulator	-	-	-	-	-	-	-	-	-	-	1	-	-	-	-	-	-	0.342451
LOOC260_117620	AP014680	complement(1730378..1730746)	hypothetical protein	-	-	-	-	0.406978	0.600585	-	0.426798	-	0.484726	1	-	-	0.356671	-	-	-	0.531984
LOOC260_117630	AP014680	complement(1730834..1731232)	glyoxalase	-	-	-	-	-	0.770409	-	-	-	-	1	-	-	-	-	-	-	-
LOOC260_117640	AP014680	complement(1731373..1733130)	ATP-dependent DNA helicase RecQ	0.492685	0.497135	0.493956	0.457401	0.634772	0.64399	0.631593	0.658612	0.74539	-	1	0.776223	0.776223	0.772409	-	-	0.743165	0.649712
LOOC260_117650	AP014680	complement(1733344..1733937)	peptidyl-prolyl cis-trans isomerase	0.640063	0.660008	0.689448	0.664757	0.643862	0.756877	0.637215	0.71794	0.6847	0.737883	1	0.749278	0.749278	0.752128	0.678051	0.725536	0.827155	0.689448
LOOC260_117660	AP014680	complement(1734026..1734418)	MerR family transcriptional regulator	-	0.341005	-	-	0.702297	-	0.391586	-	-	0.458063	1	0.408927	0.408927	-	-	-	0.45373	-
LOOC260_117670	AP014680	complement(1734556..1735044)	flavodoxin	0.335278	0.317505	-	-	0.485761	-	-	-	-	0.287884	1	0.249967	0.249967	0.312768	0.341203	-	-	-
LOOC260_117680	AP014680	complement(1735215..1736795)	major facilitator superfamily transporter	-	-	-	-	0.669628	-	-	-	0.548514	0.646294	1	0.662591	0.662591	0.784445	-	-	-	-
LOOC260_117690	AP014680	complement(1736779..1737345)	transcriptional regulator	-	-	-	-	0.469226	-	-	-	0.364064	0.373985	1	0.398787	0.398787	0.556532	-	-	-	0.432519
LOOC260_117700	AP014680	complement(1737474..1738082)	TetR family transcriptional regulator	-	-	-	-	-	-	-	-	-	-	1	0.248321	0.248321	0.484401	-	-	-	-
LOOC260_117710	AP014680	1738194..1739588	major facilitator superfamily transporter	-	-	-	-	-	-	-	-	-	-	1	-	-	0.59071	-	-	-	-
LOOC260_117720	AP014680	1739694..1740548	NmrA family protein	-	-	-	-	-	0.522746	-	0.426358	0.626497	0.630513	1	0.574956	0.574956	0.69611	-	0.481245	0.381512	0.124477
LOOC260_117730	AP014680	1740598..1741026	transcriptional regulator	-	-	0.452676	-	-	0.582411	-	0.493218	0.660791	0.694577	1	0.635117	0.635117	0.666198	0.285099	0.52565	-	0.618898
LOOC260_117740	AP014680	complement(1741146..1742393)	ABC transporter permease	-	-	-	-	-	-	-	-	-	-	1	-	-	-	-	-	-	-
LOOC260_117750	AP014680	complement(1742590..1743030)	ABC transporter permease	-	-	-	-	-	-	-	-	-	-	1	-	-	-	-	-	-	-
LOOC260_117760	AP014680	complement(1743067..1743654)	transcriptional regulator	-	-	-	-	0.287868	-	0.261177	0.203023	0.250688	-	1	0.295496	0.295496	0.25641	-	-	-	0.198256
LOOC260_117770	AP014680	1743885..1745261	hypothetical protein	-	-	-	-	0.392657	0.405841	0.41367	0.365462	0.382356	0.515856	1	0.736709	0.736709	0.704981	-	-	0.169332	0.426032
LOOC260_117780	AP014680	1745371..1746195	hypothetical protein	-	-	-	-	-	0.393771	-	-	-	0.327294	1	-	-	-	-	-	-	-
LOOC260_117790	AP014680	1746353..1747051	two-component system response regulator	0.443418	-	-	-	0.60775	0.617659	-	0.508656	-	0.528475	1	0.782817	0.782817	0.790249	-	-	0.624266	0.525997
LOOC260_117800	AP014680	1747068..1748423	signal transduction histidine kinase	0.214605	-	-	-	0.478235	0.324873	-	0.262346	-	0.29192	1	0.589347	0.589347	0.639623	-	-	0.313889	0.246714
LOOC260_117810	AP014680	1748696..1749349	cytochrome O ubiquinol oxidase	-	-	-	-	0.564851	-	-	-	-	-	1	0.724315	0.724315	0.702695	-	-	-	-
LOOC260_117820	AP014680	1749342..1750007	phosphatidylglycerophosphatase	-	-	-	-	0.288455	-	-	-	-	-	1	0.515376	0.515376	0.506581	0.289334	-	-	-
LOOC260_117830	AP014680	1750009..1750953	glycosyltransferase	-	-	-	-	0.667862	0.56437	0.306241	0.57821	-	-	1	0.76654	0.76654	0.782184	-	0.549328	0.320682	0.53248
LOOC260_117840	AP014680	complement(1751188..1751370)	hypothetical protein	-	-	-	-	-	-	-	-	-	-	1	-	-	-	-	-	-	-
LOOC260_117850	AP014680	complement(1751351..1751533)	hypothetical protein	-	-	-	-	-	-	-	-	-	-	1	-	-	-	-	-	-	-
LOOC260_117860	AP014680	1750956..1752920	membrane protein	-	-	-	-	0.327271	-	-	-	-	-	1	-	-	0.438905	-	0.285079	-	-
LOOC260_117870	AP014680	1752956..1753387	membrane protein	-	-	0.314883	0.233387	0.367372	0.632578	0.360465	0.494449	0.470969	-	1	-	-	-	-	-	0.432291	0.502736
LOOC260_117880	AP014680	1753526..1754761	major facilitator superfamily transporter	-	-	-	-	0.741303	-	0.717196	-	-	-	1	0.707923	0.707923	0.778856	-	-	-	-
LOOC260_117890	AP014680	complement(1755033..1758587)	LPXTG-motif cell wall anchor domain protein	-	-	-	-	-	-	-	-	-	-	1	-	-	-	-	-	-	-
LOOC260_117900	AP014680	1758935..1760326	amino acid permease	-	-	0.627389	-	-	-	-	0.711902	-	-	1	0.783927	0.783927	-	-	0.706491	0.721062	-
LOOC260_117910	AP014680	1760732..1761298	membrane protein	-	-	-	-	0.234122	-	0.276047	-	0.24128	-	1	-	-	0.215717	-	-	0.22901	0.211627
LOOC260_117920	AP014680	complement(1761345..1762358)	NADPH:quinone reductase	-	-	-	-	0.553864	0.663854	-	0.504479	0.362501	-	1	0.549373	0.549373	0.502796	-	-	0.592585	0.538711
LOOC260_117930	AP014680	complement(1762351..1762668)	ArsR family transcriptional regulator	-	-	-	-	0.386885	0.671358	0.217264	0.332112	0.388652	-	1	0.41869	0.41869	-	-	-	0.420456	0.411622
LOOC260_117940	AP014680	1762868..1763437	UDP-glucose 4-epimerase	0.486797	-	-	-	-	-	-	-	-	0.601404	1	-	-	-	-	-	-	-
LOOC260_117950	AP014680	1763487..1763963	transcriptional regulator	0.453535	-	-	-	-	-	-	-	-	0.569342	1	-	-	-	-	-	-	0.283442
LOOC260_117960	AP014680	complement(1764054..1766588)	aminopeptidase N	0.645437	0.636561	0.60905	0.685821	0.760593	0.767252	0.764585	0.753047	0.713331	0.708671	1	0.734413	0.734413	0.765696	0.728642	0.671173	0.771019	0.734413
LOOC260_117970	AP014680	1766848..1767774	ABC transporter	-	-	-	0.241104	0.441109	-	0.417433	0.244842	-	0.207458	1	0.488461	0.488461	0.684105	-	-	0.25045	-
LOOC260_117980	AP014680	1768611..1769381	hypothetical protein	-	-	-	-	0.175282	-	-	-	-	-	1	-	-	0.445869	-	-	-	-
LOOC260_117990	AP014680	complement(1769390..1770289)	signal transduction histidine kinase	-	-	-	-	0.249663	-	0.241979	-	-	-	1	-	-	0.38795	-	-	-	-
LOOC260_118000	AP014680	complement(1770286..1770954)	two-component response regulator	-	-	-	-	0.416861	-	0.398958	-	-	-	1	0.508084	0.508084	0.454373	-	-	-	-
LOOC260_118010	AP014680	complement(1771068..1772651)	Na+/H+ antiporter	0.282023	0.286742	-	0.344456	-	-	-	0.371679	-	0.336471	1	-	-	0.596003	0.325218	0.250444	-	-
LOOC260_118020	AP014680	complement(1772696..1773253)	acetyltransferase	0.295634	0.303708	-	-	-	-	-	0.314807	0.309762	-	1	0.307745	0.307745	0.824413	-	0.682127	-	-
LOOC260_118030	AP014680	complement(1773288..1774046)	4-carboxymuconolactone decarboxylase	0.381748	-	-	0.299461	-	-	-	-	-	-	1	-	-	-	-	-	-	-
LOOC260_118040	AP014680	complement(1774222..1775577)	ISLho3 transposase	-	0.192375	-	-	-	0.753169	0.521892	-	-	-	1	-	-	-	-	-	-	-
LOOC260_118050	AP014680	complement(1775701..1776471)	short-chain dehydrogenase	-	-	-	-	-	0.298882	-	0.251261	-	0.279102	1	0.273972	0.273972	0.739187	-	-	-	-
LOOC260_118060	AP014680	complement(1776718..1777353)	short-chain dehydrogenase	-	-	-	-	-	-	-	0.5607	0.603559	0.683919	1	-	-	0.638383	-	-	-	-
LOOC260_118070	AP014680	complement(1777378..1777749)	hypothetical protein	-	-	-	-	-	-	-	0.710392	-	-	1	-	-	0.358939	-	0.600279	-	-
LOOC260_118080	AP014680	complement(1777846..1778727)	LysR family transcriptional regulator	-	-	-	-	-	-	-	0.705499	-	-	1	-	-	-	-	0.391151	-	-
LOOC260_118090	AP014680	complement(1778946..1779539)	NAD(P)-dependent oxidoreductase	-	-	-	-	-	-	-	0.780317	0.53771	-	1	-	-	0.59884	-	-	-	-
LOOC260_118100	AP014680	complement(1779583..1780422)	short chain dehydrogenase	-	-	-	-	-	-	-	0.839149	-	-	1	-	-	-	-	0.432567	-	-
LOOC260_118110	AP014680	complement(1780584..1781150)	transcriptional regulator	-	-	-	-	-	-	-	-	-	-	1	-	-	-	-	-	-	-
LOOC260_118120	AP014680	1781285..1782301	amidohydrolase	-	-	-	-	-	-	-	-	-	-	1	-	-	-	-	-	-	-
LOOC260_118130	AP014680	1782316..1782948	hypothetical protein	-	-	-	-	-	-	-	-	-	-	1	-	-	-	-	-	-	-
LOOC260_118140	AP014680	complement(1783015..1783761)	hypothetical protein	-	-	-	-	-	-	-	-	-	-	1	-	-	-	-	-	-	-
LOOC260_118150	AP014680	complement(1783767..1785200)	major facilitator superfamily transporter	-	-	-	-	-	-	-	-	-	-	1	-	-	-	-	-	-	-
LOOC260_118160	AP014680	1785378..1785938	transcriptional regulator	-	-	-	-	-	-	-	0.56865	-	-	1	-	-	-	-	-	-	0.55746
LOOC260_118170	AP014680	complement(1786008..1787051)	alcohol dehydrogenase	-	-	-	-	-	-	-	0.822885	0.7346	0.794547	1	0.727515	0.727515	0.803266	-	-	-	-
LOOC260_118180	AP014680	1787219..1787470	transcriptional regulator/antitoxin, MazE	-	-	-	-	-	-	-	-	-	-	1	-	-	-	-	-	-	-
LOOC260_118190	AP014680	1787475..1787888	death-on-curing family protein	0.523918	0.308414	-	0.281653	-	-	-	-	-	-	1	-	-	-	-	-	-	-
LOOC260_118200	AP014680	complement(1787991..1788563)	transcriptional regulator	-	-	-	-	-	-	-	0.35877	-	-	1	0.300478	0.300478	0.272335	-	-	-	0.367817
LOOC260_118210	AP014680	1788677..1789597	short-chain dehydrogenase	-	-	-	-	-	-	-	0.479078	-	-	1	0.419421	0.419421	0.422496	-	-	-	-
LOOC260_118220	AP014680	complement(1789670..1790974)	recombination protein RarA	0.575983	-	-	0.497225	-	-	-	0.50659	-	-	1	-	-	-	-	-	-	-
LOOC260_118230	AP014680	complement(1791035..1791883)	pyrophosphatase	-	-	-	-	-	-	-	0.425865	-	-	1	-	-	0.572812	-	-	-	-
LOOC260_118240	AP014680	1792036..1792260	hypothetical protein	-	-	-	-	-	-	-	-	-	-	1	-	-	-	-	-	-	-
LOOC260_118250	AP014680	1792247..1792609	programmed cell death toxin MazF	-	-	-	-	-	-	-	-	-	-	1	-	-	-	-	-	0.502275	-
LOOC260_118260	AP014680	complement(1792711..1793751)	molecular chaperone GroES	-	-	-	-	-	-	-	-	-	-	1	-	-	-	0.664493	0.654736	0.633055	0.637392
LOOC260_118270	AP014680	complement(1793866..1794879)	NADP-dependent aryl-alcohol dehydrogenase	-	-	-	-	-	-	-	0.354667	-	-	1	-	-	0.828678	-	-	-	0.804594
LOOC260_118280	AP014680	complement(1795158..1796336)	cyclopropane-fatty-acyl-phospholipid synthase	-	-	-	-	-	-	-	0.673722	-	-	1	-	-	-	-	-	0.672311	0.659127
LOOC260_118290	AP014680	complement(1796659..1797177)	acetyltransferase	0.450894	-	-	0.467076	-	0.45521	-	0.48218	0.488652	-	1	0.484336	0.484336	0.555539	-	0.269658	0.48218	0.461682
LOOC260_118300	AP014680	complement(1797201..1797653)	MarR family transcriptional regulator	0.519233	-	-	0.509296	-	-	-	0.275744	0.572653	-	1	0.609922	0.609922	0.612405	0.524203	-	0.515508	0.529172
LOOC260_118310	AP014680	complement(1797817..1798470)	saccharopine dehydrogenase related protein	-	-	-	-	0.744951	-	-	-	-	-	1	0.472374	0.472374	0.616113	-	0.437316	-	-
LOOC260_118320	AP014680	complement(1798518..1798952)	flavodoxin	-	-	-	-	-	-	-	-	-	-	1	-	-	-	-	-	-	-
LOOC260_118330	AP014680	1799238..1801286	cell wall-associated surface protein	-	-	-	-	-	-	-	-	-	-	1	-	-	-	-	-	-	-
LOOC260_118340	AP014680	1801313..1801588	hypothetical protein	-	-	-	-	-	-	-	-	-	-	1	-	-	-	-	-	-	-
LOOC260_118350	AP014680	1801628..1801876	hypothetical protein	-	-	-	-	-	-	-	-	-	-	1	-	-	-	-	-	-	-
LOOC260_118360	AP014680	1801932..1802252	conjugal transfer protein	-	-	-	-	-	0.325044	-	-	-	-	1	-	-	-	-	-	-	-
LOOC260_118370	AP014680	1802288..1802671	conjugal transfer protein	-	-	-	-	-	0.57627	-	-	-	-	1	-	-	-	-	-	-	-
LOOC260_118380	AP014680	1802765..1803025	hypothetical protein	-	-	-	-	-	0.6079	-	-	-	-	1	-	-	-	-	-	-	-
LOOC260_118390	AP014680	1803059..1804426	cell division protein FtsK	-	-	-	-	-	0.759931	-	-	-	-	1	-	-	-	-	-	-	-
LOOC260_118400	AP014680	complement(1804452..1805309)	abortive infection protein AbiGII	-	-	-	-	-	0.21166	-	-	-	-	1	-	-	-	-	-	-	-
LOOC260_118410	AP014680	complement(1805306..1805899)	abortive infection protein AbiGI	-	-	-	-	-	-	-	-	-	-	1	-	-	-	-	-	-	-
LOOC260_118420	AP014680	complement(1805984..1807417)	abortive infection protein AbiH	-	-	-	-	-	-	-	-	-	-	1	-	-	-	-	-	-	-
LOOC260_118430	AP014680	1807724..1808323	replication initiation protein	-	-	-	-	-	-	-	-	-	-	1	-	-	-	-	-	-	-
LOOC260_118440	AP014680	1808343..1808930	replication initiation protein	-	-	-	-	-	-	-	-	-	-	1	-	-	-	-	-	-	-
LOOC260_118450	AP014680	1808905..1809228	hypothetical protein	-	-	-	-	-	0.471071	-	-	-	-	1	-	-	-	-	-	-	-
LOOC260_118460	AP014680	1809245..1810291	DNA (cytosine-5-)-methyltransferase family protein	-	-	-	-	-	-	-	-	-	-	1	-	-	-	-	-	-	-
LOOC260_118470	AP014680	1810404..1810625	conjugal transfer protein	-	-	-	-	-	1	-	-	-	-	1	-	-	-	-	-	-	-
LOOC260_118480	AP014680	1810651..1811154	conjugal transfer protein	-	-	-	-	-	0.986176	-	-	-	-	1	-	-	-	-	-	-	-
LOOC260_118490	AP014680	1811222..1811602	conjugal transfer protein	-	-	-	-	-	0.973171	-	-	-	-	1	-	-	-	-	-	-	-
LOOC260_118500	AP014680	1811599..1814052	ATPase	-	-	-	-	-	-	-	-	-	-	1	-	-	-	-	-	-	-
LOOC260_118510	AP014680	1814053..1816095	conjugal transfer protein	-	-	-	-	-	0.875686	-	-	-	-	1	-	-	-	-	-	-	-
LOOC260_118520	AP014680	1816085..1817083	NlpC/P60 family peptidase	-	-	-	-	-	-	-	-	-	-	1	-	-	-	-	-	-	-
LOOC260_118530	AP014680	1817095..1817691	hypothetical protein	-	-	-	-	-	0.939449	-	-	-	-	1	-	-	-	-	-	-	-
LOOC260_118540	AP014680	1817718..1818992	conjugal transfer protein	-	-	-	-	-	0.626637	-	-	-	-	1	-	-	-	-	-	-	-
LOOC260_118550	AP014680	1819316..1819483	hypothetical protein	-	-	-	-	-	-	-	-	-	-	1	-	-	-	-	-	-	-
LOOC260_118560	AP014680	1819498..1819794	lysophospholipase	-	-	-	-	-	0.827903	-	-	-	-	1	-	-	-	-	-	-	-
LOOC260_118570	AP014680	1819904..1821040	NlpC/P60 family peptidase	-	-	-	-	-	-	-	-	-	-	1	-	-	-	-	-	-	-
LOOC260_118580	AP014680	1821059..1821286	hypothetical protein	-	-	-	-	-	-	-	-	-	-	1	-	-	-	-	-	-	-
LOOC260_118590	AP014680	complement(1821281..1822603)	transposase	-	-	-	-	-	-	-	-	-	-	1	-	-	-	-	-	-	-
LOOC260_118600	AP014680	complement(1822845..1824485)	mercuric reductase	0.205254	0.224553	0.21192	0.214026	-	0.224903	-	-	-	-	1	-	-	-	-	-	-	-
LOOC260_118610	AP014680	complement(1824510..1824902)	mercuric resistance operon regulatory protein MerR	-	-	-	-	-	-	0.205755	-	-	-	1	-	-	-	-	-	-	-
LOOC260_118620	AP014680	complement(1825505..1827778)	glutathione biosynthesis bifunctional protein GshF	-	-	-	-	-	0.798435	-	-	0.354202	-	1	-	-	0.521522	-	-	-	-
LOOC260_118630	AP014680	complement(1827939..1828727)	methanol dehydrogenase-like protein	-	-	-	-	-	0.629591	0.29895	-	-	-	1	-	-	-	-	-	-	-
LOOC260_118640	AP014680	complement(1828740..1829327)	putative membrane protein LemA	-	-	-	-	0.658216	0.892888	0.663085	-	-	-	1	-	-	-	-	-	-	-
LOOC260_118650	AP014680	complement(1829582..1831501)	copper-transporting P-type ATPase	0.648912	0.653425	0.509621	0.638684	-	0.950062	-	0.69434	0.417262	0.654027	1	0.364012	0.364012	0.373037	0.625447	0.616422	0.693739	0.678396
LOOC260_118660	AP014680	complement(1831498..1831770)	cupredoxin family domain protein	-	-	-	-	-	0.901462	-	-	-	-	1	-	-	-	-	0.58068	0.524072	-
LOOC260_118670	AP014680	complement(1831806..1832177)	cupredoxin family domain protein	0.552169	0.549141	0.478034	0.511318	-	0.9183	-	0.638406	-	0.668665	1	-	-	-	0.561246	0.527959	0.596042	0.582428
LOOC260_118680	AP014680	complement(1832210..1832587)	transcriptional regulator	-	-	-	-	-	-	-	-	-	-	1	-	-	-	-	-	-	-
LOOC260_118690	AP014680	complement(1832618..1833421)	prolipoprotein diacylglyceryl transferase	0.616608	0.609319	0.597656	0.644304	-	0.939502	0.63483	-	0.662526	-	1	-	-	-	-	-	-	-
LOOC260_118700	AP014680	complement(1833436..1834791)	signal transduction histidine kinase	-	-	-	-	-	0.619748	-	-	-	-	1	-	-	-	-	-	-	-
LOOC260_118710	AP014680	complement(1834788..1835480)	two-component response regulator	-	-	-	-	-	0.946146	-	-	-	-	1	-	-	-	-	-	-	-
LOOC260_118720	AP014680	complement(1835704..1837155)	multicopper oxidase	-	-	-	-	-	0.794458	-	-	-	-	1	-	-	-	-	-	-	-
LOOC260_118730	AP014680	complement(1837174..1839261)	copper-transporting P-type ATPase	-	-	-	-	-	0.889983	-	-	-	-	1	-	-	-	-	-	-	-
LOOC260_118740	AP014680	complement(1839221..1839472)	heavy metal-associated domain protein	-	-	-	-	-	0.546628	-	-	-	-	1	-	-	-	-	-	-	-
LOOC260_118750	AP014680	complement(1839459..1839830)	transcriptional regulator	-	-	-	-	-	0.729212	-	-	-	-	1	-	-	-	-	-	-	-
LOOC260_118760	AP014680	complement(1839908..1840378)	hypothetical protein	-	-	-	-	-	0.692773	-	-	-	-	1	-	-	-	-	-	-	-
LOOC260_118770	AP014680	1840765..1841157	sigma-70, region 4 family protein	-	-	-	-	-	-	-	-	-	-	1	-	-	-	-	-	-	-
LOOC260_118780	AP014680	1841236..1841436	conjugal transfer protein	-	-	-	-	-	-	-	-	-	-	1	-	-	-	-	-	-	-
LOOC260_118790	AP014680	complement(1841577..1841747)	hypothetical protein	-	-	-	-	-	-	-	-	-	-	1	-	-	-	-	-	-	-
LOOC260_118800	AP014680	complement(1842090..1842704)	cadmium transporter	0.436223	-	-	-	-	0.841797	-	0.840838	-	0.77468	1	0.841797	0.841797	-	-	0.366229	-	0.362393
LOOC260_118810	AP014680	complement(1842730..1843086)	putative positive regulator of cadmium resistance	-	-	-	-	-	0.776872	-	0.776872	-	0.706245	1	0.776872	0.776872	-	-	-	0.174911	-
LOOC260_118820	AP014680	complement(1843289..1844689)	pyridine nucleotide-disulphide oxidoreductase	-	-	-	-	-	0.823242	-	0.824857	-	-	1	0.822839	0.822839	-	-	-	-	-
LOOC260_118830	AP014680	complement(1844713..1845042)	repressor of arsenical resistance	-	-	-	-	-	0.724814	-	0.724814	-	-	1	0.724814	0.724814	-	-	-	-	-
LOOC260_118840	AP014680	complement(1845230..1845364)	hypothetical protein	-	-	-	-	-	-	-	-	-	-	1	-	-	-	-	-	-	-
LOOC260_118850	AP014680	complement(1845381..1846676)	arsenical pump membrane protein	-	-	-	-	-	0.97264	-	0.968991	-	-	1	0.97264	0.97264	-	-	-	-	-
LOOC260_118860	AP014680	complement(1846752..1848482)	arsenical pump-driving ATPase	-	-	-	-	-	0.882979	-	0.895946	-	-	1	0.882002	0.882331	-	-	-	-	-
LOOC260_118870	AP014680	complement(1848563..1848922)	repressor of arsenical resistance	-	-	-	-	-	0.831469	-	0.839419	-	-	1	0.831469	0.831469	-	-	-	-	0.839419
LOOC260_118880	AP014680	complement(1848909..1849268)	regulator of arsenical resistance	-	-	-	-	-	0.738914	-	0.763346	-	-	1	0.745022	0.745022	-	-	-	-	0.206062
LOOC260_118890	AP014680	1849757..1850005	hypothetical protein	-	-	-	-	-	-	-	-	-	-	1	-	-	-	0.298791	-	-	-
LOOC260_118900	AP014680	1850005..1851240	integrase	0.149896	-	-	-	-	-	0.153038	-	0.171889	-	1	-	-	-	0.254925	-	-	-
LOOC260_118910	AP014680	complement(1851264..1852820)	GMP synthetase	0.801588	0.769727	0.773347	0.822587	0.792899	0.859155	0.788554	0.82838	0.77733	0.86857	1	0.876897	0.876897	0.8845	0.817518	-	0.810277	0.827295
LOOC260_118920	AP014680	complement(1852912..1853832)	pantothenate kinase	0.466287	0.454032	0.476703	0.323514	0.601094	0.590064	0.612123	0.61825	0.571681	0.68933	1	0.699748	0.699748	0.67585	0.68933	0.680753	0.593128	0.637246
LOOC260_118930	AP014680	complement(1854034..1856136)	glycerol phosphate lipoteichoic acid synthase	0.563106	0.546584	0.517872	0.58315	0.648427	0.723452	0.657907	0.647073	0.640843	0.743766	1	0.802003	0.802003	0.775732	0.737269	0.736995	0.651677	0.638676
LOOC260_118940	AP014680	1856558..1858879	nitric oxide reductase	-	-	-	-	-	0.745434	-	-	-	-	1	-	-	-	-	0.685564	-	-
LOOC260_118950	AP014680	complement(1859011..1860021)	toxin Fic	-	-	-	-	-	-	-	-	-	-	1	-	-	0.751383	-	-	-	-
LOOC260_118960	AP014680	complement(1860268..1860447)	hypothetical protein	-	-	-	-	-	-	-	-	-	-	1	-	-	-	-	-	-	-
LOOC260_118970	AP014680	complement(1860567..1860959)	cytidine deaminase	-	0.207101	0.511401	-	0.517116	-	0.509973	-	-	-	1	-	-	-	-	-	-	0.659981
LOOC260_118980	AP014680	complement(1860978..1862279)	pyrimidine nucleoside phosphorylase	-	-	-	-	0.563613	0.255812	0.573022	-	0.689511	0.839604	1	0.7948	0.7948	0.812721	0.711465	-	0.647843	0.667557
LOOC260_118990	AP014680	complement(1862377..1863324)	deoxyribonucleoside regulator	-	-	-	-	-	-	-	0.444834	0.50451	0.693181	1	0.725732	0.726335	0.697402	0.487029	0.374911	0.516566	0.578049
LOOC260_119000	AP014680	complement(1863345..1864049)	purine nucleoside phosphorylase	-	-	-	-	0.603854	-	0.604658	-	0.619957	0.880028	1	0.875198	0.875198	0.883249	0.678734	-	0.733487	0.68115
LOOC260_119010	AP014680	complement(1864064..1865251)	phosphopentomutase	-	-	-	-	0.621256	-	0.633121	-	0.669192	0.835308	1	0.854767	0.854767	0.864734	0.76459	-	0.768387	0.761268
LOOC260_119020	AP014680	complement(1865271..1865939)	deoxyribose-phosphate aldolase	0.39981	-	-	-	0.628536	0.387771	0.638853	0.531369	0.612198	0.843504	1	0.814268	0.814268	0.907133	0.692164	0.485797	0.576084	0.615638
LOOC260_119030	AP014680	complement(1866310..1868610)	UvrD like ATP-dependent DNA helicase	0.468177	0.532537	0.491163	0.535925	0.547538	0.587704	0.55262	0.637787	0.585284	0.760462	1	0.785141	0.785141	0.769896	0.693923	0.671179	0.610205	0.64432
LOOC260_119040	AP014680	1868801..1869451	membrane protein	-	-	-	-	-	0.526963	-	0.526963	-	0.664556	1	0.742798	0.742798	-	0.518869	0.547646	-	-
LOOC260_119050	AP014680	1869534..1871399	potassium transporter	0.404586	0.434994	0.418859	0.440888	0.463849	0.515665	0.438407	0.538315	0.525904	-	1	0.720446	0.720446	0.747129	0.45423	0.462608	0.576789	-
LOOC260_119060	AP014680	1871464..1872123	phosphoglycerate mutase	-	-	-	-	-	-	-	0.43495	-	0.678199	1	0.510119	0.510119	0.586135	0.581068	0.496606	-	0.500829
LOOC260_119070	AP014680	1872140..1873429	GTP-binding protein HflX	0.466893	0.473954	0.443062	0.441297	0.490284	0.522499	0.499992	0.625325	0.509259	0.711382	1	0.741831	0.741831	0.750217	0.683578	0.658424	0.604142	0.608996
LOOC260_119080	AP014680	complement(1873499..1874377)	TauE/SafE family permease	-	-	-	-	0.225787	-	-	0.563161	-	0.664642	1	0.670019	0.670019	0.704965	-	-	-	-
LOOC260_119090	AP014680	complement(1874451..1875437)	D-2-hydroxyisocaproate dehydrogenase	-	-	0.50861	-	0.490219	0.439644	0.459184	-	-	0.705167	1	0.748846	0.748846	0.724132	0.592521	0.641372	0.509186	-
LOOC260_119100	AP014680	complement(1875441..1876610)	aspartate aminotransferase	-	-	-	-	-	-	-	-	-	0.660969	1	0.753166	0.753166	0.782435	-	0.521455	-	-
LOOC260_119110	AP014680	complement(1876916..1878400)	glutamate ABC transporter permease	-	-	-	-	0.529473	0.598908	0.541498	-	-	-	1	-	-	-	-	-	-	-
LOOC260_119120	AP014680	complement(1878680..1880182)	xylulokinase	-	-	-	-	-	-	-	-	-	0.872569	1	0.887517	0.887517	0.89686	-	0.726454	0.703284	0.75747
LOOC260_119130	AP014680	complement(1880286..1881629)	xylose isomerase	-	-	-	-	-	-	-	-	-	0.864334	1	0.94923	0.94923	0.950062	-	0.817725	0.91677	0.859757
LOOC260_119140	AP014680	complement(1881786..1882991)	xylose repressor	0.301109	-	-	-	-	-	-	-	-	0.569087	1	0.707278	0.707278	0.675064	-	0.304843	0.39308	0.36787
LOOC260_119150	AP014680	complement(1883155..1883982)	glycosyl hydrolase family 3	-	-	-	-	-	-	-	-	-	-	1	-	-	-	-	-	-	-
LOOC260_119160	AP014680	complement(1884073..1885398)	glycosyl hydrolase family 3	-	-	-	-	-	-	-	-	-	-	1	-	-	-	-	-	-	-
LOOC260_119170	AP014680	complement(1885388..1886302)	ROK family transcriptional regulator	0.321147	-	-	0.314341	-	-	0.299488	0.327336	0.292682	0.315579	1	0.310628	0.310628	0.318053	0.201715	-	-	0.492563
LOOC260_119180	AP014680	complement(1886319..1887758)	6-phospho-beta-glucosidase	0.635312	0.305173	-	0.589246	0.629554	0.626098	0.638767	0.660264	0.310931	0.607673	1	0.616886	0.616886	0.589246	-	-	-	0.842993
LOOC260_119190	AP014680	complement(1887828..1888985)	ROK family transcriptional regulator	-	-	-	-	-	-	-	0.331358	-	0.471763	1	0.476181	0.476181	0.473726	-	-	-	0.704462
LOOC260_119200	AP014680	complement(1889008..1890441)	putative xylose-proton symporter	-	-	-	-	-	-	-	-	-	0.842439	1	0.836455	0.836455	0.820101	-	-	0.504181	0.819304
LOOC260_119210	AP014680	1890678..1892957	alpha-glucosidase	0.480407	-	-	-	-	-	-	-	-	0.726248	1	0.726	0.726	0.719879	-	-	-	0.712778
LOOC260_119220	AP014680	complement(1893032..1893499)	universal stress protein UspA	-	-	-	-	-	-	-	-	-	-	1	0.548326	0.548326	0.481004	-	-	-	-
LOOC260_119230	AP014680	complement(1893848..1895197)	major facilitator superfamily transporter	-	-	-	-	0.321249	-	0.345397	-	-	0.549798	1	0.918929	0.918929	0.882274	-	0.644668	0.569204	0.610601
LOOC260_119240	AP014680	1895424..1896458	aldose 1-epimerase	-	-	-	-	-	-	0.20921	-	0.302567	0.716633	1	0.696864	0.696864	0.750682	0.52278	0.417891	-	-
LOOC260_119250	AP014680	complement(1896523..1898229)	oligo-1,6-glucosidase	0.46968	0.288126	-	0.485651	0.482392	0.460228	0.562575	0.642107	0.435129	0.648952	1	0.330826	0.330826	0.62972	0.631677	0.639499	0.558664	0.591911
LOOC260_119260	AP014680	1898431..1899423	3-hydroxybutyryl-CoA dehydrogenase	-	-	-	-	-	-	-	-	-	0.627343	1	-	-	-	0.397139	0.419362	0.517369	0.505973
LOOC260_119270	AP014680	complement(1899757..1900410)	glutamine ABC transporter permease	0.679487	0.664268	0.663373	0.681279	0.754691	0.69829	0.75111	0.764539	-	0.87645	1	0.946283	0.946283	0.911366	0.785132	-	0.777968	0.703661
LOOC260_119280	AP014680	complement(1900424..1901062)	glutamine ABC transporter permease	0.702424	0.678979	0.687997	0.690703	0.647418	0.627581	0.661846	0.75743	-	0.912532	1	0.920648	0.920648	0.892692	0.778171	-	0.796206	0.78268
LOOC260_119290	AP014680	complement(1901062..1901898)	glutamine ABC transporter substrate-binding protein	0.544576	0.522793	0.461525	0.562957	0.596995	0.61061	0.585421	0.71136	-	0.799178	1	0.84615	0.84615	0.840023	0.735869	-	0.69162	0.626266
LOOC260_119300	AP014680	complement(1901914..1902657)	arginine ABC transporter ATP-binding protein	0.716874	0.708547	0.671453	0.713089	0.682052	0.729743	0.681293	0.844812	-	0.905374	1	0.923541	0.923541	0.913701	0.793333	-	0.865251	0.813016
LOOC260_119310	AP014680	complement(1903015..1904196)	aspartate aminotransferase	-	0.496455	-	0.464394	0.543133	-	-	-	-	0.696365	1	0.748228	0.748228	0.711923	0.486083	0.512015	-	0.236196
LOOC260_119320	AP014680	complement(1904768..1905589)	hypothetical protein	-	-	-	-	0.332857	0.372142	0.338371	0.425899	0.328722	0.614051	1	0.658158	0.658158	0.670564	0.456224	0.412803	0.359047	0.343195
LOOC260_119330	AP014680	complement(1905610..1905993)	hypothetical protein	-	-	-	-	-	-	-	-	-	-	1	-	-	-	-	-	-	-
LOOC260_119340	AP014680	complement(1906311..1906751)	Fur family transcriptional regulator	-	-	-	-	0.576953	-	0.568189	0.564437	0.568189	0.780966	1	0.858568	0.858568	0.849805	0.59948	0.56068	0.478074	0.55192
LOOC260_119350	AP014680	complement(1906816..1907379)	guanylate kinase	0.344007	0.45334	0.421243	0.501487	0.423248	0.448324	0.427261	0.535588	0.525558	0.621852	1	-	-	0.637901	0.609814	0.590756	0.516533	-
LOOC260_119360	AP014680	complement(1907398..1907808)	NUDIX hydrolase	0.29105	0.302193	-	0.318907	-	-	-	0.545938	-	0.623936	1	0.660148	0.660148	-	0.672685	0.681041	0.437299	0.476296
LOOC260_119370	AP014680	1907929..1909332	amino acid permease	0.510552	0.600408	-	0.669974	0.626082	0.69192	0.626082	0.702687	0.678256	0.824428	1	0.858797	0.858797	0.858797	0.706828	-	0.700617	0.672459
LOOC260_119380	AP014680	complement(1909428..1910606)	acyltransferase	-	-	-	-	-	0.521247	-	-	-	0.510137	1	-	-	0.507237	-	-	-	-
LOOC260_119390	AP014680	complement(1911132..1912202)	spermidine/putrescine ABC transporter substrate-binding protein	0.618174	0.579733	0.602589	0.62285	0.652981	0.648305	0.659733	0.649864	0.596875	0.777138	1	0.791165	0.791165	0.807269	0.681553	-	0.598434	0.650383
LOOC260_119400	AP014680	complement(1912199..1913020)	spermidine/putrescine ABC transporter permease	0.595613	0.589968	0.622432	0.599847	0.672539	0.69865	0.682419	0.628077	0.665481	0.74523	1	0.767107	0.767107	0.821448	0.717706	-	0.585733	0.651367
LOOC260_119410	AP014680	complement(1913017..1913826)	spermidine/putrescine ABC transporter permease	0.562398	0.551638	0.596116	0.582486	0.720939	0.739592	0.714484	0.716635	0.689376	0.853654	1	0.877328	0.877328	0.880198	0.793396	-	0.662114	0.728113
LOOC260_119420	AP014680	complement(1913853..1914938)	spermidine/putrescine ABC transporter ATP-binding protein	0.619909	0.585498	0.626166	0.643371	0.714801	0.70698	0.715323	0.69551	0.736179	0.753384	1	0.836805	0.836805	0.794052	0.75182	-	0.666834	0.674654
LOOC260_119430	AP014680	1915076..1917478	x-prolyl-dipeptidyl aminopeptidase	0.331001	0.336817	0.326814	0.340306	0.368917	0.410555	0.360776	0.464987	0.392877	0.561755	1	0.578038	0.578038	0.553613	0.539656	0.492435	0.419162	0.446378
LOOC260_119440	AP014680	complement(1917466..1918002)	BioY family protein	-	-	0.193701	-	-	-	-	-	0.272591	0.610193	1	0.568428	0.568428	0.563787	-	-	-	-
LOOC260_119450	AP014680	complement(1917995..1918975)	biotin--[acetyl-CoA-carboxylase] ligase and biotin operon repressor	-	0.337168	0.16049	-	-	0.398948	0.166263	0.418001	0.229775	0.562923	1	0.533477	0.533477	0.562923	0.281739	0.322733	0.311764	0.198019
LOOC260_119460	AP014680	1919089..1920000	prolyl aminopeptidase	0.721712	0.730182	0.733811	0.740466	0.794913	0.805803	0.799754	0.811853	0.806408	0.88808	1	0.921353	0.921353	0.928008	0.739256	0.736231	0.739256	0.801568
LOOC260_119470	AP014680	1920223..1920849	HAD family hydrolase	-	-	-	0.273449	0.260686	-	0.256128	-	-	0.550576	1	0.697347	0.697347	0.699169	0.454857	0.416571	0.412924	0.315383
LOOC260_119480	AP014680	complement(1921018..1922562)	ABC transporter ATP-binding protein	0.540566	0.551385	0.526141	0.512437	0.526501	0.572662	0.538042	0.772448	0.580595	0.832312	1	0.877752	0.877752	0.867654	0.814642	0.784349	0.71583	0.739992
LOOC260_119490	AP014680	1922746..1923126	glyoxalase	-	-	-	-	-	-	-	0.676972	-	0.592898	1	0.806775	0.806775	0.803826	0.5752	0.480798	0.331822	0.615023
LOOC260_119500	AP014680	complement(1923273..1924763)	threonine synthase	0.643071	-	0.532547	0.588565	0.415209	0.538603	0.415966	0.551472	-	0.661618	1	0.714609	0.714609	0.680921	-	0.588565	0.410288	-
LOOC260_119510	AP014680	1924873..1926153	homoserine dehydrogenase	0.436427	-	0.221563	0.364358	0.213505	0.578328	0.204553	0.595785	-	0.737239	1	0.7444	0.7444	0.75201	-	0.606976	0.216191	-
LOOC260_119520	AP014680	1926186..1927052	homoserine kinase	0.529904	-	0.543054	0.503605	-	0.476649	-	0.459553	-	0.619321	1	0.64825	0.64825	0.641676	-	0.575928	0.391176	0.459553
LOOC260_119530	AP014680	1927711..1929513	threonyl-tRNA synthetase	-	-	-	-	-	-	-	-	-	-	1	-	-	-	-	-	-	-
LOOC260_119540	AP014680	complement(1929925..1930872)	UDP-glucose 4-epimerase	-	-	-	-	-	-	-	-	0.548531	-	1	-	-	-	-	-	-	-
LOOC260_119550	AP014680	complement(1930908..1932095)	2-amino-3-ketobutyrate--CoA ligase	-	-	-	-	-	-	-	-	0.770111	-	1	-	-	-	-	-	-	-
LOOC260_119560	AP014680	complement(1932324..1933676)	amino acid permease	0.43098	-	0.433584	0.434018	-	0.578986	-	-	0.586799	-	1	-	-	-	-	-	-	0.550774
LOOC260_119570	AP014680	complement(1933673..1935028)	amino acid transport protein	-	-	-	-	-	-	-	0.59069	-	-	1	-	-	-	-	-	-	-
LOOC260_119580	AP014680	complement(1935216..1936253)	threonine ammonia-lyase	-	-	-	-	0.633672	0.271718	-	-	0.773095	-	1	0.274999	0.274999	0.265158	-	-	-	-
LOOC260_119590	AP014680	complement(1936402..1937511)	L-alanine dehydrogenase	-	-	-	-	0.697814	-	-	-	-	-	1	-	-	-	-	-	-	0.425741
LOOC260_119600	AP014680	1937709..1938509	HAD family hydrolase	-	-	-	-	-	-	-	-	-	-	1	-	-	-	-	-	-	-
LOOC260_119610	AP014680	complement(1938672..1939670)	2-dehydropantoate 2-reductase	-	-	-	-	-	0.742057	-	0.7337	-	-	1	-	-	-	-	0.70863	0.696372	-
LOOC260_119620	AP014680	complement(1940238..1941479)	hypothetical protein	-	-	-	-	-	-	-	-	-	-	1	-	-	-	-	-	-	-
LOOC260_119630	AP014680	complement(1941479..1942678)	3-phosphoglycerate dehydrogenase	-	0.480688	-	-	-	0.479746	-	0.446788	-	0.788132	1	0.827209	0.827209	0.825327	-	0.451497	0.484454	-
LOOC260_119640	AP014680	complement(1942680..1943750)	phosphoserine aminotransferase	-	0.475041	-	-	-	0.498431	-	0.510905	-	0.652801	1	0.712052	0.712052	0.682946	-	0.507267	0.495832	-
LOOC260_119650	AP014680	1944327..1945319	ABC transporter substrate-binding protein	0.465119	0.478952	0.269149	0.627082	0.519875	0.530249	0.560798	0.459355	0.518145	0.748698	1	0.837461	0.837461	0.856481	0.715269	0.732559	0.629387	0.659935
LOOC260_119660	AP014680	1945316..1946215	branched-chain amino acid ABC transporter permease	0.628863	0.621612	0.574808	0.717857	0.555032	0.716539	0.55635	0.746203	0.344743	0.863542	1	0.868158	0.868158	0.866838	0.715219	0.678304	0.721811	0.754113
LOOC260_119670	AP014680	1946208..1946972	ABC transporter ATP-binding protein	0.580828	0.58008	0.541903	0.64071	0.505227	0.646697	0.490257	0.653434	0.467801	0.764217	1	0.844308	0.844308	0.842812	0.767209	0.719305	0.687866	0.672895
LOOC260_119680	AP014680	complement(1947120..1947986)	oxidoreductase	-	-	-	-	0.588381	0.676113	0.591679	0.667539	0.681391	0.737461	1	0.793531	0.793531	0.783637	-	0.654346	0.603552	0.701181
LOOC260_119690	AP014680	1948099..1949052	oxidoreductase	-	-	-	0.620945	0.582098	0.618002	0.660381	0.71571	-	-	1	0.683337	0.683337	0.711	0.603287	-	0.662736	0.703348
LOOC260_119700	AP014680	complement(1949108..1949434)	thioredoxin	-	-	-	-	0.528567	-	-	0.493903	0.419374	0.677623	1	0.708818	0.708818	0.686289	0.667225	0.696687	0.597896	0.497368
LOOC260_119710	AP014680	complement(1949436..1950185)	membrane protein	0.529717	0.515816	-	0.521995	0.418517	0.550566	0.464078	0.628561	0.565239	0.588406	1	0.710416	0.710416	0.741305	0.708101	0.682616	0.649412	0.683388
LOOC260_119720	AP014680	complement(1950240..1951127)	pseudouridine synthase	0.298848	0.32407	0.301371	0.353075	0.328484	0.428107	0.332267	0.457744	0.416129	0.554214	1	0.576913	0.576913	0.558629	0.492423	0.508186	0.465939	0.43
LOOC260_119730	AP014680	1951163..1952134	membrane protein	-	-	-	-	-	-	-	-	-	-	1	-	-	-	-	0.141713	-	0.183507
LOOC260_119740	AP014680	complement(1952126..1953103)	choloylglycine hydrolase	-	-	-	-	-	-	-	0.24021	-	0.739937	1	0.673647	0.673647	0.684413	-	0.587527	0.61529	0.628887
LOOC260_119750	AP014680	1953252..1954169	CorA-like Mg2+ transporter protein	-	-	-	-	0.200356	-	0.271519	0.424457	0.260906	0.528079	1	0.623586	0.623586	0.623586	0.518716	0.526206	-	0.224702
LOOC260_119760	AP014680	complement(1954336..1955394)	aspartate-semialdehyde dehydrogenase	0.672116	0.686899	0.343177	0.634629	0.694291	-	0.659972	0.769795	-	0.813618	1	0.867474	0.867474	0.851106	0.676339	0.648356	0.682676	-
LOOC260_119770	AP014680	complement(1955470..1955919)	MerR family transcriptional regulator	-	-	-	0.242695	-	-	-	-	0.369123	0.443716	1	0.554971	0.554971	0.571408	-	-	-	0.386824
LOOC260_119780	AP014680	complement(1955935..1956369)	GNAT family acetyltransferase	-	-	-	0.196014	0.371021	0.388129	0.394708	0.347338	0.409182	0.528923	1	0.447342	0.447342	0.459182	-	-	0.322335	0.390759
LOOC260_119790	AP014680	1956479..1957366	2,6-dichloro-p-hydroquinone 1,2-dioxygenase	-	-	-	-	0.432453	-	0.421674	-	-	-	1	0.563084	0.563084	0.571328	-	-	0.504111	-
LOOC260_119800	AP014680	complement(1957369..1958025)	phosphoglycerate mutase	0.4228	0.408538	0.384208	0.477332	0.477332	0.55955	0.493272	0.469783	0.529348	0.710561	1	0.770965	0.770965	0.765932	0.655191	0.662742	0.685393	0.706367
LOOC260_119810	AP014680	1958165..1958425	hypothetical protein	-	-	-	-	-	0.364757	0.283205	-	-	0.624434	1	0.364757	0.364757	-	0.454892	-	-	0.315396
LOOC260_119820	AP014680	1958636..1960768	alkaline phosphatase	0.496678	-	0.502784	0.445443	0.511544	0.610298	0.504376	0.667638	0.584016	0.836206	1	0.859837	0.859837	0.843911	0.778867	0.743561	0.693921	0.685955
LOOC260_119830	AP014680	1961002..1961667	phosphatase	-	-	-	-	-	-	-	-	-	-	1	0.383386	0.383386	-	-	-	-	-
LOOC260_119840	AP014680	complement(1961744..1962739)	ferredoxin--NADP reductase	0.288447	0.273174	0.301456	0.31899	0.448518	0.478496	0.458133	0.55033	0.476799	0.683251	1	0.761873	0.761873	0.735288	0.622163	0.587661	0.504515	0.503949
LOOC260_119850	AP014680	1962915..1963871	inosine-uridine nucleoside N-ribohydrolase	-	-	-	-	-	0.685366	-	0.684173	0.533721	0.820891	1	0.851938	0.851938	0.860893	0.760592	0.748054	0.628649	0.694322
LOOC260_119860	AP014680	1964100..1964663	ABC transporter permease protein	0.355086	-	0.356139	0.513153	0.39513	-	0.427797	0.575327	-	0.803997	1	0.762899	0.762899	0.65963	0.59008	0.6238	0.560573	0.484702
LOOC260_119870	AP014680	1964673..1966082	ABC transporter ATPase	0.422458	0.408213	0.407399	0.347162	0.255585	-	0.260062	0.441995	-	0.4888	1	0.496941	0.496941	0.498161	0.389084	0.359372	0.455425	0.395189
LOOC260_119880	AP014680	1966082..1966735	ABC transporter permease protein	0.426767	0.468734	0.374086	0.436588	0.189259	-	0.246404	0.462482	-	0.548199	1	0.650881	0.650881	0.643739	0.437483	0.508914	0.510699	0.425874
LOOC260_119890	AP014680	1966794..1967123	membrane protein	0.432394	-	-	-	0.318873	-	-	0.435998	-	0.553122	1	-	0.414375	-	-	0.340496	0.371129	0.223372
LOOC260_119900	AP014680	complement(1967273..1968631)	glutamate--cysteine ligase	-	-	-	-	-	0.3212	-	-	-	-	1	0.473633	0.473633	0.480581	0.700445	0.546377	0.804656	-
LOOC260_119910	AP014680	complement(1969047..1969199)	hypothetical protein	-	-	-	-	-	-	-	-	-	-	1	-	-	-	-	-	-	-
LOOC260_119920	AP014680	1969183..1970796	sodium:proton antiporter	-	-	-	-	-	0.326248	-	0.332971	0.245921	0.407636	1	-	-	0.479469	0.448684	0.400912	0.329078	0.329078
LOOC260_119930	AP014680	complement(1970793..1971728)	alpha/beta hydrolase	0.532967	0.505039	0.562676	0.585254	0.505039	0.54485	0.522271	0.515735	0.525835	0.629225	1	0.664282	0.664282	0.652992	0.613776	0.657153	0.597734	0.528212
LOOC260_119940	AP014680	1971824..1972747	alpha/beta fold family hydrolase	-	-	-	-	-	-	-	-	0.321907	0.604196	1	0.592784	0.592784	0.626418	-	-	-	-
LOOC260_119950	AP014680	1972789..1973199	XRE family transcriptional regulator	-	-	-	-	-	-	-	0.645902	-	0.847848	1	0.820184	0.820184	0.825718	0.759323	0.680482	0.550461	0.63207
LOOC260_119960	AP014680	1973363..1974217	SAM-dependent methyltransferase	0.202102	0.192161	-	0.221983	-	0.308797	0.237886	0.533454	0.245178	0.469834	1	0.617619	0.617619	0.613643	0.604364	0.557975	0.505621	0.427422
LOOC260_119970	AP014680	complement(1974613..1975089)	hypothetical protein	-	-	-	-	0.223396	-	0.22098	0.214941	0.241512	0.479445	1	0.514472	0.514472	0.457704	0.268083	0.336929	-	0.303109
LOOC260_119980	AP014680	complement(1975094..1975492)	hypothetical protein	-	-	-	-	-	-	-	-	-	0.340704	1	0.479969	0.479969	0.505158	-	0.238477	-	-
LOOC260_119990	AP014680	complement(1975601..1976611)	lipoate-protein ligase A	-	-	-	-	0.727115	-	0.73488	0.74431	0.688291	0.830834	1	0.863558	0.863558	0.856902	0.769823	0.615078	0.732107	0.749856
LOOC260_120000	AP014680	1976919..1977365	universal stress protein UspA	-	-	-	-	0.607671	-	0.601261	0.73973	-	0.806399	1	0.864094	0.864094	0.888454	0.548695	0.53844	0.685883	0.760243
LOOC260_120010	AP014680	complement(1977626..1980001)	phosphoketolase	0.733109	0.731698	0.714755	0.738052	0.702749	0.718757	0.70534	0.753351	0.7357	-	1	-	-	-	0.76394	0.774064	0.767471	-
LOOC260_120020	AP014680	complement(1980220..1981365)	glycerate kinase	0.488754	0.49948	0.484158	0.558214	-	0.225215	-	0.300293	0.537274	-	1	0.511737	0.511737	0.238494	0.542382	0.579664	0.356474	0.565365
LOOC260_120030	AP014680	complement(1981397..1982707)	D-glycerate transporter	-	-	-	-	-	-	-	-	0.678354	-	1	-	-	-	0.734392	0.727102	-	0.650564
LOOC260_120040	AP014680	complement(1982882..1983610)	GntR family transcriptional regulator	0.691757	0.225076	0.677638	0.727052	-	0.64548	0.201546	0.719992	0.679208	0.87137	1	0.873722	0.873722	0.874506	0.757641	0.720776	0.77019	0.767836
LOOC260_120050	AP014680	1984002..1984499	aminoacyl-tRNA deacylase	0.516703	0.555921	0.51555	0.527085	0.625128	0.57207	0.626281	0.62859	0.677033	0.773924	1	0.742779	0.742779	0.69895	0.746241	0.690874	0.617055	0.695488
LOOC260_120060	AP014680	1984519..1985277	membrane protein	-	-	-	-	-	-	-	0.275894	0.162875	0.455167	1	-	-	0.53779	-	0.332794	0.327339	0.304735
LOOC260_120070	AP014680	complement(1985258..1985929)	phosphohydrolase	0.376637	0.355112	0.360081	0.359251	0.434586	0.451143	0.376637	0.509092	0.400643	0.642374	1	0.607603	0.607603	0.578629	0.465215	0.459421	0.457764	0.493362
LOOC260_120080	AP014680	complement(1985996..1986268)	chorismate mutase-like protein	-	-	-	-	-	-	-	-	-	-	1	0.560051	0.560051	0.598683	-	-	-	-
LOOC260_120090	AP014680	complement(1986276..1986782)	shikimate kinase	-	-	-	-	-	0.443799	-	0.417954	0.308961	-	1	0.589873	0.589873	0.606727	-	0.323567	0.393235	-
LOOC260_120100	AP014680	complement(1986794..1987633)	prephenate dehydrogenase	-	-	-	-	-	0.382476	-	0.386516	-	-	1	0.553525	0.553525	0.514466	-	0.333318	0.32793	-
LOOC260_120110	AP014680	complement(1987642..1988937)	3-phosphoshikimate 1-carboxyvinyltransferase	-	-	-	-	-	0.5435	-	0.487968	-	-	1	0.717092	0.717092	0.721465	-	0.452112	0.477036	-
LOOC260_120120	AP014680	complement(1988949..1990124)	chorismate synthase	-	-	-	-	-	0.704638	-	0.592142	-	-	1	0.8224	0.8224	0.826229	-	0.607939	0.639533	-
LOOC260_120130	AP014680	complement(1990143..1991219)	3-dehydroquinate synthase	-	-	-	-	-	0.594828	-	0.499463	0.53371	-	1	0.741828	0.741828	0.733399	-	-	0.602205	-
LOOC260_120140	AP014680	complement(1991212..1992240)	3-deoxy-7-phosphoheptulonate synthase	-	-	-	-	-	0.628735	-	0.612404	0.607505	-	1	0.819811	0.819811	0.832333	-	-	0.636357	-
LOOC260_120150	AP014680	complement(1992243..1993142)	shikimate dehydrogenase	-	0.299545	-	-	0.322686	0.403989	0.320184	0.417747	0.359586	-	1	0.628509	0.628509	0.590359	-	-	0.444015	-
LOOC260_120160	AP014680	1993603..1993767	hypothetical protein	-	-	-	-	-	-	-	-	-	-	1	-	-	-	-	-	-	-
LOOC260_120170	AP014680	1993835..1994608	3-dehydroquinate dehydratase	-	-	-	-	-	0.277921	-	0.349248	0.224244	0.48381	1	0.504399	0.504399	0.502927	-	-	0.359541	-
LOOC260_120180	AP014680	complement(1994697..1995116)	arsenate reductase	-	-	0.22057	-	-	-	0.701439	-	-	-	1	0.729181	0.729181	0.569332	-	0.60632	-	0.681623
LOOC260_120190	AP014680	complement(1995392..1996036)	TetR family transcriptional regulator	-	-	-	-	-	-	-	0.342686	-	-	1	0.405956	0.405956	0.470985	-	-	0.311929	-
LOOC260_120200	AP014680	complement(1996052..1997671)	ABC transporter permease protein	-	-	-	-	0.336429	-	0.326038	0.426362	-	-	1	0.548183	0.548542	0.576131	-	-	0.324964	0.390174
LOOC260_120210	AP014680	complement(1997658..1998584)	ABC transporter ATP-binding protein	-	-	-	0.212104	0.648477	0.232104	0.630902	0.703023	0.237559	-	1	0.726661	0.726661	0.715752	-	-	0.629083	0.626658
LOOC260_120220	AP014680	1998798..1999049	hypothetical protein	-	-	-	0.467993	-	-	-	-	-	-	1	-	-	-	-	-	0.538775	-
LOOC260_120230	AP014680	1999046..1999363	plasmid stabilization system protein	-	-	-	0.290797	-	-	-	-	-	-	1	-	-	-	-	-	0.452387	-
LOOC260_120240	AP014680	1999448..2000875	peptidase C69	0.582844	0.581299	-	0.579368	0.579754	0.653915	0.570485	0.657005	0.595977	0.719192	1	0.744685	0.744685	0.774427	0.678635	0.689451	0.631898	0.660095
LOOC260_120250	AP014680	2001209..2002675	major facilitator superfamily transporter	-	-	-	-	-	0.591302	0.552625	0.56698	-	-	1	0.775515	0.775515	0.549834	-	-	-	-
LOOC260_120260	AP014680	2002677..2003174	hypothetical protein	-	-	-	-	-	0.318778	-	-	-	-	1	0.551587	0.551587	0.626131	-	-	-	-
LOOC260_120270	AP014680	complement(2003310..2004092)	alpha/beta hydrolase	0.341084	0.316366	-	0.304361	-	0.52965	-	0.475269	-	0.756351	1	0.776124	0.776124	0.757763	-	-	-	-
LOOC260_120280	AP014680	complement(2004073..2004813)	putative pantothenate kinase	-	-	-	-	-	-	-	-	-	0.352657	1	-	0.361701	0.369237	-	-	-	-
LOOC260_120290	AP014680	2004841..2005743	LysR family transcriptional regulator	-	-	-	-	-	-	-	-	-	0.737162	1	0.76932	0.76932	0.774886	-	-	-	-
LOOC260_120300	AP014680	complement(2005736..2007328)	CoA transferase	-	-	-	-	-	-	-	-	-	0.850979	1	0.884491	0.884491	0.908734	-	-	-	-
LOOC260_120310	AP014680	complement(2007340..2008551)	trans-2-enoyl-CoA reductase	-	-	-	-	-	-	-	-	-	0.842683	1	0.884082	0.884082	0.902481	-	-	-	0.545531
LOOC260_120320	AP014680	complement(2008650..2009090)	enoyl-CoA hydratase	-	-	-	-	-	-	-	-	-	0.749665	1	0.796118	0.798698	0.821926	-	-	-	-
LOOC260_120330	AP014680	complement(2009301..2010041)	glycerol uptake permease	0.605024	0.592435	-	0.562538	0.543654	-	0.542868	0.656166	0.592435	0.851295	1	0.880406	0.880406	0.858377	-	-	-	0.496446
LOOC260_120340	AP014680	2010306..2011091	enoyl-CoA hydratase/isomerase	-	-	-	-	-	0.22745	-	-	-	0.866277	1	0.891714	0.891714	0.851015	0.229631	0.22309	-	-
LOOC260_120350	AP014680	complement(2011159..2011947)	2-deoxy-D-gluconate 3-dehydrogenase	-	-	-	-	-	0.25142	-	0.257905	-	-	1	-	-	-	-	0.52088	-	0.523042
LOOC260_120360	AP014680	complement(2012034..2012723)	hypothetical protein	-	-	-	-	-	-	-	-	-	-	1	0.807623	0.807623	-	-	-	-	-
LOOC260_120370	AP014680	complement(2012704..2013162)	HIT family hydrolase	-	-	-	-	-	-	-	-	-	-	1	0.715297	0.715297	-	-	-	-	-
LOOC260_120380	AP014680	complement(2013165..2014262)	molecular chaperone GroES	-	-	-	-	-	-	-	-	-	-	1	0.883826	0.883826	-	-	-	-	-
LOOC260_120390	AP014680	complement(2014297..2015613)	major facilitator superfamily transporter	-	-	-	-	-	-	-	-	-	-	1	0.840737	0.840737	-	-	-	-	-
LOOC260_120400	AP014680	2015850..2016722	AraC family transcriptional regulator	-	-	-	-	-	-	-	-	-	-	1	0.516894	0.516894	-	-	-	-	-
LOOC260_120410	AP014680	complement(2016822..2017814)	aldo/keto reductase	-	-	-	-	0.440485	-	0.438229	0.639022	0.728138	0.751264	1	0.738855	0.736598	0.644099	-	0.611948	0.680197	0.600668
LOOC260_120420	AP014680	complement(2017884..2018447)	maltose O-acetyltransferase	-	-	-	-	0.445751	-	-	0.56715	-	0.690536	1	0.698497	0.698497	0.571128	0.568145	-	0.543268	0.689541
LOOC260_120430	AP014680	complement(2018556..2019980)	L-arabinose isomerase	-	-	-	-	-	-	-	0.761621	0.741525	0.836878	1	0.8881	0.8881	0.905436	0.694638	0.668633	0.783291	0.768318
LOOC260_120440	AP014680	complement(2020219..2021301)	GntR family transcriptional regulator	-	-	-	-	-	-	-	0.613298	0.638766	0.751034	1	0.788977	0.788977	0.778063	0.530657	0.662675	0.560802	0.622134
LOOC260_120450	AP014680	2021490..2022146	phosphoglycerate mutase	-	-	-	-	-	-	-	-	-	-	1	0.820549	0.820549	0.825604	-	-	0.717767	0.721137
LOOC260_120460	AP014680	2022166..2023014	aldo/keto reductase	-	-	-	-	-	0.587802	-	-	-	0.764085	1	0.794884	0.794884	0.807336	0.661853	0.717555	0.657921	0.569452
LOOC260_120470	AP014680	complement(2023094..2024467)	sugar transporter	-	-	-	-	-	-	-	0.741456	0.816952	-	1	0.817796	0.817796	0.745673	0.814843	0.766762	0.799238	0.716993
LOOC260_120480	AP014680	complement(2024845..2025576)	L-ribulose-5-phosphate 4-epimerase	-	-	-	-	0.794474	-	0.789871	0.865027	0.810578	0.752295	1	0.763798	-	0.786805	0.889567	0.876531	0.812878	0.884966
LOOC260_120490	AP014680	complement(2025591..2027198)	ribulokinase	-	-	-	-	-	-	-	0.67599	0.689287	0.843242	1	0.845691	0.845691	0.870184	0.67844	0.775012	0.78236	0.683339
LOOC260_120500	AP014680	complement(2027455..2030061)	bifunctional acetaldehyde-CoA/alcohol dehydrogenase	0.551534	-	-	0.556269	0.62298	0.687108	0.621689	0.64536	0.625131	0.838817	1	0.885732	0.885732	0.878844	0.6247	0.68646	0.746286	0.769309
LOOC260_120510	AP014680	complement(2030485..2031597)	addiction module antidote protein HigA	-	-	-	-	-	-	-	-	-	-	1	-	-	-	-	-	-	-
LOOC260_120520	AP014680	complement(2031590..2031883)	toxin RelE	-	-	-	-	-	-	-	-	-	-	1	-	-	-	-	-	-	-
LOOC260_120530	AP014680	2032135..2032401	putative HTH transcriptional regulator, XRE family	-	0.458201	-	-	-	-	0.438928	-	-	-	1	-	-	-	-	-	-	-
LOOC260_120540	AP014680	complement(2032504..2033037)	hypothetical protein	-	-	-	-	0.286302	-	0.293836	0.482218	-	0.643689	1	0.5425	0.5425	0.505902	0.413323	0.364882	0.469302	0.524201
LOOC260_120550	AP014680	complement(2033195..2034550)	ISLho1 transposase	-	-	-	-	-	-	-	-	-	-	1	-	-	-	-	-	-	-
LOOC260_120560	AP014680	complement(2035020..2035721)	D-alanyl-D-alanine carboxypeptidase	-	-	-	-	-	-	-	0.284324	-	-	1	0.594236	0.594236	0.593438	-	-	-	-
LOOC260_120570	AP014680	complement(2035804..2036340)	hypothetical protein	-	-	-	-	-	-	-	-	-	-	1	0.737106	0.737106	0.717517	-	0.237085	-	-
LOOC260_120580	AP014680	2036678..2037823	succinyl-diaminopimelate desuccinylase	-	-	-	-	0.400777	0.572125	0.403731	0.290485	0.321012	-	1	0.332829	0.332829	-	0.504176	0.46971	0.429335	0.572617
LOOC260_120590	AP014680	2037851..2037988	hypothetical protein	-	-	-	-	-	-	-	-	-	-	1	-	-	-	-	-	-	-
LOOC260_120600	AP014680	2038115..2038318	hypothetical protein	-	-	-	-	-	-	-	-	-	-	1	-	-	-	-	-	-	-
LOOC260_120610	AP014680	complement(2038576..2039817)	gamma-glutamyl phosphate reductase	-	-	-	-	0.612055	0.65121	0.634557	0.642659	-	0.732669	1	0.772724	0.772724	0.756072	0.598103	0.581001	0.640409	-
LOOC260_120620	AP014680	complement(2039810..2040646)	glutamate 5-kinase	-	-	-	-	0.583946	0.547235	0.56763	0.589385	-	0.658048	1	0.72603	0.583946	0.768179	0.520723	0.492851	0.578508	-
LOOC260_120630	AP014680	complement(2040709..2041236)	hypothetical protein	-	-	-	-	-	-	-	-	-	0.367188	1	0.360631	0.360631	-	0.344237	0.257894	-	-
LOOC260_120640	AP014680	2041321..2042265	oxidoreductase, aldo/keto reductase	-	0.200936	0.192588	0.217036	0.564093	0.64221	0.553359	-	-	-	1	0.640421	0.640421	0.657714	0.63088	-	0.611201	0.638035
LOOC260_120650	AP014680	complement(2042610..2043479)	ABC transporter ATP-binding component	-	-	-	-	-	-	-	-	-	0.368232	1	0.411712	0.411712	0.397218	0.281932	-	-	-
LOOC260_120660	AP014680	complement(2044020..2045105)	membrane protein	-	-	-	-	-	0.564273	-	0.608922	-	-	1	0.807958	0.807958	0.813875	0.450231	0.426562	0.632052	-
LOOC260_120670	AP014680	complement(2045296..2045766)	Rrf2 family transcriptional regulator	-	-	-	-	-	0.65747	-	0.68382	-	-	1	0.714959	0.714959	0.77005	-	-	-	0.714959
LOOC260_120680	AP014680	2046083..2047453	transport protein with CBS domains, DUF21family	0.540093	0.524219	0.527144	0.540928	0.631991	0.646194	0.594814	0.656218	0.621548	0.485372	1	0.77861	0.77861	0.77485	0.615282	0.643269	0.663737	0.655383
LOOC260_120690	AP014680	2047589..2048056	NrdI family ribonucleotide reductase	-	-	-	-	0.61546	0.629745	0.620223	0.660702	0.652366	0.676177	1	0.783325	0.783325	0.783325	0.673797	0.607128	0.70713	0.660702
LOOC260_120700	AP014680	2048071..2048829	nitroreductase	0.324445	0.317794	-	-	0.399097	0.472269	0.370271	0.359185	0.271229	0.343663	1	0.550617	0.550617	0.622311	0.388749	0.350314	0.481139	0.44714
LOOC260_120710	AP014680	complement(2048897..2049244)	pectin degradation protein, sugar phosphate isomerase family	-	-	-	-	-	-	-	-	-	-	1	0.646376	0.646376	0.668778	-	-	-	-
LOOC260_120720	AP014680	complement(2049489..2050397)	6-phosphogluconate dehydrogenase	-	-	-	-	0.577201	0.60958	0.582182	0.586542	0.640092	0.78144	1	0.881068	0.881068	0.8929	-	-	0.666244	0.665621
LOOC260_120730	AP014680	2050551..2051393	gluconate operon transcriptional regulator	-	-	-	0.243225	-	0.404714	-	-	-	0.773643	1	0.77567	0.77567	0.787834	-	-	-	-
[truncated: 345 more rows]

## Sheet: Sheet2(data)
LocusTag	Sequence	Location	Product	L. acidophilus NCFM	L. helveticus DPC4571	L. bulgaricus ATCC11842	L. gasseri ATCC33323	L. casei ATCC334	L. coryniformis CECT 5711	L. rhamnosus GG	L. plantarum WCFS1	L. sakei 23K	L. oligofermentans DSM15707	L. hokkaidonensis LOOC260	L. vaccinostercus DSM20634	L. vaccinostercus DSM15802	L. suebicus KCTC3549	L. reuteri JCM1112	L. fermentum IFO3956	L. buchneri CD034	L. brevis ATCC367
LOOC260_100010	AP014680	360..1676	chromosomal replication initiation protein DnaA	LBA0001 chromosomal replication initiation protein Score : 449.9 E-val : 6.9e-156 Identity : 51.9 Q-Coverage : 99.8 T-Coverage : 99.8	lhv_0001 chromosomal replication initiation protein Score : 448.0 E-val : 3.5e-155 Identity : 52.4 Q-Coverage : 98.9 T-Coverage : 98.9	Ldb0001 chromosome replication initiator DnaA Score : 449.5 E-val : 6.9e-156 Identity : 51.0 Q-Coverage : 99.8 T-Coverage : 99.8	LGAS_0001 chromosomal replication initiation protein Score : 452.6 E-val : 7.8e-157 Identity : 52.1 Q-Coverage : 99.8 T-Coverage : 97.6	LSEI_0001 chromosomal replication initiation protein Score : 518.9 E-val : 0.0e+00 Identity : 60.6 Q-Coverage : 99.8 T-Coverage : 99.3	A11Y_RS02160 chromosomal replication initiator protein DnaA Score : 585.1 E-val : 0.0e+00 Identity : 64.7 Q-Coverage : 99.8 T-Coverage : 99.6	LGG_00001 chromosomal replication initiation protein Score : 513.5 E-val : 1.0e-180 Identity : 59.9 Q-Coverage : 99.8 T-Coverage : 99.3	lp_0001 chromosomal replication initiation protein DnaA Score : 605.9 E-val : 0.0e+00 Identity : 65.2 Q-Coverage : 99.8 T-Coverage : 99.8	LSA0001 chromosome replication initiator DnaA Score : 580.9 E-val : 0.0e+00 Identity : 63.3 Q-Coverage : 99.8 T-Coverage : 99.8	LOLI_0100570 chromosome replication initiator DnaA Score : 705.3 E-val : 0.0e+00 Identity : 77.2 Q-Coverage : 100.0 T-Coverage : 100.0	LOOC260_100010 chromosomal replication initiation protein DnaA Score : 904.0 E-val : 0.0e+00 Identity : 100.0 Q-Coverage : 100.0 T-Coverage : 100.0	LVAC1_0401370 Chromosomal replication initiator protein DnaA Score : 797.7 E-val : 0.0e+00 Identity : 87.9 Q-Coverage : 100.0 T-Coverage : 100.0	LVAC2_02600090 Chromosomal replication initiator protein DnaA Score : 797.7 E-val : 0.0e+00 Identity : 87.9 Q-Coverage : 100.0 T-Coverage : 100.0	LSUE_00200400 Chromosomal replication initiator protein DnaA Score : 776.9 E-val : 0.0e+00 Identity : 85.9 Q-Coverage : 100.0 T-Coverage : 100.0	LAR_0001 chromosomal replication initiation protein Score : 568.2 E-val : 0.0e+00 Identity : 63.0 Q-Coverage : 99.8 T-Coverage : 99.8	LAF_0001 chromosomal replication initiation protein DnaA Score : 517.7 E-val : 0.0e+00 Identity : 56.5 Q-Coverage : 99.8 T-Coverage : 99.8	LBUCD034_0001 chromosomal replication initiator protein dnaA Score : 576.2 E-val : 0.0e+00 Identity : 62.5 Q-Coverage : 99.5 T-Coverage : 99.8	LVIS_0001 chromosomal replication initiation protein Score : 595.9 E-val : 0.0e+00 Identity : 68.3 Q-Coverage : 99.8 T-Coverage : 99.8
LOOC260_100020	AP014680	1852..2991	DNA polymerase III subunit beta	LBA0002 DNA polymerase III subunit beta Score : 391.3 E-val : 5.1e-135 Identity : 51.7 Q-Coverage : 100.0 T-Coverage : 100.0	lhv_0002 DNA polymerase III Beta chain Score : 394.4 E-val : 3.1e-136 Identity : 53.8 Q-Coverage : 100.0 T-Coverage : 100.0	Ldb0002 DNA polymerase III subunit beta Score : 359.4 E-val : 1.4e-122 Identity : 47.0 Q-Coverage : 100.0 T-Coverage : 100.0	LGAS_0002 DNA polymerase sliding clamp subunit Score : 412.1 E-val : 4.4e-143 Identity : 53.8 Q-Coverage : 100.0 T-Coverage : 100.0	LSEI_0002 DNA polymerase sliding clamp subunit Score : 505.8 E-val : 1.0e-179 Identity : 65.4 Q-Coverage : 100.0 T-Coverage : 100.0	A11Y_RS02165 DNA polymerase III subunit beta Score : 508.1 E-val : 1.5e-180 Identity : 67.0 Q-Coverage : 100.0 T-Coverage : 100.0	LGG_00002 DNA polymerase III subunit beta Score : 501.5 E-val : 4.3e-178 Identity : 64.4 Q-Coverage : 100.0 T-Coverage : 100.0	lp_0002 DNA-directed DNA polymerase III subunit beta Score : 544.3 E-val : 0.0e+00 Identity : 69.4 Q-Coverage : 100.0 T-Coverage : 100.0	LSA0002 DNA-directed DNA polymerase III subunit beta Score : 499.2 E-val : 2.4e-177 Identity : 65.4 Q-Coverage : 100.0 T-Coverage : 100.0	LOLI_0100580 DNA-directed DNA polymerase Score : 605.5 E-val : 0.0e+00 Identity : 77.8 Q-Coverage : 100.0 T-Coverage : 100.0	LOOC260_100020 DNA polymerase III subunit beta Score : 759.6 E-val : 0.0e+00 Identity : 100.0 Q-Coverage : 100.0 T-Coverage : 100.0	LVAC1_0401380 DNA polymerase III beta subunit Score : 619.0 E-val : 0.0e+00 Identity : 79.9 Q-Coverage : 100.0 T-Coverage : 100.0	LVAC2_02600100 DNA polymerase III beta subunit Score : 619.0 E-val : 0.0e+00 Identity : 79.9 Q-Coverage : 100.0 T-Coverage : 100.0	LSUE_00200410 DNA-directed DNA polymerase Score : 609.0 E-val : 0.0e+00 Identity : 78.4 Q-Coverage : 100.0 T-Coverage : 100.0	LAR_0002 DNA polymerase III beta subunit Score : 525.0 E-val : 0.0e+00 Identity : 66.8 Q-Coverage : 100.0 T-Coverage : 100.0	LAF_0002 DNA-directed DNA polymerase III subunit beta Score : 521.5 E-val : 0.0e+00 Identity : 66.0 Q-Coverage : 100.0 T-Coverage : 100.0	LBUCD034_0002 DNA polymerase III subunit beta Score : 508.1 E-val : 1.1e-180 Identity : 65.2 Q-Coverage : 100.0 T-Coverage : 100.0	LVIS_0002 DNA polymerase sliding clamp subunit Score : 527.3 E-val : 0.0e+00 Identity : 67.8 Q-Coverage : 100.0 T-Coverage : 100.0
LOOC260_100030	AP014680	3233..3457	S4-like RNA binding protein	LBA0003 hypothetical protein Score : 73.2 E-val : 1.9e-19 Identity : 55.9 Q-Coverage : 79.7 T-Coverage : 77.6	lhv_0003 hypothetical protein Score : 62.4 E-val : 2.0e-15 Identity : 56.0 Q-Coverage : 67.6 T-Coverage : 65.8	Ldb0003 hypothetical protein Score : 74.3 E-val : 4.6e-20 Identity : 57.1 Q-Coverage : 75.7 T-Coverage : 72.7	LGAS_0003 S4-like RNA binding protein Score : 52.0 E-val : 1.1e-11 Identity : 52.5 Q-Coverage : 54.1 T-Coverage : 81.6	LSEI_0003 S4-like RNA binding protein Score : 77.0 E-val : 6.0e-21 Identity : 53.8 Q-Coverage : 87.8 T-Coverage : 91.4	A11Y_RS02170 hypothetical protein Score : 80.1 E-val : 6.0e-22 Identity : 52.2 Q-Coverage : 93.2 T-Coverage : 87.3	LGG_00003 S4 domain-containing protein YaaA Score : 76.3 E-val : 1.4e-20 Identity : 55.4 Q-Coverage : 87.8 T-Coverage : 91.4	lp_0004 hypothetical protein Score : 90.9 E-val : 3.5e-26 Identity : 59.7 Q-Coverage : 90.5 T-Coverage : 87.0	LSA0003 hypothetical protein Score : 84.7 E-val : 6.2e-24 Identity : 54.4 Q-Coverage : 91.9 T-Coverage : 90.7	LOLI_0100600 RNA-binding S4 protein Score : 102.8 E-val : 4.4e-31 Identity : 66.2 Q-Coverage : 100.0 T-Coverage : 100.0	LOOC260_100030 S4-like RNA binding protein Score : 148.7 E-val : 6.8e-49 Identity : 100.0 Q-Coverage : 100.0 T-Coverage : 100.0	LVAC1_0401400 RNA-binding S4 protein Score : 112.8 E-val : 8.7e-35 Identity : 70.3 Q-Coverage : 100.0 T-Coverage : 100.0	LVAC2_02600120 RNA-binding S4 protein Score : 112.8 E-val : 8.7e-35 Identity : 70.3 Q-Coverage : 100.0 T-Coverage : 100.0	LSUE_00200420 RNA-binding S4 protein Score : 110.2 E-val : 8.1e-34 Identity : 70.3 Q-Coverage : 100.0 T-Coverage : 100.0	LAR_0003 hypothetical protein Score : 92.8 E-val : 3.0e-27 Identity : 66.7 Q-Coverage : 89.2 T-Coverage : 97.1	LAF_0003 hypothetical protein Score : 88.2 E-val : 2.7e-25 Identity : 69.5 Q-Coverage : 79.7 T-Coverage : 81.9	LBUCD034_0003 RNA-binding S4 protein Score : 89.4 E-val : 1.1e-25 Identity : 62.9 Q-Coverage : 94.6 T-Coverage : 92.1	LVIS_0003 S4-like RNA-binding protein Score : 84.7 E-val : 6.3e-24 Identity : 54.3 Q-Coverage : 94.6 T-Coverage : 93.3
LOOC260_100040	AP014680	3467..4588	DNA replication and repair protein RecF	LBA0004 recombination protein F Score : 369.8 E-val : 1.4e-126 Identity : 50.4 Q-Coverage : 99.7 T-Coverage : 99.5	lhv_0004 recombination protein F Score : 361.7 E-val : 1.8e-123 Identity : 49.9 Q-Coverage : 99.7 T-Coverage : 99.5	Ldb0004 recombination protein F Score : 352.1 E-val : 1.1e-119 Identity : 48.5 Q-Coverage : 99.7 T-Coverage : 97.9	LGAS_0004 recombination protein F Score : 406.8 E-val : 3.9e-141 Identity : 55.5 Q-Coverage : 99.7 T-Coverage : 99.7	LSEI_0004 recombination protein F Score : 444.9 E-val : 5.3e-156 Identity : 57.3 Q-Coverage : 99.2 T-Coverage : 99.7	A11Y_RS02175 recombinase RecF Score : 500.7 E-val : 4.1e-178 Identity : 66.3 Q-Coverage : 98.7 T-Coverage : 98.1	LGG_00004 DNA replication and repair protein RecF Score : 448.0 E-val : 3.7e-157 Identity : 58.5 Q-Coverage : 99.5 T-Coverage : 99.7	lp_0005 DNA repair and genetic recombination protein RecF Score : 530.4 E-val : 0.0e+00 Identity : 70.0 Q-Coverage : 100.0 T-Coverage : 99.7	LSA0004 recombination protein F Score : 500.4 E-val : 5.7e-178 Identity : 63.5 Q-Coverage : 99.7 T-Coverage : 99.5	LOLI_0100610 recombination protein F Score : 602.1 E-val : 0.0e+00 Identity : 76.3 Q-Coverage : 99.7 T-Coverage : 100.0	LOOC260_100040 DNA replication and repair protein RecF Score : 764.2 E-val : 0.0e+00 Identity : 100.0 Q-Coverage : 100.0 T-Coverage : 100.0	LVAC1_0401410 recombination protein F Score : 609.0 E-val : 0.0e+00 Identity : 79.5 Q-Coverage : 98.1 T-Coverage : 93.6	LVAC2_02600130 recombination protein F Score : 609.0 E-val : 0.0e+00 Identity : 79.5 Q-Coverage : 98.1 T-Coverage : 93.6	LSUE_00200430 recombination protein F Score : 592.4 E-val : 0.0e+00 Identity : 75.8 Q-Coverage : 99.7 T-Coverage : 99.5	LAR_0004 recombination protein F Score : 557.0 E-val : 0.0e+00 Identity : 71.2 Q-Coverage : 99.7 T-Coverage : 99.5	LAF_0004 recombination protein F Score : 502.7 E-val : 6.9e-179 Identity : 63.4 Q-Coverage : 99.7 T-Coverage : 99.7	LBUCD034_0004 recombination protein F Score : 513.8 E-val : 0.0e+00 Identity : 68.0 Q-Coverage : 98.9 T-Coverage : 99.2	LVIS_0004 recombination protein F Score : 521.5 E-val : 0.0e+00 Identity : 68.5 Q-Coverage : 98.7 T-Coverage : 95.8
LOOC260_100050	AP014680	4588..6531	DNA gyrase subunit B	LBA0005 DNA gyrase subunit B Score : 934.1 E-val : 0.0e+00 Identity : 73.4 Q-Coverage : 99.5 T-Coverage : 98.5	lhv_0005 DNA gyrase Score : 934.9 E-val : 0.0e+00 Identity : 73.4 Q-Coverage : 99.5 T-Coverage : 98.5	Ldb0005 DNA gyrase subunit B Score : 929.5 E-val : 0.0e+00 Identity : 74.3 Q-Coverage : 98.5 T-Coverage : 97.5	LGAS_0005 DNA gyrase, B subunit Score : 931.4 E-val : 0.0e+00 Identity : 74.3 Q-Coverage : 98.5 T-Coverage : 97.3	LSEI_0005 DNA gyrase subunit B Score : 990.3 E-val : 0.0e+00 Identity : 76.7 Q-Coverage : 99.8 T-Coverage : 99.8	A11Y_RS02180 DNA gyrase subunit B Score : 1046.6 E-val : 0.0e+00 Identity : 81.1 Q-Coverage : 98.3 T-Coverage : 97.8	LGG_00005 DNA gyrase subunit B Score : 986.9 E-val : 0.0e+00 Identity : 77.8 Q-Coverage : 97.8 T-Coverage : 97.2	lp_0006 DNA gyrase subunit B Score : 1088.6 E-val : 0.0e+00 Identity : 83.4 Q-Coverage : 99.7 T-Coverage : 99.5	LSA0005 DNA gyrase subunit B Score : 1001.5 E-val : 0.0e+00 Identity : 79.1 Q-Coverage : 98.5 T-Coverage : 96.8	LOLI_0100620 DNA gyrase, B subunit Score : 1132.5 E-val : 0.0e+00 Identity : 86.2 Q-Coverage : 100.0 T-Coverage : 100.0	LOOC260_100050 DNA gyrase subunit B Score : 1325.8 E-val : 0.0e+00 Identity : 100.0 Q-Coverage : 100.0 T-Coverage : 100.0	LVAC1_0401420 DNA gyrase, B subunit Score : 1163.3 E-val : 0.0e+00 Identity : 88.6 Q-Coverage : 100.0 T-Coverage : 100.0	LVAC2_02600140 DNA gyrase, B subunit Score : 1163.3 E-val : 0.0e+00 Identity : 88.6 Q-Coverage : 100.0 T-Coverage : 100.0	LSUE_00200440 DNA gyrase, B subunit Score : 1149.0 E-val : 0.0e+00 Identity : 87.6 Q-Coverage : 100.0 T-Coverage : 100.0	LAR_0005 DNA gyrase subunit B Score : 1042.0 E-val : 0.0e+00 Identity : 80.3 Q-Coverage : 99.5 T-Coverage : 99.2	LAF_0005 DNA gyrase subunit B Score : 1078.2 E-val : 0.0e+00 Identity : 80.5 Q-Coverage : 99.7 T-Coverage : 99.4	LBUCD034_0005 DNA gyrase subunit B Score : 1053.9 E-val : 0.0e+00 Identity : 81.1 Q-Coverage : 100.0 T-Coverage : 100.0	LVIS_0005 DNA gyrase, B subunit Score : 1069.7 E-val : 0.0e+00 Identity : 82.3 Q-Coverage : 99.4 T-Coverage : 99.5
LOOC260_100060	AP014680	6559..9120	DNA gyrase subunit A	LBA0006 DNA gyrase subunit A Score : 1124.4 E-val : 0.0e+00 Identity : 66.7 Q-Coverage : 94.8 T-Coverage : 97.9	lhv_0006 DNA gyrase Score : 1117.1 E-val : 0.0e+00 Identity : 66.5 Q-Coverage : 94.3 T-Coverage : 97.0	Ldb0006 DNA gyrase subunit A Score : 1124.8 E-val : 0.0e+00 Identity : 65.8 Q-Coverage : 95.2 T-Coverage : 98.4	LGAS_0006 DNA gyrase, A subunit Score : 1176.8 E-val : 0.0e+00 Identity : 68.0 Q-Coverage : 97.5 T-Coverage : 100.0	LSEI_0006 DNA gyrase subunit A Score : 1259.2 E-val : 0.0e+00 Identity : 72.5 Q-Coverage : 97.7 T-Coverage : 95.1	A11Y_RS02185 DNA gyrase subunit A Score : 1263.1 E-val : 0.0e+00 Identity : 73.5 Q-Coverage : 97.9 T-Coverage : 99.3	LGG_00006 DNA gyrase subunit A Score : 1251.1 E-val : 0.0e+00 Identity : 74.2 Q-Coverage : 94.0 T-Coverage : 92.1	lp_0007 DNA gyrase subunit A Score : 1326.6 E-val : 0.0e+00 Identity : 77.0 Q-Coverage : 100.0 T-Coverage : 100.0	LSA0006 DNA gyrase subunit A Score : 1250.7 E-val : 0.0e+00 Identity : 74.3 Q-Coverage : 97.1 T-Coverage : 96.4	LOLI_0100630 DNA gyrase subunit A Score : 1427.2 E-val : 0.0e+00 Identity : 85.0 Q-Coverage : 98.0 T-Coverage : 99.2	LOOC260_100060 DNA gyrase subunit A Score : 1733.8 E-val : 0.0e+00 Identity : 100.0 Q-Coverage : 100.0 T-Coverage : 100.0	LVAC1_0401430 DNA gyrase subunit A Score : 1478.4 E-val : 0.0e+00 Identity : 85.8 Q-Coverage : 99.8 T-Coverage : 100.0	LVAC2_02600150 DNA gyrase subunit A Score : 1478.4 E-val : 0.0e+00 Identity : 85.8 Q-Coverage : 99.8 T-Coverage : 100.0	LSUE_00200450 DNA gyrase subunit A Score : 1496.1 E-val : 0.0e+00 Identity : 88.1 Q-Coverage : 98.7 T-Coverage : 99.8	LAR_0006 DNA gyrase subunit A Score : 1367.4 E-val : 0.0e+00 Identity : 80.3 Q-Coverage : 97.8 T-Coverage : 100.0	LAF_0006 DNA gyrase subunit A Score : 1329.3 E-val : 0.0e+00 Identity : 77.4 Q-Coverage : 97.0 T-Coverage : 98.9	LBUCD034_0006 DNA gyrase subunit A Score : 1330.5 E-val : 0.0e+00 Identity : 77.3 Q-Coverage : 99.2 T-Coverage : 99.2	LVIS_0006 DNA gyrase, A subunit Score : 1314.7 E-val : 0.0e+00 Identity : 76.2 Q-Coverage : 97.2 T-Coverage : 98.2
LOOC260_100070	AP014680	9311..10675	ISLho1 transposase	-	lhv_0684 hypothetical protein Score : 157.9 E-val : 7.4e-44 Identity : 26.6 Q-Coverage : 97.1 T-Coverage : 96.4	-	-	LSEI_0357 hypothetical protein Score : 221.9 E-val : 4.4e-67 Identity : 33.1 Q-Coverage : 99.3 T-Coverage : 99.4	A11Y_RS02715 hypothetical protein Score : 223.0 E-val : 1.6e-67 Identity : 33.1 Q-Coverage : 99.3 T-Coverage : 99.4	-	-	-	-	LOOC260_121070 ISLho1 transposase Score : 941.8 E-val : 0.0e+00 Identity : 100.0 Q-Coverage : 100.0 T-Coverage : 100.0	-	-	-	LAR_0716 hypothetical protein Score : 365.2 E-val : 2.1e-122 Identity : 43.2 Q-Coverage : 99.8 T-Coverage : 99.8	-	-	-
LOOC260_100080	AP014680	10869..11165	30S ribosomal protein S6	LBA0007 30S ribosomal protein S6 Score : 120.6 E-val : 3.0e-37 Identity : 58.9 Q-Coverage : 96.9 T-Coverage : 96.9	lhv_0007 30S ribosomal protein S6 Score : 121.7 E-val : 9.2e-38 Identity : 58.9 Q-Coverage : 96.9 T-Coverage : 96.9	Ldb0007 30S ribosomal protein S6 Score : 113.6 E-val : 1.2e-34 Identity : 53.8 Q-Coverage : 92.9 T-Coverage : 93.8	LGAS_0007 30S ribosomal protein S6 Score : 114.0 E-val : 9.2e-35 Identity : 53.7 Q-Coverage : 96.9 T-Coverage : 96.9	LSEI_0009 30S ribosomal protein S6 Score : 147.5 E-val : 1.3e-47 Identity : 69.1 Q-Coverage : 99.0 T-Coverage : 99.0	A11Y_RS13715 30S ribosomal protein S6 Score : 143.3 E-val : 4.6e-46 Identity : 68.8 Q-Coverage : 98.0 T-Coverage : 97.0	LGG_00011 30S ribosomal protein S6 Score : 151.4 E-val : 3.4e-49 Identity : 71.1 Q-Coverage : 99.0 T-Coverage : 99.0	lp_0009 30S ribosomal protein S6 Score : 166.4 E-val : 5.9e-55 Identity : 79.2 Q-Coverage : 98.0 T-Coverage : 97.0	LSA0007 30S ribosomal protein S6 Score : 134.4 E-val : 1.2e-42 Identity : 66.0 Q-Coverage : 99.0 T-Coverage : 99.0	LOLI_0100640 30S ribosomal protein S6 Score : 178.3 E-val : 6.6e-60 Identity : 84.7 Q-Coverage : 100.0 T-Coverage : 100.0	LOOC260_100080 30S ribosomal protein S6 Score : 200.7 E-val : 1.4e-68 Identity : 100.0 Q-Coverage : 100.0 T-Coverage : 100.0	LVAC1_0401440 30S ribosomal protein S6 Score : 183.3 E-val : 8.9e-62 Identity : 89.7 Q-Coverage : 99.0 T-Coverage : 99.0	LVAC2_02600160 30S ribosomal protein S6 Score : 183.3 E-val : 9.0e-62 Identity : 89.7 Q-Coverage : 99.0 T-Coverage : 99.0	LSUE_00200460 30S ribosomal protein S6 Score : 182.2 E-val : 3.0e-61 Identity : 88.7 Q-Coverage : 99.0 T-Coverage : 99.0	LAR_0007 30S ribosomal protein S6 Score : 159.5 E-val : 1.9e-52 Identity : 75.5 Q-Coverage : 100.0 T-Coverage : 100.0	LAF_0007 30S ribosomal protein S6 Score : 162.2 E-val : 1.3e-53 Identity : 77.1 Q-Coverage : 98.0 T-Coverage : 99.0	LBUCD034_0009 30S ribosomal protein S6 Score : 151.0 E-val : 4.0e-49 Identity : 69.1 Q-Coverage : 99.0 T-Coverage : 99.0	LVIS_0007 30S ribosomal protein S6 Score : 156.0 E-val : 4.4e-51 Identity : 73.2 Q-Coverage : 99.0 T-Coverage : 99.0
LOOC260_100090	AP014680	11203..11733	single-stranded DNA-binding protein	LBA0008 single-stranded DNA-binding protein Score : 210.7 E-val : 3.0e-70 Identity : 59.4 Q-Coverage : 100.0 T-Coverage : 100.0	lhv_0008 single-stranded DNA-binding protein Score : 211.8 E-val : 8.1e-71 Identity : 61.9 Q-Coverage : 100.0 T-Coverage : 100.0	Ldb0008 single-stranded DNA-binding protein Score : 193.0 E-val : 3.8e-63 Identity : 55.7 Q-Coverage : 100.0 T-Coverage : 100.0	LGAS_0008 single-stranded DNA-binding protein Score : 205.3 E-val : 3.4e-68 Identity : 59.4 Q-Coverage : 100.0 T-Coverage : 100.0	LSEI_0010 single-stranded DNA-binding protein Score : 203.4 E-val : 7.3e-67 Identity : 56.1 Q-Coverage : 100.0 T-Coverage : 100.0	A11Y_RS13720 single-stranded DNA-binding protein Score : 231.9 E-val : 2.9e-78 Identity : 63.1 Q-Coverage : 100.0 T-Coverage : 100.0	LGG_00012 single-stranded DNA-binding protein Score : 198.0 E-val : 8.9e-65 Identity : 53.4 Q-Coverage : 100.0 T-Coverage : 100.0	lp_0010 single-strand DNA-binding protein Score : 211.1 E-val : 7.2e-70 Identity : 66.0 Q-Coverage : 100.0 T-Coverage : 100.0	LSA0008 ssDNA-binding protein Score : 227.3 E-val : 8.9e-77 Identity : 65.7 Q-Coverage : 100.0 T-Coverage : 100.0	LOLI_0100650 single-strand DNA-binding protein Score : 248.8 E-val : 3.1e-85 Identity : 72.9 Q-Coverage : 100.0 T-Coverage : 100.0	LOOC260_100090 single-stranded DNA-binding protein Score : 358.6 E-val : 2.5e-128 Identity : 100.0 Q-Coverage : 100.0 T-Coverage : 100.0	LVAC1_0401450 single-strand DNA binding protein Score : 280.8 E-val : 1.2e-97 Identity : 78.5 Q-Coverage : 100.0 T-Coverage : 100.0	LVAC2_02600170 single-strand DNA binding protein Score : 280.8 E-val : 1.2e-97 Identity : 78.5 Q-Coverage : 100.0 T-Coverage : 100.0	LSUE_00200470 single-strand DNA binding protein Score : 256.5 E-val : 5.1e-88 Identity : 76.1 Q-Coverage : 100.0 T-Coverage : 100.0	LAR_0008 single-strand binding protein Score : 204.5 E-val : 9.8e-68 Identity : 58.5 Q-Coverage : 100.0 T-Coverage : 100.0	LAF_0008 single-strand binding protein Score : 163.7 E-val : 4.7e-51 Identity : 67.6 Q-Coverage : 60.8 T-Coverage : 44.8	LBUCD034_0010 ssDNA-binding protein Score : 194.1 E-val : 1.8e-63 Identity : 61.2 Q-Coverage : 100.0 T-Coverage : 100.0	LVIS_0008 single-stranded DNA-binding protein Score : 190.3 E-val : 4.9e-62 Identity : 80.6 Q-Coverage : 61.4 T-Coverage : 57.4
LOOC260_100100	AP014680	11758..11994	30S ribosomal protein S18	LBA0009 30S ribosomal protein S18 Score : 126.7 E-val : 3.2e-40 Identity : 87.2 Q-Coverage : 100.0 T-Coverage : 100.0	lhv_0009 30S ribosomal protein S18 Score : 121.7 E-val : 2.8e-38 Identity : 86.4 Q-Coverage : 84.6 T-Coverage : 85.7	Ldb0009 30S ribosomal protein S18 Score : 115.2 E-val : 8.8e-36 Identity : 83.1 Q-Coverage : 83.3 T-Coverage : 83.3	LGAS_0009 ribosomal protein S18 Score : 128.3 E-val : 6.5e-41 Identity : 90.9 Q-Coverage : 84.6 T-Coverage : 85.7	LSEI_0011 30S ribosomal protein S18 Score : 133.3 E-val : 1.3e-42 Identity : 92.3 Q-Coverage : 100.0 T-Coverage : 100.0	A11Y_RS13725 30S ribosomal protein S18 Score : 131.3 E-val : 7.8e-42 Identity : 91.0 Q-Coverage : 100.0 T-Coverage : 96.3	LGG_00013 30S ribosomal protein S18 Score : 133.3 E-val : 1.4e-42 Identity : 92.3 Q-Coverage : 100.0 T-Coverage : 100.0	lp_0011 30S ribosomal protein S18 Score : 131.3 E-val : 6.8e-42 Identity : 92.3 Q-Coverage : 100.0 T-Coverage : 100.0	LSA0009 30S ribosomal protein S18 Score : 149.8 E-val : 2.9e-49 Identity : 96.2 Q-Coverage : 100.0 T-Coverage : 100.0	LOLI_0100660 30S ribosomal protein S18 Score : 126.3 E-val : 4.9e-40 Identity : 92.4 Q-Coverage : 84.6 T-Coverage : 82.5	LOOC260_100100 30S ribosomal protein S18 Score : 158.3 E-val : 1.5e-52 Identity : 100.0 Q-Coverage : 100.0 T-Coverage : 100.0	LVAC1_0401460 30S ribosomal protein S18 Score : 154.1 E-val : 7.6e-51 Identity : 97.4 Q-Coverage : 100.0 T-Coverage : 100.0	LVAC2_02600180 30S ribosomal protein S18 Score : 154.1 E-val : 7.6e-51 Identity : 97.4 Q-Coverage : 100.0 T-Coverage : 100.0	LSUE_00200480 30S ribosomal protein S18 Score : 153.3 E-val : 1.8e-50 Identity : 96.2 Q-Coverage : 100.0 T-Coverage : 100.0	LAR_0009 30S ribosomal protein S18 Score : 136.3 E-val : 5.6e-44 Identity : 94.9 Q-Coverage : 100.0 T-Coverage : 100.0	LAF_0009 30S ribosomal protein S18 Score : 152.5 E-val : 2.0e-50 Identity : 96.2 Q-Coverage : 100.0 T-Coverage : 100.0	LBUCD034_0011 30S ribosomal protein S18 Score : 125.9 E-val : 9.1e-40 Identity : 90.9 Q-Coverage : 84.6 T-Coverage : 83.5	LVIS_0009 ribosomal protein S18 Score : 129.0 E-val : 5.0e-41 Identity : 88.5 Q-Coverage : 100.0 T-Coverage : 100.0
LOOC260_100110	AP014680	complement(12230..12787)	TetR family transcriptional regulator	LBA1638 transcriptional regulator Score : 38.9 E-val : 2.8e-05 Identity : 29.3 Q-Coverage : 48.6 T-Coverage : 49.2	lhv_1742 putative transcription regulator Score : 38.1 E-val : 5.6e-05 Identity : 31.8 Q-Coverage : 44.9 T-Coverage : 44.7	Ldb1892 TetR family transcriptional regulator Score : 43.9 E-val : 4.4e-07 Identity : 30.7 Q-Coverage : 46.5 T-Coverage : 46.3	LGAS_1631 transcriptional regulator Score : 42.7 E-val : 1.2e-06 Identity : 29.3 Q-Coverage : 48.6 T-Coverage : 48.4	LSEI_0171 transcriptional regulator Score : 42.0 E-val : 3.2e-06 Identity : 34.4 Q-Coverage : 33.0 T-Coverage : 32.3	-	-	lp_1153 TetR family transcriptional regulator Score : 52.0 E-val : 1.1e-09 Identity : 31.1 Q-Coverage : 64.9 T-Coverage : 63.9	-	-	LOOC260_100110 TetR family transcriptional regulator Score : 377.9 E-val : 1.3e-135 Identity : 100.0 Q-Coverage : 100.0 T-Coverage : 100.0	LVAC1_1400180 Uncharacterized protein Score : 50.4 E-val : 2.8e-09 Identity : 27.6 Q-Coverage : 86.5 T-Coverage : 85.3	LVAC2_05000170 Uncharacterized protein Score : 50.4 E-val : 2.8e-09 Identity : 27.6 Q-Coverage : 86.5 T-Coverage : 85.3	LSUE_03100280 TetR family transcriptional regulator Score : 126.3 E-val : 4.9e-37 Identity : 36.5 Q-Coverage : 96.8 T-Coverage : 98.4	-	-	-	LVIS_1972 transcriptional regulator Score : 48.1 E-val : 1.5e-08 Identity : 31.5 Q-Coverage : 47.0 T-Coverage : 47.1
LOOC260_100120	AP014680	12907..13659	permease	-	-	-	-	LSEI_1877 permease Score : 174.5 E-val : 5.0e-54 Identity : 41.8 Q-Coverage : 99.6 T-Coverage : 99.6	-	LGG_01934 permease Score : 167.9 E-val : 1.9e-51 Identity : 42.6 Q-Coverage : 92.0 T-Coverage : 91.8	lp_0894 anion exporter, TauE/SafE family Score : 134.4 E-val : 1.7e-38 Identity : 39.1 Q-Coverage : 95.2 T-Coverage : 92.9	-	-	LOOC260_100120 permease Score : 473.0 E-val : 5.0e-171 Identity : 100.0 Q-Coverage : 100.0 T-Coverage : 100.0	-	-	LSUE_03100310 Putative uncharacterized protein Score : 157.5 E-val : 1.7e-48 Identity : 52.0 Q-Coverage : 70.0 T-Coverage : 100.0	-	LAF_0991 transport protein Score : 152.5 E-val : 9.5e-46 Identity : 41.8 Q-Coverage : 97.6 T-Coverage : 97.2	LBUCD034_0188 hypothetical protein Score : 201.1 E-val : 2.6e-64 Identity : 49.6 Q-Coverage : 98.4 T-Coverage : 98.0	LVIS_0371 permease Score : 113.2 E-val : 6.2e-32 Identity : 43.6 Q-Coverage : 53.2 T-Coverage : 90.0
LOOC260_100130	AP014680	13880..15901	hypothetical protein	LBA0011 signaling protein Score : 676.0 E-val : 0.0e+00 Identity : 47.8 Q-Coverage : 99.7 T-Coverage : 100.0	lhv_0016 putative signalling protein Score : 675.2 E-val : 0.0e+00 Identity : 47.6 Q-Coverage : 99.9 T-Coverage : 100.0	Ldb0010 signalling protein Score : 681.4 E-val : 0.0e+00 Identity : 49.5 Q-Coverage : 97.6 T-Coverage : 98.4	LGAS_0011 signal protein Score : 706.4 E-val : 0.0e+00 Identity : 51.3 Q-Coverage : 97.6 T-Coverage : 98.4	LSEI_0115 signal protein Score : 802.7 E-val : 0.0e+00 Identity : 57.0 Q-Coverage : 98.8 T-Coverage : 99.9	A11Y_RS12180 hypothetical protein Score : 863.2 E-val : 0.0e+00 Identity : 60.1 Q-Coverage : 99.3 T-Coverage : 100.0	LGG_00121 phosphoesterase, DHH family protein Score : 803.5 E-val : 0.0e+00 Identity : 57.2 Q-Coverage : 98.8 T-Coverage : 99.9	lp_0012 phosphoesterase, DHH family Score : 909.1 E-val : 0.0e+00 Identity : 62.2 Q-Coverage : 99.7 T-Coverage : 100.0	LSA0010 nucleotide-binding phosphoesterase Score : 819.7 E-val : 0.0e+00 Identity : 56.8 Q-Coverage : 98.2 T-Coverage : 97.8	LOLI_0100690 Phosphoesterase, DHH family Score : 998.4 E-val : 0.0e+00 Identity : 69.7 Q-Coverage : 100.0 T-Coverage : 100.0	LOOC260_100130 hypothetical protein Score : 1392.5 E-val : 0.0e+00 Identity : 100.0 Q-Coverage : 100.0 T-Coverage : 100.0	LVAC1_0401470 DHH subfamily 1 protein Score : 1082.8 E-val : 0.0e+00 Identity : 74.8 Q-Coverage : 99.6 T-Coverage : 99.9	LVAC2_02600190 DHH subfamily 1 protein Score : 1082.8 E-val : 0.0e+00 Identity : 74.8 Q-Coverage : 99.6 T-Coverage : 99.9	LSUE_00200490 DHH subfamily 1 protein Score : 1056.6 E-val : 0.0e+00 Identity : 74.3 Q-Coverage : 99.7 T-Coverage : 99.7	LAR_0010 hypothetical protein Score : 920.2 E-val : 0.0e+00 Identity : 63.7 Q-Coverage : 99.3 T-Coverage : 100.0	LAF_0010 hypothetical protein Score : 874.8 E-val : 0.0e+00 Identity : 61.7 Q-Coverage : 99.1 T-Coverage : 99.6	LBUCD034_0014 DHH family phosphoesterase Score : 874.4 E-val : 0.0e+00 Identity : 61.9 Q-Coverage : 98.2 T-Coverage : 98.8	LVIS_0017 signal protein Score : 908.3 E-val : 0.0e+00 Identity : 64.1 Q-Coverage : 99.1 T-Coverage : 99.4
LOOC260_100140	AP014680	15908..16360	50S ribosomal protein L9	LBA0012 50S ribosomal protein L9 Score : 166.0 E-val : 1.5e-53 Identity : 56.7 Q-Coverage : 100.0 T-Coverage : 99.3	lhv_0017 50S ribosomal protein L9 Score : 163.3 E-val : 1.5e-52 Identity : 58.0 Q-Coverage : 100.0 T-Coverage : 99.3	Ldb0011 50S ribosomal protein L9 Score : 174.5 E-val : 5.7e-57 Identity : 58.6 Q-Coverage : 99.3 T-Coverage : 98.7	LGAS_0012 50S ribosomal protein L9 Score : 176.0 E-val : 2.0e-57 Identity : 57.7 Q-Coverage : 99.3 T-Coverage : 96.8	LSEI_0116 50S ribosomal protein L9 Score : 193.4 E-val : 4.8e-64 Identity : 68.7 Q-Coverage : 100.0 T-Coverage : 99.3	A11Y_RS12175 50S ribosomal protein L9 Score : 193.4 E-val : 3.8e-64 Identity : 69.3 Q-Coverage : 100.0 T-Coverage : 100.0	LGG_00122 50S ribosomal protein L9 Score : 180.3 E-val : 6.5e-59 Identity : 68.7 Q-Coverage : 100.0 T-Coverage : 99.3	lp_0013 50S ribosomal protein L9 Score : 210.3 E-val : 1.2e-70 Identity : 74.0 Q-Coverage : 100.0 T-Coverage : 100.0	LSA0011 50S ribosomal protein L9 Score : 208.8 E-val : 2.6e-70 Identity : 68.0 Q-Coverage : 98.0 T-Coverage : 98.0	LOLI_0100700 50S ribosomal protein L9 Score : 225.7 E-val : 5.3e-77 Identity : 72.7 Q-Coverage : 100.0 T-Coverage : 100.0	LOOC260_100140 50S ribosomal protein L9 Score : 298.5 E-val : 1.6e-105 Identity : 100.0 Q-Coverage : 100.0 T-Coverage : 100.0	LVAC1_0401480 50S ribosomal protein L9 Score : 246.1 E-val : 8.7e-85 Identity : 80.0 Q-Coverage : 100.0 T-Coverage : 100.0	LVAC2_02600200 50S ribosomal protein L9 Score : 246.1 E-val : 8.7e-85 Identity : 80.0 Q-Coverage : 100.0 T-Coverage : 100.0	LSUE_00200500 ribosomal protein L9 Score : 251.9 E-val : 3.9e-87 Identity : 82.7 Q-Coverage : 100.0 T-Coverage : 100.0	LAR_0011 50S ribosomal protein L9 Score : 209.1 E-val : 2.0e-70 Identity : 68.0 Q-Coverage : 100.0 T-Coverage : 100.0	LAF_0011 50S ribosomal protein L9 Score : 194.5 E-val : 1.2e-64 Identity : 68.7 Q-Coverage : 100.0 T-Coverage : 100.0	LBUCD034_0015 50S ribosomal protein L9 Score : 205.7 E-val : 6.1e-69 Identity : 79.3 Q-Coverage : 100.0 T-Coverage : 100.0	LVIS_0018 50S ribosomal protein L9 Score : 207.2 E-val : 1.6e-69 Identity : 66.7 Q-Coverage : 100.0 T-Coverage : 98.7
LOOC260_100150	AP014680	16382..17767	replicative DNA helicase	LBA0013 replicative DNA helicase Score : 574.7 E-val : 0.0e+00 Identity : 62.4 Q-Coverage : 98.3 T-Coverage : 98.1	lhv_0018 replicative DNA helicase Score : 577.8 E-val : 0.0e+00 Identity : 62.5 Q-Coverage : 99.1 T-Coverage : 98.9	Ldb0012 replicative DNA helicase DnaC Score : 495.0 E-val : 2.8e-173 Identity : 56.3 Q-Coverage : 97.8 T-Coverage : 98.0	LGAS_0013 replicative DNA helicase Score : 553.9 E-val : 0.0e+00 Identity : 63.0 Q-Coverage : 98.5 T-Coverage : 98.7	LSEI_0117 replicative DNA helicase Score : 644.8 E-val : 0.0e+00 Identity : 70.3 Q-Coverage : 98.9 T-Coverage : 98.9	A11Y_RS12170 DNA helicase Score : 691.0 E-val : 0.0e+00 Identity : 74.4 Q-Coverage : 98.5 T-Coverage : 98.9	LGG_00123 replicative DNA helicase Score : 642.1 E-val : 0.0e+00 Identity : 69.6 Q-Coverage : 98.9 T-Coverage : 98.9	lp_0014 replicative DNA helicase DnaC Score : 685.6 E-val : 0.0e+00 Identity : 73.3 Q-Coverage : 98.9 T-Coverage : 98.7	LSA0012 replicative DNA helicase C Score : 665.2 E-val : 0.0e+00 Identity : 70.0 Q-Coverage : 98.9 T-Coverage : 98.9	LOLI_0100710 replicative DNA helicase Score : 770.0 E-val : 0.0e+00 Identity : 81.9 Q-Coverage : 99.6 T-Coverage : 99.6	LOOC260_100150 replicative DNA helicase Score : 935.6 E-val : 0.0e+00 Identity : 100.0 Q-Coverage : 100.0 T-Coverage : 100.0	LVAC1_0401490 replicative DNA helicase Score : 813.1 E-val : 0.0e+00 Identity : 85.9 Q-Coverage : 99.6 T-Coverage : 99.8	LVAC2_02600210 replicative DNA helicase Score : 764.6 E-val : 0.0e+00 Identity : 85.7 Q-Coverage : 93.9 T-Coverage : 99.8	LSUE_00200510 replicative DNA helicase Score : 807.0 E-val : 0.0e+00 Identity : 84.1 Q-Coverage : 99.6 T-Coverage : 99.8	LAR_0012 replicative DNA helicase DnaC Score : 679.1 E-val : 0.0e+00 Identity : 71.5 Q-Coverage : 98.3 T-Coverage : 98.5	LAF_0012 replicative DNA helicase Score : 619.4 E-val : 0.0e+00 Identity : 67.4 Q-Coverage : 97.6 T-Coverage : 97.2	LBUCD034_0016 replicative DNA helicase DnaB Score : 667.9 E-val : 0.0e+00 Identity : 74.4 Q-Coverage : 98.9 T-Coverage : 99.1	LVIS_0020 replicative DNA helicase Score : 728.4 E-val : 0.0e+00 Identity : 77.2 Q-Coverage : 99.6 T-Coverage : 99.6
LOOC260_100160	AP014680	17843..19021	major facilitator superfamily transporter	LBA0164 multidrug resistance protein Score : 312.8 E-val : 1.0e-103 Identity : 45.1 Q-Coverage : 92.3 T-Coverage : 90.6	lhv_0173 multidrug resistance protein Score : 331.3 E-val : 7.0e-111 Identity : 45.5 Q-Coverage : 99.5 T-Coverage : 97.5	Ldb0216 hypothetical protein Score : 328.9 E-val : 5.1e-110 Identity : 43.5 Q-Coverage : 99.2 T-Coverage : 97.3	LGAS_0144 major facilitator superfamily permease Score : 319.7 E-val : 6.3e-106 Identity : 43.4 Q-Coverage : 99.7 T-Coverage : 90.4	LSEI_1140 major facilitator superfamily permease Score : 364.8 E-val : 5.4e-124 Identity : 48.7 Q-Coverage : 99.5 T-Coverage : 99.7	A11Y_RS02825 multidrug MFS transporter Score : 43.1 E-val : 1.2e-05 Identity : 27.6 Q-Coverage : 37.8 T-Coverage : 31.7	LGG_01030 transporter major facilitator superfamily MFS_1 Score : 267.3 E-val : 5.0e-86 Identity : 41.1 Q-Coverage : 92.6 T-Coverage : 91.2	lp_0015 transport protein, major facilitator superfamily (MFS) Score : 359.8 E-val : 1.1e-121 Identity : 48.3 Q-Coverage : 98.7 T-Coverage : 95.1	LSA0770 drug:H(+) antiporter Score : 43.9 E-val : 5.1e-06 Identity : 28.4 Q-Coverage : 22.4 T-Coverage : 18.5	LOLI_0100720 Major facilitator transporter Score : 528.9 E-val : 0.0e+00 Identity : 65.9 Q-Coverage : 98.7 T-Coverage : 99.0	LOOC260_100160 major facilitator superfamily transporter Score : 782.3 E-val : 0.0e+00 Identity : 100.0 Q-Coverage : 100.0 T-Coverage : 100.0	LVAC1_0401500 Major facilitator transporter Score : 546.2 E-val : 0.0e+00 Identity : 65.2 Q-Coverage : 99.7 T-Coverage : 99.7	LVAC2_02600220 Major facilitator transporter Score : 546.2 E-val : 0.0e+00 Identity : 65.2 Q-Coverage : 99.7 T-Coverage : 99.7	LSUE_00200520 Major facilitator transporter Score : 547.0 E-val : 0.0e+00 Identity : 64.8 Q-Coverage : 100.0 T-Coverage : 100.0	LAR_0013 transport protein Score : 447.6 E-val : 2.1e-156 Identity : 55.8 Q-Coverage : 99.0 T-Coverage : 99.2	LAF_0013 multidrug transport protein Score : 427.2 E-val : 1.2e-148 Identity : 52.5 Q-Coverage : 99.7 T-Coverage : 100.0	LBUCD034_2221 MFS family major facilitator transporter Score : 392.5 E-val : 8.6e-135 Identity : 50.8 Q-Coverage : 99.5 T-Coverage : 99.2	LVIS_0022 major facilitator superfamily permease Score : 427.6 E-val : 2.6e-148 Identity : 56.1 Q-Coverage : 99.0 T-Coverage : 94.2
LOOC260_100170	AP014680	19037..19348	hypothetical protein	-	-	-	-	-	-	-	-	-	-	LOOC260_100170 hypothetical protein Score : 215.7 E-val : 2.6e-74 Identity : 100.0 Q-Coverage : 100.0 T-Coverage : 100.0	-	-	-	-	LAF_0014 hypothetical protein Score : 105.9 E-val : 2.2e-31 Identity : 49.0 Q-Coverage : 93.2 T-Coverage : 87.3	-	-
LOOC260_100180	AP014680	19538..21283	pyruvate oxidase	LBA1974 pyruvate oxidase Score : 547.4 E-val : 0.0e+00 Identity : 46.3 Q-Coverage : 99.7 T-Coverage : 94.8	-	Ldb2213 pyruvate oxidase Score : 492.3 E-val : 4.0e-168 Identity : 44.7 Q-Coverage : 99.5 T-Coverage : 92.9	LGAS_1893 pyruvate oxidase or other thiamine pyrophosphate-requiring enzyme Score : 577.8 E-val : 0.0e+00 Identity : 47.9 Q-Coverage : 99.7 T-Coverage : 94.9	LSEI_1784 pyruvate oxidase or other thiamine pyrophosphate-requiring enzyme Score : 782.3 E-val : 0.0e+00 Identity : 66.0 Q-Coverage : 99.3 T-Coverage : 98.5	A11Y_RS07790 pyruvate oxidase Score : 744.6 E-val : 0.0e+00 Identity : 63.6 Q-Coverage : 99.1 T-Coverage : 99.1	LGG_01836 pyruvate oxidase Score : 774.6 E-val : 0.0e+00 Identity : 64.6 Q-Coverage : 99.3 T-Coverage : 98.5	lp_0849 pyruvate oxidase Score : 612.8 E-val : 0.0e+00 Identity : 53.3 Q-Coverage : 99.0 T-Coverage : 99.0	LSA1830 pyruvate oxidase Score : 786.2 E-val : 0.0e+00 Identity : 66.7 Q-Coverage : 99.1 T-Coverage : 99.7	LOLI_0305710 acetolactate synthase Score : 139.4 E-val : 1.2e-36 Identity : 22.4 Q-Coverage : 91.2 T-Coverage : 96.2	LOOC260_100180 pyruvate oxidase Score : 1185.6 E-val : 0.0e+00 Identity : 100.0 Q-Coverage : 100.0 T-Coverage : 100.0	LVAC1_1400300 pyruvate oxidase Score : 983.8 E-val : 0.0e+00 Identity : 81.8 Q-Coverage : 99.5 T-Coverage : 99.7	LVAC2_05000290 pyruvate oxidase Score : 983.8 E-val : 0.0e+00 Identity : 81.8 Q-Coverage : 99.5 T-Coverage : 99.7	LSUE_07700070 pyruvate oxidase Score : 937.6 E-val : 0.0e+00 Identity : 77.5 Q-Coverage : 100.0 T-Coverage : 99.8	LAR_0126 acetolactate synthase Score : 131.7 E-val : 7.1e-34 Identity : 23.3 Q-Coverage : 90.4 T-Coverage : 95.3	LAF_1022 acetolactate synthase Score : 147.5 E-val : 2.5e-39 Identity : 24.8 Q-Coverage : 92.8 T-Coverage : 97.7	LBUCD034_2005 pyruvate oxidase Score : 600.1 E-val : 0.0e+00 Identity : 52.0 Q-Coverage : 99.5 T-Coverage : 98.5	LVIS_0313 pyruvate oxidase or other thiamine pyrophosphate-requiring enzyme Score : 468.4 E-val : 5.0e-159 Identity : 45.3 Q-Coverage : 97.2 T-Coverage : 96.8
LOOC260_100190	AP014680	21297..22220	NADPH:quinone reductase	-	-	-	-	LSEI_1695 NADPH:quinone reductase related Zn-dependent oxidoreductase Score : 167.5 E-val : 9.2e-50 Identity : 33.0 Q-Coverage : 100.0 T-Coverage : 95.3	A11Y_RS09455 NADPH:quinone reductase Score : 168.7 E-val : 2.0e-50 Identity : 35.3 Q-Coverage : 100.0 T-Coverage : 100.0	LGG_00632 NADPH:quinone reductase-like Zn-dependent oxidoreductase Score : 183.3 E-val : 5.6e-56 Identity : 38.0 Q-Coverage : 99.3 T-Coverage : 98.7	lp_0190 medium chain dehydrogenases/reductase (MDR)/zinc-dependent alcohol dehydrogenase-like family protein Score : 203.0 E-val : 2.1e-63 Identity : 37.8 Q-Coverage : 100.0 T-Coverage : 100.0	LSA1395 zinc-containing alcohol dehydrogenase (oxidoreductase) Score : 207.6 E-val : 2.0e-65 Identity : 36.5 Q-Coverage : 100.0 T-Coverage : 100.0	LOLI_0101570 Nadph:quinone reductase, zeta-crystallin family protein oxidoreductase protein Score : 379.8 E-val : 1.3e-132 Identity : 60.3 Q-Coverage : 100.0 T-Coverage : 100.0	LOOC260_100190 NADPH:quinone reductase Score : 614.0 E-val : 0.0e+00 Identity : 100.0 Q-Coverage : 100.0 T-Coverage : 100.0	LVAC1_1000560 NADPH:quinone reductase, zeta-crystallin family protein oxidoreductase protein Score : 410.2 E-val : 2.2e-144 Identity : 63.2 Q-Coverage : 100.0 T-Coverage : 100.0	LVAC2_02500560 NADPH:quinone reductase, zeta-crystallin family protein oxidoreductase protein Score : 410.2 E-val : 2.2e-144 Identity : 63.2 Q-Coverage : 100.0 T-Coverage : 100.0	LSUE_03600640 Nadph:quinone reductase, zeta-crystallin family protein oxidoreductase protein Score : 416.8 E-val : 6.0e-147 Identity : 64.3 Q-Coverage : 99.3 T-Coverage : 99.0	LAR_1558 oxidoreductase Score : 84.3 E-val : 6.3e-20 Identity : 30.8 Q-Coverage : 61.6 T-Coverage : 59.5	-	LBUCD034_2435 NADPH:quinone reductase related Zn-dependent oxidoreductase Score : 240.3 E-val : 4.7e-78 Identity : 46.3 Q-Coverage : 100.0 T-Coverage : 100.0	LVIS_1912 NADPH:quinone reductase related Zn-dependent oxidoreductase Score : 79.7 E-val : 2.8e-18 Identity : 27.9 Q-Coverage : 75.9 T-Coverage : 68.8
LOOC260_100200	AP014680	complement(22416..23174)	carbonyl reductase	LBA1098 glucose-1-dehydrogenase Score : 62.0 E-val : 1.2e-12 Identity : 25.9 Q-Coverage : 84.9 T-Coverage : 74.4	lhv_1929 dehydrogenase Score : 84.3 E-val : 1.3e-20 Identity : 32.0 Q-Coverage : 85.3 T-Coverage : 82.3	Ldb0903 3-oxoacyl-ACP reductase Score : 61.2 E-val : 1.2e-12 Identity : 27.1 Q-Coverage : 82.5 T-Coverage : 79.2	LGAS_0875 Short-chain dehydrogenase of various substrate specificities Score : 42.0 E-val : 7.4e-06 Identity : 23.0 Q-Coverage : 85.7 T-Coverage : 79.2	LSEI_0747 carbonyl reductase Score : 194.9 E-val : 6.4e-62 Identity : 39.3 Q-Coverage : 100.0 T-Coverage : 100.0	A11Y_RS07805 short-chain dehydrogenase Score : 80.5 E-val : 4.4e-19 Identity : 29.4 Q-Coverage : 82.9 T-Coverage : 66.4	LGG_01220 short-chain alcohol dehydrogenase Score : 68.6 E-val : 1.1e-14 Identity : 26.2 Q-Coverage : 79.0 T-Coverage : 64.0	lp_1668 short-chain dehydrogenase Score : 82.0 E-val : 1.7e-19 Identity : 28.8 Q-Coverage : 79.4 T-Coverage : 66.7	LSA0816 3-ketoacyl-ACP reductase Score : 79.0 E-val : 8.4e-19 Identity : 26.8 Q-Coverage : 81.3 T-Coverage : 78.2	LOLI_0200370 short-chain alcohol dehydrogenase Score : 76.3 E-val : 1.0e-17 Identity : 27.2 Q-Coverage : 83.7 T-Coverage : 68.1	LOOC260_100200 carbonyl reductase Score : 511.9 E-val : 0.0e+00 Identity : 100.0 Q-Coverage : 100.0 T-Coverage : 100.0	LVAC1_4200240 short-chain dehydrogenase/reductase SDR Score : 86.3 E-val : 2.9e-21 Identity : 27.7 Q-Coverage : 79.0 T-Coverage : 79.6	LVAC2_04000070 short-chain dehydrogenase/reductase SDR Score : 86.3 E-val : 2.9e-21 Identity : 27.7 Q-Coverage : 79.0 T-Coverage : 79.6	LSUE_06100640 short chain dehydrogenase family protein Score : 356.3 E-val : 5.2e-125 Identity : 68.7 Q-Coverage : 100.0 T-Coverage : 99.6	LAR_1548 alcohol dehydrogenase Score : 62.8 E-val : 5.0e-13 Identity : 26.0 Q-Coverage : 78.2 T-Coverage : 72.9	LAF_0313 3-oxoacyl-[acyl-carrier protein] reductase Score : 64.3 E-val : 1.2e-13 Identity : 26.4 Q-Coverage : 85.3 T-Coverage : 82.3	LBUCD034_0230 short chain dehydrogenase Score : 199.5 E-val : 1.2e-63 Identity : 40.2 Q-Coverage : 97.6 T-Coverage : 98.4	LVIS_2100 short chain dehydrogenase Score : 78.6 E-val : 1.6e-18 Identity : 29.1 Q-Coverage : 80.6 T-Coverage : 65.8
LOOC260_100210	AP014680	23256..23399	hypothetical protein	-	-	-	-	-	-	-	-	-	-	LOOC260_100210 hypothetical protein Score : 97.8 E-val : 1.0e-29 Identity : 100.0 Q-Coverage : 100.0 T-Coverage : 100.0	-	-	-	-	-	-	-
LOOC260_100230	AP014680	24072..24773	two-component response regulator	LBA0078 response regulator Score : 347.4 E-val : 3.9e-122 Identity : 73.2 Q-Coverage : 98.3 T-Coverage : 97.9	lhv_0095 putative response regulator Score : 347.4 E-val : 3.3e-122 Identity : 73.0 Q-Coverage : 98.3 T-Coverage : 97.9	Ldb0135 two-component system response regulator Score : 340.9 E-val : 1.5e-119 Identity : 71.2 Q-Coverage : 97.9 T-Coverage : 97.5	LGAS_0064 DNA-binding response regulator Score : 361.7 E-val : 9.1e-128 Identity : 75.5 Q-Coverage : 99.6 T-Coverage : 99.1	LSEI_2808 DNA-binding response regulator Score : 398.3 E-val : 5.8e-142 Identity : 82.0 Q-Coverage : 98.7 T-Coverage : 98.3	A11Y_RS05200 PhoP family transcriptional regulator Score : 400.6 E-val : 6.0e-143 Identity : 82.1 Q-Coverage : 99.6 T-Coverage : 99.2	LGG_02813 two-component response regulator Score : 397.9 E-val : 7.2e-142 Identity : 81.5 Q-Coverage : 98.7 T-Coverage : 98.3	lp_0036 two-component system response regulator Score : 399.8 E-val : 1.2e-142 Identity : 82.6 Q-Coverage : 100.0 T-Coverage : 100.0	LSA0077 two-component system response regulator Score : 389.0 E-val : 1.8e-138 Identity : 79.1 Q-Coverage : 99.6 T-Coverage : 99.2	LOLI_0100780 two-component response regulator Score : 442.6 E-val : 1.1e-159 Identity : 91.4 Q-Coverage : 100.0 T-Coverage : 100.0	LOOC260_100230 two-component response regulator Score : 472.6 E-val : 2.0e-171 Identity : 100.0 Q-Coverage : 100.0 T-Coverage : 100.0	LVAC1_0401540 two-component response regulator Score : 447.2 E-val : 2.4e-161 Identity : 92.7 Q-Coverage : 100.0 T-Coverage : 100.0	LVAC2_02600260 two-component response regulator Score : 447.2 E-val : 2.4e-161 Identity : 92.7 Q-Coverage : 100.0 T-Coverage : 100.0	LSUE_00200670 two-component response regulator Score : 446.4 E-val : 4.7e-161 Identity : 92.3 Q-Coverage : 100.0 T-Coverage : 100.0	LAR_0018 two-component response regulator Score : 411.8 E-val : 1.7e-147 Identity : 85.4 Q-Coverage : 99.6 T-Coverage : 99.1	LAF_0015 two-component response regulator Score : 406.4 E-val : 2.0e-145 Identity : 85.0 Q-Coverage : 99.6 T-Coverage : 99.1	LBUCD034_0020 DNA-binding response regulator, OmpR family (Rec- wHTH domains) Score : 394.4 E-val : 1.6e-140 Identity : 82.1 Q-Coverage : 99.6 T-Coverage : 98.3	LVIS_0029 DNA-binding response regulator Score : 401.7 E-val : 1.9e-143 Identity : 82.5 Q-Coverage : 99.6 T-Coverage : 98.3
LOOC260_100240	AP014680	24788..26650	two-component sensor histidine kinase	LBA0079 histidine kinase Score : 691.0 E-val : 0.0e+00 Identity : 57.3 Q-Coverage : 98.1 T-Coverage : 98.1	lhv_0096 putative histidine kinase Score : 681.0 E-val : 0.0e+00 Identity : 56.0 Q-Coverage : 98.1 T-Coverage : 98.1	Ldb0136 two-component system sensor histidine kinase Score : 665.2 E-val : 0.0e+00 Identity : 52.1 Q-Coverage : 97.7 T-Coverage : 95.9	LGAS_0065 Signal transduction histidine kinase Score : 754.2 E-val : 0.0e+00 Identity : 59.2 Q-Coverage : 98.7 T-Coverage : 98.7	LSEI_2807 Signal transduction histidine kinase Score : 799.7 E-val : 0.0e+00 Identity : 62.9 Q-Coverage : 99.2 T-Coverage : 99.8	A11Y_RS05205 sensor histidine kinase Score : 874.0 E-val : 0.0e+00 Identity : 67.0 Q-Coverage : 99.4 T-Coverage : 100.0	LGG_02812 two component sensor transduction histidine kinase Score : 797.7 E-val : 0.0e+00 Identity : 62.9 Q-Coverage : 99.2 T-Coverage : 99.8	lp_0037 two-component system histidine protein kinase; sensor protein Score : 928.7 E-val : 0.0e+00 Identity : 71.7 Q-Coverage : 98.7 T-Coverage : 98.6	LSA0078 two-component system sensor histidine kinase Score : 807.0 E-val : 0.0e+00 Identity : 64.6 Q-Coverage : 99.2 T-Coverage : 99.8	LOLI_0100790 Sensor protein Score : 983.8 E-val : 0.0e+00 Identity : 78.4 Q-Coverage : 100.0 T-Coverage : 100.0	LOOC260_100240 two-component sensor histidine kinase Score : 1260.7 E-val : 0.0e+00 Identity : 100.0 Q-Coverage : 100.0 T-Coverage : 100.0	LVAC1_0401550 Sensor protein Score : 1126.7 E-val : 0.0e+00 Identity : 86.8 Q-Coverage : 100.0 T-Coverage : 100.0	LVAC2_02600270 Sensor protein Score : 1126.7 E-val : 0.0e+00 Identity : 86.8 Q-Coverage : 100.0 T-Coverage : 100.0	LSUE_00200680 Sensor protein Score : 1132.9 E-val : 0.0e+00 Identity : 87.5 Q-Coverage : 100.0 T-Coverage : 99.8	LAR_0019 two-component sensor histidine kinase Score : 949.9 E-val : 0.0e+00 Identity : 75.3 Q-Coverage : 98.1 T-Coverage : 98.1	LAF_0016 two-component sensor histidine kinase Score : 975.3 E-val : 0.0e+00 Identity : 77.0 Q-Coverage : 99.7 T-Coverage : 100.0	LBUCD034_0021 histidine kinase Score : 923.7 E-val : 0.0e+00 Identity : 72.6 Q-Coverage : 99.2 T-Coverage : 99.8	LVIS_0030 Signal transduction histidine kinase Score : 943.7 E-val : 0.0e+00 Identity : 73.0 Q-Coverage : 99.5 T-Coverage : 100.0
LOOC260_100250	AP014680	26631..27938	hypothetical protein	LBA0080 hypothetical protein Score : 123.6 E-val : 2.5e-32 Identity : 25.2 Q-Coverage : 97.5 T-Coverage : 93.4	lhv_0097 hypothetical protein Score : 119.4 E-val : 6.4e-31 Identity : 25.6 Q-Coverage : 96.1 T-Coverage : 91.2	Ldb0137 hypothetical protein Score : 122.1 E-val : 1.2e-31 Identity : 27.9 Q-Coverage : 86.2 T-Coverage : 70.5	LGAS_0066 hypothetical protein Score : 173.3 E-val : 2.0e-49 Identity : 30.0 Q-Coverage : 97.5 T-Coverage : 88.0	LSEI_2806 hypothetical protein Score : 181.8 E-val : 2.1e-52 Identity : 28.0 Q-Coverage : 97.9 T-Coverage : 90.5	A11Y_RS05210 regulator Score : 296.2 E-val : 4.9e-96 Identity : 35.8 Q-Coverage : 99.1 T-Coverage : 97.3	LGG_02811 hypothetical protein Score : 198.4 E-val : 1.6e-58 Identity : 29.0 Q-Coverage : 97.9 T-Coverage : 92.1	lp_0038 regulator of two-component system, YycH family Score : 323.9 E-val : 1.1e-106 Identity : 44.3 Q-Coverage : 94.9 T-Coverage : 94.6	LSA0079 hypothetical protein Score : 236.9 E-val : 1.7e-73 Identity : 32.6 Q-Coverage : 97.9 T-Coverage : 96.6	LOLI_0100800 YycH family protein Score : 384.8 E-val : 1.1e-130 Identity : 44.0 Q-Coverage : 99.3 T-Coverage : 99.3	LOOC260_100250 hypothetical protein Score : 883.6 E-val : 0.0e+00 Identity : 100.0 Q-Coverage : 100.0 T-Coverage : 100.0	LVAC1_0401560 Uncharacterized protein Score : 454.9 E-val : 4.1e-158 Identity : 50.5 Q-Coverage : 100.0 T-Coverage : 100.0	LVAC2_02600280 Uncharacterized protein Score : 454.9 E-val : 4.1e-158 Identity : 50.5 Q-Coverage : 100.0 T-Coverage : 100.0	LSUE_00200690 YycH family protein Score : 411.4 E-val : 5.6e-141 Identity : 49.8 Q-Coverage : 99.8 T-Coverage : 99.5	LAR_0020 hypothetical protein Score : 329.7 E-val : 2.6e-109 Identity : 39.2 Q-Coverage : 99.3 T-Coverage : 99.5	LAF_0017 hypothetical protein Score : 292.4 E-val : 7.4e-95 Identity : 40.2 Q-Coverage : 99.5 T-Coverage : 99.3	LBUCD034_0022 hypothetical protein Score : 235.3 E-val : 6.6e-73 Identity : 31.2 Q-Coverage : 97.9 T-Coverage : 98.1	LVIS_0031 hypothetical protein Score : 328.9 E-val : 7.0e-109 Identity : 39.2 Q-Coverage : 98.9 T-Coverage : 98.8
LOOC260_100260	AP014680	27957..28790	hypothetical protein	LBA0081 hypothetical protein Score : 140.6 E-val : 1.3e-40 Identity : 31.9 Q-Coverage : 96.4 T-Coverage : 98.2	lhv_0098 hypothetical protein Score : 141.4 E-val : 6.4e-41 Identity : 32.1 Q-Coverage : 96.4 T-Coverage : 98.2	Ldb0138 hypothetical protein Score : 142.9 E-val : 1.5e-41 Identity : 35.4 Q-Coverage : 96.4 T-Coverage : 98.9	LGAS_0067 hypothetical protein Score : 148.3 E-val : 1.7e-43 Identity : 34.8 Q-Coverage : 95.3 T-Coverage : 96.3	LSEI_2805 hypothetical protein Score : 145.6 E-val : 2.3e-42 Identity : 33.2 Q-Coverage : 96.8 T-Coverage : 99.6	A11Y_RS05215 regulator Score : 226.1 E-val : 3.1e-73 Identity : 42.4 Q-Coverage : 99.3 T-Coverage : 100.0	LGG_02810 hypothetical protein Score : 144.4 E-val : 7.0e-42 Identity : 33.9 Q-Coverage : 96.8 T-Coverage : 99.6	lp_0039 regulator of two-component system, YycI family Score : 205.3 E-val : 6.4e-65 Identity : 39.7 Q-Coverage : 99.6 T-Coverage : 96.1	LSA0080 hypothetical protein Score : 187.2 E-val : 2.5e-58 Identity : 39.6 Q-Coverage : 97.5 T-Coverage : 99.6	LOLI_0100810 YycI protein Score : 303.9 E-val : 9.9e-104 Identity : 54.3 Q-Coverage : 96.0 T-Coverage : 95.7	LOOC260_100260 hypothetical protein Score : 567.4 E-val : 0.0e+00 Identity : 100.0 Q-Coverage : 100.0 T-Coverage : 100.0	LVAC1_0401570 Putative uncharacterized protein Score : 360.9 E-val : 4.7e-126 Identity : 62.2 Q-Coverage : 99.3 T-Coverage : 99.6	LVAC2_02600290 Putative uncharacterized protein Score : 360.9 E-val : 4.7e-126 Identity : 62.2 Q-Coverage : 99.3 T-Coverage : 99.6	LSUE_00200700 YycH protein Score : 352.8 E-val : 6.7e-123 Identity : 63.2 Q-Coverage : 99.6 T-Coverage : 100.0	LAR_0021 hypothetical protein Score : 243.4 E-val : 5.5e-80 Identity : 43.2 Q-Coverage : 98.9 T-Coverage : 98.6	LAF_0018 hypothetical protein Score : 189.5 E-val : 2.3e-59 Identity : 38.9 Q-Coverage : 96.0 T-Coverage : 99.6	LBUCD034_0023 hypothetical protein Score : 265.8 E-val : 1.1e-88 Identity : 47.5 Q-Coverage : 99.3 T-Coverage : 99.3	LVIS_0032 hypothetical protein Score : 238.8 E-val : 3.8e-78 Identity : 43.3 Q-Coverage : 99.3 T-Coverage : 98.2
LOOC260_100270	AP014680	28804..29610	metallo-hydrolase	LBA0082 hypothetical protein Score : 277.3 E-val : 1.5e-93 Identity : 52.1 Q-Coverage : 97.8 T-Coverage : 100.0	lhv_0099 hypothetical protein Score : 282.3 E-val : 1.1e-95 Identity : 53.6 Q-Coverage : 97.8 T-Coverage : 100.0	Ldb0139 metallo-beta-lactamase superfamily hydrolase Score : 252.3 E-val : 5.3e-84 Identity : 47.2 Q-Coverage : 97.8 T-Coverage : 100.0	LGAS_0068 beta-lactamase superfamily hydrolase Score : 265.4 E-val : 5.2e-89 Identity : 52.0 Q-Coverage : 94.4 T-Coverage : 96.6	LSEI_2804 beta-lactamase superfamily hydrolase Score : 357.1 E-val : 1.1e-124 Identity : 64.7 Q-Coverage : 95.9 T-Coverage : 94.9	A11Y_RS05220 metallo-hydrolase Score : 369.4 E-val : 1.5e-129 Identity : 63.7 Q-Coverage : 100.0 T-Coverage : 100.0	LGG_02809 metallo-beta-lactamase family protein Score : 355.1 E-val : 6.2e-124 Identity : 64.2 Q-Coverage : 96.6 T-Coverage : 96.7	lp_0041 Zn-dependent hydrolase, beta-lactamase superfamily Score : 402.1 E-val : 2.0e-142 Identity : 70.0 Q-Coverage : 99.6 T-Coverage : 98.5	LSA0081 beta-lactamase hydrolase Score : 363.2 E-val : 2.9e-127 Identity : 64.5 Q-Coverage : 96.6 T-Coverage : 96.6	LOLI_0100820 beta-lactamase superfamily I metal-dependenthydrolase Score : 439.9 E-val : 1.8e-157 Identity : 76.9 Q-Coverage : 98.5 T-Coverage : 98.5	LOOC260_100270 metallo-hydrolase Score : 557.4 E-val : 0.0e+00 Identity : 100.0 Q-Coverage : 100.0 T-Coverage : 100.0	LVAC1_0401580 hydrolase Score : 461.1 E-val : 8.7e-166 Identity : 81.5 Q-Coverage : 98.9 T-Coverage : 98.5	LVAC2_02600300 hydrolase Score : 461.1 E-val : 8.8e-166 Identity : 81.5 Q-Coverage : 98.9 T-Coverage : 98.5	LSUE_00200710 beta-lactamase superfamily I metal-dependenthydrolase Score : 453.8 E-val : 8.3e-163 Identity : 79.6 Q-Coverage : 98.9 T-Coverage : 98.5	LAR_0022 hydrolase Score : 428.3 E-val : 6.7e-153 Identity : 71.6 Q-Coverage : 100.0 T-Coverage : 100.0	LAF_0019 hypothetical protein Score : 387.5 E-val : 7.4e-137 Identity : 68.6 Q-Coverage : 98.5 T-Coverage : 97.4	LBUCD034_0024 Zn-dependent hydrolase, beta-lactamase superfamily Score : 372.9 E-val : 6.2e-131 Identity : 65.2 Q-Coverage : 99.6 T-Coverage : 100.0	LVIS_0033 beta-lactamase superfamily hydrolase Score : 364.4 E-val : 1.4e-127 Identity : 64.5 Q-Coverage : 98.5 T-Coverage : 96.4
[truncated: 2,318 more rows]
