# Supplementary material for: Complete genome sequence and analysis of Lactobacillus hokkaidonensis LOOC260T, a psychrotrophic lactic acid bacterium isolated from silage
Source: BMC Genomics. 2015 Mar 25;16(1):240. doi: 10.1186/s12864-015-1435-2 (PMC4377027; doi:10.1186/s12864-015-1435-2)
Supplement: Additional file 3: — Summary of the KAAS annotation results. Sheet 1. Each cell represents the number of genes assigned to a specific KEGG Orthology (KO) number. Sheet 2. Summarized data for sheet 1. Each cell represents the sum of genes categorized according to a specific metabolic pathway. [file 12864_2015_1435_MOESM3_ESM.xlsx]

## Sheet: sheet1(KO)
ko	KO Definition	L. acidophilus NCFM	L. helveticus DPC4571	L. bulgaricus ATCC11842	L. gasseri ATCC33323	L. casei ATCC334	L. coryniformis CECT 5711	L. rhamnosus GG	L. plantarum WCFS1	L. sakei 23K	L. oligofermentans DSM15707	L. hokkaidonensis LOOC260	L. vaccinostercus DSM20634	L. vaccinostercus DSM15802	L. suebicus KCTC3549	L. reuteri JCM1112	L. fermentum IFO3956	L. buchneri CD034	L. brevis ATCC367
K00001	E1.1.1.1, adh; alcohol dehydrogenase [EC:1.1.1.1]	1	0	0	0	1	1	0	2	3	2	2	4	4	2	1	1	1	1
K00003	E1.1.1.3; homoserine dehydrogenase [EC:1.1.1.3]	1	0	1	1	1	1	1	2	0	1	1	1	1	1	0	1	1	0
K00004	BDH, butB; (R,R)-butanediol dehydrogenase / diacetyl reductase [EC:1.1.1.4 1.1.1.303]	0	0	0	0	0	0	0	0	0	0	0	0	0	0	0	1	1	0
K00005	E1.1.1.6, gldA; glycerol dehydrogenase [EC:1.1.1.6]	0	0	0	0	0	0	0	0	0	1	0	0	0	0	1	1	1	1
K00008	SORD, gutB; L-iditol 2-dehydrogenase [EC:1.1.1.14]	0	0	0	0	0	0	0	1	0	0	0	0	0	0	0	0	0	0
K00009	mtlD; mannitol-1-phosphate 5-dehydrogenase [EC:1.1.1.17]	0	0	0	0	1	1	1	1	0	0	0	0	0	0	0	0	0	0
K00010	iolG; myo-inositol 2-dehydrogenase [EC:1.1.1.18]	0	0	0	0	0	0	2	4	0	0	0	0	0	1	0	0	0	0
K00013	hisD; histidinol dehydrogenase [EC:1.1.1.23]	0	0	0	0	1	1	1	1	0	0	1	1	1	1	0	1	1	0
K00014	aroE; shikimate dehydrogenase [EC:1.1.1.25]	0	1	0	0	2	1	2	4	1	0	1	1	1	1	0	0	1	0
K00016	LDH, ldh; L-lactate dehydrogenase [EC:1.1.1.27]	3	3	2	3	3	3	3	4	1	1	3	3	3	3	4	2	2	1
K00018	hprA; glycerate dehydrogenase [EC:1.1.1.29]	0	0	0	0	0	1	0	0	0	0	0	0	0	1	0	0	0	0
K00020	E1.1.1.31, mmsB; 3-hydroxyisobutyrate dehydrogenase [EC:1.1.1.31]	0	0	0	0	1	1	1	1	1	1	1	1	1	1	0	1	1	1
K00027	E1.1.1.38, sfcA, maeA; malate dehydrogenase (oxaloacetate-decarboxylating) [EC:1.1.1.38]	1	0	0	0	2	1	2	2	1	0	1	1	1	2	1	0	1	1
K00031	IDH1, IDH2, icd; isocitrate dehydrogenase [EC:1.1.1.42]	0	0	0	0	0	1	0	0	0	0	0	1	1	1	0	1	0	0
K00033	PGD, gnd; 6-phosphogluconate dehydrogenase [EC:1.1.1.44]	1	1	1	1	2	2	2	2	2	2	2	2	2	2	1	1	2	2
K00034	gdh; glucose 1-dehydrogenase [EC:1.1.1.47]	1	0	0	0	1	0	1	0	0	0	0	0	0	0	0	0	0	0
K00036	G6PD, zwf; glucose-6-phosphate 1-dehydrogenase [EC:1.1.1.49]	1	1	1	1	1	1	1	1	1	1	1	1	1	1	1	1	1	1
K00038	E1.1.1.53; 3alpha(or 20beta)-hydroxysteroid dehydrogenase [EC:1.1.1.53]	0	0	0	0	0	0	0	0	0	0	2	1	1	1	0	0	1	1
K00040	uxuB; fructuronate reductase [EC:1.1.1.57]	0	0	0	0	0	0	1	0	0	0	1	1	1	1	0	0	1	1
K00046	idnO; gluconate 5-dehydrogenase [EC:1.1.1.69]	0	0	0	0	0	0	0	0	0	1	0	0	0	0	0	0	0	0
K00052	leuB; 3-isopropylmalate dehydrogenase [EC:1.1.1.85]	0	0	0	0	0	1	0	0	0	0	0	1	1	1	0	1	0	0
K00053	ilvC; ketol-acid reductoisomerase [EC:1.1.1.86]	0	0	0	0	0	1	0	0	0	0	0	1	1	1	0	0	0	0
K00054	mvaA; hydroxymethylglutaryl-CoA reductase [EC:1.1.1.88]	1	1	1	1	1	1	1	1	1	1	1	1	1	1	1	1	1	1
K00055	E1.1.1.90; aryl-alcohol dehydrogenase [EC:1.1.1.90]	1	0	0	0	0	0	1	1	1	0	2	2	2	0	1	1	2	1
K00057	gpsA; glycerol-3-phosphate dehydrogenase (NAD(P)+) [EC:1.1.1.94]	1	1	2	1	1	1	1	1	1	1	1	1	1	1	1	1	1	1
K00058	serA, PHGDH; D-3-phosphoglycerate dehydrogenase [EC:1.1.1.95]	1	1	2	0	0	2	0	1	1	3	1	2	2	2	0	2	4	0
K00059	fabG; 3-oxoacyl-[acyl-carrier protein] reductase [EC:1.1.1.100]	1	2	2	1	3	3	3	3	3	2	1	2	2	2	1	1	1	2
K00065	kduD; 2-deoxy-D-gluconate 3-dehydrogenase [EC:1.1.1.125]	0	0	0	0	1	0	0	0	0	0	3	1	1	1	0	1	2	1
K00067	rfbD; dTDP-4-dehydrorhamnose reductase [EC:1.1.1.133]	0	0	1	1	1	1	1	1	0	1	0	1	1	1	1	1	0	0
K00068	srlD; sorbitol-6-phosphate 2-dehydrogenase [EC:1.1.1.140]	0	0	0	0	1	2	2	2	0	0	0	0	0	0	0	0	0	0
K00073	allD; ureidoglycolate dehydrogenase (NAD+) [EC:1.1.1.350]	0	0	0	0	0	0	0	0	0	0	0	0	0	0	0	1	0	0
K00074	paaH, hbd, fadB, mmgB; 3-hydroxybutyryl-CoA dehydrogenase [EC:1.1.1.157]	0	0	0	0	0	0	0	0	0	1	1	0	0	0	1	1	3	1
K00075	murB; UDP-N-acetylmuramate dehydrogenase [EC:1.3.1.98]	1	1	1	1	1	1	1	1	1	1	1	1	1	1	1	1	1	1
K00077	panE, apbA; 2-dehydropantoate 2-reductase [EC:1.1.1.169]	0	1	0	0	1	1	0	2	1	1	3	3	3	4	2	2	3	1
K00086	dhaT; 1,3-propanediol dehydrogenase [EC:1.1.1.202]	0	0	0	0	0	0	0	1	1	1	1	1	1	1	1	1	1	1
K00088	guaB; IMP dehydrogenase [EC:1.1.1.205]	1	1	1	1	1	1	1	1	1	1	1	1	1	1	1	1	1	1
K00091	E1.1.1.219; dihydroflavonol-4-reductase [EC:1.1.1.219]	0	0	0	0	0	0	0	0	1	0	0	1	1	0	0	0	0	0
K00100	E1.1.1.-	0	0	0	0	1	1	1	1	1	0	1	0	0	1	0	0	0	0
K00101	E1.1.2.3, lldD; L-lactate dehydrogenase (cytochrome) [EC:1.1.2.3]	1	0	0	0	0	0	0	0	0	0	0	0	0	0	0	0	0	0
K00104	glcD; glycolate oxidase [EC:1.1.3.15]	0	0	0	0	0	1	0	0	0	0	0	1	1	1	0	0	0	0
K00105	E1.1.3.21; alpha-glycerophosphate oxidase [EC:1.1.3.21]	0	0	0	0	0	0	0	1	0	0	0	0	0	0	0	0	0	0
K00111	glpA, glpD; glycerol-3-phosphate dehydrogenase [EC:1.1.5.3]	0	0	0	0	1	1	1	0	1	0	0	0	0	0	0	0	0	0
K00121	frmA, ADH5, adhC; S-(hydroxymethyl)glutathione dehydrogenase / alcohol dehydrogenase [EC:1.1.1.284 1.1.1.1]	0	0	0	0	0	0	0	0	0	0	0	0	0	0	0	0	1	0
K00122	FDH; formate dehydrogenase [EC:1.2.1.2]	0	0	0	0	0	1	0	0	0	0	1	0	0	0	0	0	1	0
K00131	E1.2.1.9, gapN; glyceraldehyde-3-phosphate dehydrogenase (NADP) [EC:1.2.1.9]	0	0	1	0	0	0	0	0	0	0	0	1	1	1	0	0	0	0
K00133	asd; aspartate-semialdehyde dehydrogenase [EC:1.2.1.11]	1	1	1	1	1	1	1	2	0	2	2	2	2	2	1	1	1	0
K00134	GAPDH, gapA; glyceraldehyde 3-phosphate dehydrogenase [EC:1.2.1.12]	1	1	1	1	1	1	1	1	1	1	1	1	1	1	1	1	2	1
K00135	E1.2.1.16, gabD; succinate-semialdehyde dehydrogenase (NADP+) [EC:1.2.1.16]	1	1	0	1	1	0	1	1	0	1	1	1	1	2	1	1	1	1
K00140	mmsA, iolA, ALDH6A1; malonate-semialdehyde dehydrogenase (acetylating) / methylmalonate-semialdehyde dehydrogenase [EC:1.2.1.18 1.2.1.27]	0	0	0	0	0	0	1	0	0	0	0	0	0	0	0	0	0	0
K00145	argC; N-acetyl-gamma-glutamyl-phosphate reductase [EC:1.2.1.38]	0	0	0	0	0	1	0	2	0	0	1	1	1	1	0	1	1	0
K00147	proA; glutamate-5-semialdehyde dehydrogenase [EC:1.2.1.41]	0	0	0	0	1	1	1	1	0	1	1	1	1	1	1	1	1	0
K00158	E1.2.3.3, poxL; pyruvate oxidase [EC:1.2.3.3]	1	0	1	1	3	2	3	5	2	0	1	1	1	2	0	0	4	1
K00161	PDHA, pdhA; pyruvate dehydrogenase E1 component subunit alpha [EC:1.2.4.1]	0	0	0	0	1	0	1	1	1	1	1	1	1	1	1	1	1	1
K00162	PDHB, pdhB; pyruvate dehydrogenase E1 component subunit beta [EC:1.2.4.1]	1	0	0	0	1	0	1	1	1	1	1	1	1	1	1	1	1	1
K00166	E1.2.4.4A, bkdA1; 2-oxoisovalerate dehydrogenase E1 component, alpha subunit [EC:1.2.4.4]	0	0	0	0	1	0	0	0	0	0	0	0	0	0	0	0	0	0
K00167	E1.2.4.4B, bkdA2; 2-oxoisovalerate dehydrogenase E1 component, beta subunit [EC:1.2.4.4]	0	0	0	0	1	0	0	0	0	0	0	0	0	0	0	0	0	0
K00208	fabI; enoyl-[acyl-carrier protein] reductase I [EC:1.3.1.9 1.3.1.10]	0	1	1	0	0	0	0	1	1	0	1	1	1	1	1	1	1	1
K00215	dapB; 4-hydroxy-tetrahydrodipicolinate reductase [EC:1.17.1.8]	1	1	0	0	1	1	1	1	0	1	1	1	1	1	1	1	1	0
K00226	pyrD; dihydroorotate dehydrogenase (fumarate) [EC:1.3.98.1]	1	1	1	1	1	0	1	0	1	0	0	0	0	0	0	1	1	0
K00243	K00243; hypothetical protein	1	1	1	1	1	1	1	1	1	1	1	1	1	1	1	1	1	1
K00244	frdA; fumarate reductase flavoprotein subunit [EC:1.3.99.1]	2	1	2	3	1	1	0	3	0	2	1	2	2	1	1	1	1	0
K00248	ACADS, bcd; butyryl-CoA dehydrogenase [EC:1.3.8.1]	0	0	0	0	0	0	0	0	0	0	1	1	1	1	0	0	1	1
K00259	ald; alanine dehydrogenase [EC:1.4.1.1]	0	0	0	0	1	0	0	0	0	0	1	0	0	0	0	0	0	1
K00262	E1.4.1.4, gdhA; glutamate dehydrogenase (NADP+) [EC:1.4.1.4]	0	0	0	0	0	1	1	1	0	0	1	1	1	1	0	0	1	0
K00265	gltB; glutamate synthase (NADPH/NADH) large chain [EC:1.4.1.13 1.4.1.14]	0	0	0	0	1	1	1	0	0	0	0	1	1	1	0	0	0	0
K00266	gltD; glutamate synthase (NADPH/NADH) small chain [EC:1.4.1.13 1.4.1.14]	0	0	0	0	1	1	1	0	0	0	0	1	1	1	0	0	0	0
K00286	E1.5.1.2, proC; pyrroline-5-carboxylate reductase [EC:1.5.1.2]	1	0	0	0	1	1	1	1	1	1	1	1	1	1	2	1	1	1
K00287	folA; dihydrofolate reductase [EC:1.5.1.3]	1	1	1	1	1	1	1	1	1	1	1	1	1	1	1	1	1	1
K00297	metF, MTHFR; methylenetetrahydrofolate reductase (NADPH) [EC:1.5.1.20]	0	1	0	0	1	0	1	0	0	0	1	1	1	1	0	0	1	0
K00324	pntA; NAD(P) transhydrogenase subunit alpha [EC:1.6.1.2]	0	0	0	0	0	0	0	0	0	0	2	2	2	2	0	0	2	0
K00325	pntB; NAD(P) transhydrogenase subunit beta [EC:1.6.1.2]	0	0	0	0	0	0	0	0	0	0	1	1	1	1	0	0	1	0
K00335	nuoF; NADH-quinone oxidoreductase subunit F [EC:1.6.5.3]	0	0	0	0	0	1	0	0	0	0	0	0	0	0	0	0	0	0
K00344	E1.6.5.5, qor; NADPH2:quinone reductase [EC:1.6.5.5]	0	0	0	0	1	0	0	0	2	0	1	1	1	0	0	0	2	0
K00356	E1.6.99.3; NADH dehydrogenase [EC:1.6.99.3]	0	0	0	0	1	1	1	0	2	0	0	0	0	0	0	0	0	0
K00358	E1.6.99.-	0	0	0	0	0	0	0	1	0	0	0	0	0	0	0	0	0	0
K00359	E1.6.-.-; NADH oxidase [EC:1.6.-.-]	0	0	0	0	0	3	1	5	0	1	1	3	3	2	0	0	2	1
K00364	E1.7.1.7, guaC; GMP reductase [EC:1.7.1.7]	1	1	1	1	1	1	1	1	1	1	1	1	1	1	1	0	1	1
K00366	nirA; ferredoxin-nitrite reductase [EC:1.7.7.1]	0	0	0	0	0	1	0	0	0	0	0	0	0	0	0	0	0	0
K00370	narG; nitrate reductase alpha subunit [EC:1.7.99.4]	0	0	0	0	0	1	0	1	0	0	0	0	0	0	1	1	0	0
K00371	narH; nitrate reductase beta subunit [EC:1.7.99.4]	0	0	0	0	0	1	0	1	0	0	0	0	0	0	1	1	0	0
K00373	narJ; nitrate reductase delta subunit	0	0	0	0	0	1	0	1	0	0	0	0	0	0	1	1	0	0
K00374	narI; nitrate reductase gamma subunit [EC:1.7.99.4]	0	0	0	0	0	1	0	1	0	0	0	0	0	0	1	1	0	0
K00375	K00375; GntR family transcriptional regulator / MocR family aminotransferase	0	0	0	0	0	0	0	1	0	0	0	0	0	0	0	0	0	0
K00382	DLD, lpd, pdhD; dihydrolipoamide dehydrogenase [EC:1.8.1.4]	0	0	0	0	2	0	1	1	1	1	1	1	1	1	1	1	1	1
K00383	E1.8.1.7, GSR, gor; glutathione reductase (NADPH) [EC:1.8.1.7]	1	1	0	1	2	3	1	4	1	0	1	2	2	1	1	1	2	2
K00384	E1.8.1.9, trxB; thioredoxin reductase (NADPH) [EC:1.8.1.9]	3	2	2	2	2	3	2	2	3	2	2	2	2	2	3	2	2	2
K00390	cysH; phosphoadenosine phosphosulfate reductase [EC:1.8.4.8]	0	0	0	0	0	0	0	0	0	0	0	0	0	0	1	0	0	0
K00394	aprA; adenylylsulfate reductase, subunit A [EC:1.8.99.2]	0	0	0	0	0	1	0	0	0	0	0	0	0	0	0	0	0	0
K00395	aprB; adenylylsulfate reductase, subunit B [EC:1.8.99.2]	0	0	0	0	0	1	0	0	0	0	0	0	0	0	0	0	0	0
K00425	cydA; cytochrome d ubiquinol oxidase subunit I [EC:1.10.3.-]	0	0	0	1	2	1	2	1	0	1	1	0	0	1	1	1	1	1
K00426	cydB; cytochrome d ubiquinol oxidase subunit II [EC:1.10.3.-]	0	0	0	1	1	0	1	1	0	1	1	0	0	1	1	1	1	1
K00432	E1.11.1.9; glutathione peroxidase [EC:1.11.1.9]	0	0	0	0	1	1	1	1	0	0	1	1	1	1	0	0	1	1
K00433	E1.11.1.10, cpo; chloride peroxidase [EC:1.11.1.10]	0	0	0	0	0	1	0	0	0	0	0	0	0	0	0	0	0	0
K00435	E1.11.1.-; peroxiredoxin [EC:1.11.1.-]	0	0	0	1	0	1	0	1	0	1	1	1	1	1	0	0	0	0
K00467	E1.13.12.4; lactate 2-monooxygenase [EC:1.13.12.4]	0	0	0	0	0	0	0	0	3	0	0	0	0	1	0	0	0	0
K00483	hpaB; 4-hydroxyphenylacetate 3-monooxygenase [EC:1.14.14.9]	0	0	0	0	0	0	0	1	0	0	0	0	0	0	0	0	0	0
K00517	E1.14.-.-	0	0	0	0	0	0	0	0	2	0	0	0	0	0	0	0	0	0
K00520	merA; mercuric reductase [EC:1.16.1.1]	0	0	0	0	0	0	0	0	0	0	1	0	0	0	0	0	0	0
K00525	E1.17.4.1A, nrdA, nrdE; ribonucleoside-diphosphate reductase alpha chain [EC:1.17.4.1]	0	1	0	0	1	1	1	1	1	1	1	1	1	1	1	1	1	2
K00526	E1.17.4.1B, nrdB, nrdF; ribonucleoside-diphosphate reductase beta chain [EC:1.17.4.1]	1	1	0	1	1	1	1	1	1	1	1	1	1	1	1	1	1	1
K00527	nrdD; ribonucleoside-triphosphate reductase [EC:1.17.4.2]	2	2	2	2	2	1	2	1	1	1	1	1	1	1	1	1	1	0
K00537	ARSC1, arsC; arsenate reductase [EC:1.20.4.1]	1	1	1	1	0	0	0	0	0	0	0	0	0	0	0	1	0	0
K00540	E1.-.-.-	1	1	1	1	3	5	2	6	6	4	4	5	5	5	1	1	2	1
K00547	mmuM; homocysteine S-methyltransferase [EC:2.1.1.10]	1	1	1	0	0	1	0	1	0	0	0	1	1	1	1	1	0	0
K00548	metH, MTR; 5-methyltetrahydrofolate--homocysteine methyltransferase [EC:2.1.1.13]	0	0	0	0	0	1	0	1	0	0	0	0	0	0	0	0	0	0
K00549	metE; 5-methyltetrahydropteroyltriglutamate--homocysteine methyltransferase [EC:2.1.1.14]	0	1	0	0	1	1	1	1	0	0	1	1	1	1	0	0	1	0
K00554	trmD; tRNA (guanine37-N1)-methyltransferase [EC:2.1.1.228]	1	1	1	1	1	1	1	1	1	1	1	1	1	1	1	1	1	1
K00558	DNMT1, dcm; DNA (cytosine-5)-methyltransferase 1 [EC:2.1.1.37]	0	0	0	0	0	0	0	0	0	0	1	0	0	0	0	0	0	0
K00560	thyA, TYMS; thymidylate synthase [EC:2.1.1.45]	1	1	1	1	1	1	1	1	1	1	1	1	1	1	1	1	1	1
K00563	rlmA1; 23S rRNA (guanine745-N1)-methyltransferase [EC:2.1.1.187]	0	0	0	0	1	1	1	1	1	1	1	1	1	1	1	1	1	1
K00564	rsmC; 16S rRNA (guanine1207-N2)-methyltransferase [EC:2.1.1.172]	1	0	1	1	1	1	1	1	1	1	1	1	1	1	0	0	1	1
K00566	mnmA, trmU, TRMU; tRNA-specific 2-thiouridylase [EC:2.8.1.-]	1	1	1	1	1	1	1	1	1	1	1	1	1	1	1	1	1	1
K00567	E2.1.1.63, MGMT, ogt; methylated-DNA-[protein]-cysteine S-methyltransferase [EC:2.1.1.63]	1	0	0	1	1	0	1	1	1	1	1	1	1	1	1	1	1	1
K00571	E2.1.1.72; site-specific DNA-methyltransferase (adenine-specific) [EC:2.1.1.72]	1	1	1	1	1	1	1	1	1	1	2	1	1	1	1	1	1	1
K00574	E2.1.1.79, cfa; cyclopropane-fatty-acyl-phospholipid synthase [EC:2.1.1.79]	1	1	1	1	1	1	1	2	1	1	2	1	1	1	1	1	1	2
K00599	E2.1.1.-	1	2	2	0	3	5	3	2	4	3	3	3	3	2	3	0	3	3
K00600	glyA, SHMT; glycine hydroxymethyltransferase [EC:2.1.2.1]	1	0	0	1	1	1	1	1	1	1	1	1	1	1	1	1	1	1
K00602	purH; phosphoribosylaminoimidazolecarboxamide formyltransferase / IMP cyclohydrolase [EC:2.1.2.3 3.5.4.10]	1	1	1	0	1	1	1	1	1	1	1	1	1	1	1	1	1	0
K00604	MTFMT, fmt; methionyl-tRNA formyltransferase [EC:2.1.2.9]	1	1	1	1	1	1	1	1	1	1	1	1	1	1	1	1	1	1
K00609	pyrB, PYR2; aspartate carbamoyltransferase catalytic subunit [EC:2.1.3.2]	1	1	1	1	1	1	1	1	1	1	1	1	1	1	1	1	1	0
K00611	OTC, argF, argI; ornithine carbamoyltransferase [EC:2.1.3.3]	0	0	0	0	0	1	0	1	1	1	1	1	1	1	1	1	1	1
K00615	E2.2.1.1, tktA, tktB; transketolase [EC:2.2.1.1]	1	0	0	0	0	1	1	3	0	1	1	2	2	3	0	1	0	1
K00616	E2.2.1.2, talA, talB; transaldolase [EC:2.2.1.2]	0	0	0	0	1	0	2	1	0	2	2	2	2	2	0	1	0	1
K00620	argJ; glutamate N-acetyltransferase / amino-acid N-acetyltransferase [EC:2.3.1.35 2.3.1.1]	0	0	0	0	0	1	0	1	0	0	1	1	1	1	0	1	1	0
K00625	E2.3.1.8, pta; phosphate acetyltransferase [EC:2.3.1.8]	1	1	1	1	1	1	1	1	1	1	1	1	1	1	1	1	1	1
K00626	E2.3.1.9, atoB; acetyl-CoA C-acetyltransferase [EC:2.3.1.9]	1	1	1	1	1	0	1	0	1	0	0	0	0	0	1	1	2	1
K00627	DLAT, aceF, pdhC; pyruvate dehydrogenase E2 component (dihydrolipoamide acetyltransferase) [EC:2.3.1.12]	0	0	0	0	1	0	1	1	1	1	1	1	1	1	1	1	1	1
K00633	E2.3.1.18, lacA; galactoside O-acetyltransferase [EC:2.3.1.18]	0	0	0	0	0	0	1	2	0	0	1	1	1	1	0	1	2	1
K00634	ptb; phosphate butyryltransferase [EC:2.3.1.19]	0	0	0	0	1	0	0	0	0	0	0	0	0	0	0	0	0	0
K00638	E2.3.1.28, cat; chloramphenicol O-acetyltransferase [EC:2.3.1.28]	0	0	0	0	0	0	0	1	1	0	0	1	1	0	0	0	0	1
K00639	kbl, GCAT; glycine C-acetyltransferase [EC:2.3.1.29]	0	0	0	0	0	0	0	0	1	0	1	0	0	0	0	0	0	0
K00640	cysE; serine O-acetyltransferase [EC:2.3.1.30]	0	1	0	0	0	1	0	1	0	1	1	2	2	2	0	0	0	0
K00645	fabD; [acyl-carrier-protein] S-malonyltransferase [EC:2.3.1.39]	0	1	1	0	1	1	1	1	1	0	1	1	1	1	1	1	1	1
K00648	fabH; 3-oxoacyl-[acyl-carrier-protein] synthase III [EC:2.3.1.180]	0	1	1	0	1	2	1	2	1	1	2	2	2	2	1	1	1	1
K00651	metA; homoserine O-succinyltransferase [EC:2.3.1.46]	1	1	0	0	1	1	1	1	0	0	1	1	1	1	1	2	1	0
K00655	plsC; 1-acyl-sn-glycerol-3-phosphate acyltransferase [EC:2.3.1.51]	1	1	1	1	1	1	1	1	1	1	1	1	1	1	1	1	1	1
K00656	E2.3.1.54, pflD; formate C-acetyltransferase [EC:2.3.1.54]	0	0	0	0	1	2	1	2	1	0	0	0	0	0	0	0	0	0
K00657	E2.3.1.57, speG; diamine N-acetyltransferase [EC:2.3.1.57]	0	0	0	1	0	0	0	0	0	0	0	0	0	0	0	0	0	0
K00661	E2.3.1.79, maa; maltose O-acetyltransferase [EC:2.3.1.79]	1	1	0	1	1	1	0	5	2	3	3	5	5	3	2	1	4	3
K00662	E2.3.1.81; aminoglycoside N3'-acetyltransferase [EC:2.3.1.81]	1	1	0	1	0	0	0	0	0	0	0	0	0	0	0	0	0	1
K00674	dapD; 2,3,4,5-tetrahydropyridine-2-carboxylate N-succinyltransferase [EC:2.3.1.117]	1	1	0	0	1	1	1	1	0	1	1	1	1	1	1	1	1	0
K00676	E2.3.1.128; ribosomal-protein-alanine N-acetyltransferase [EC:2.3.1.128]	0	0	0	0	0	0	0	1	0	0	0	0	0	0	0	0	0	0
K00680	E2.3.1.-	1	1	0	0	3	4	1	2	2	1	1	3	3	4	1	0	4	2
K00688	E2.4.1.1, glgP, PYG; starch phosphorylase [EC:2.4.1.1]	1	0	0	0	1	1	1	1	0	0	0	0	0	0	0	0	0	0
K00689	E2.4.1.5; dextransucrase [EC:2.4.1.5]	0	0	0	0	0	0	0	0	0	0	1	0	0	0	1	0	0	0
K00690	E2.4.1.7; sucrose phosphorylase [EC:2.4.1.7]	2	0	0	0	0	0	0	0	0	0	0	0	0	0	1	0	1	0
K00691	E2.4.1.8, mapA; maltose phosphorylase [EC:2.4.1.8]	1	1	0	1	1	3	1	4	0	1	3	2	2	2	1	1	3	2
K00700	glgB; 1,4-alpha-glucan branching enzyme [EC:2.4.1.18]	1	0	0	0	1	0	1	1	0	0	0	0	0	0	0	0	0	0
K00703	E2.4.1.21, glgA; starch synthase [EC:2.4.1.21]	1	0	0	0	1	1	1	1	0	0	0	0	0	0	0	0	0	0
K00712	tagE; poly(glycerol-phosphate) alpha-glucosyltransferase [EC:2.4.1.52]	0	0	0	0	2	4	6	6	0	2	2	2	2	2	3	2	1	2
K00721	DPM1; dolichol-phosphate mannosyltransferase [EC:2.4.1.83]	0	0	0	0	1	0	1	0	0	0	0	0	0	0	0	0	1	0
K00745	E2.4.1.166; raffinose-raffinose alpha-galactotransferase [EC:2.4.1.166]	0	0	0	0	0	0	0	0	0	0	2	1	1	0	0	0	0	0
K00754	E2.4.1.-	1	1	1	1	0	0	1	1	1	1	1	0	0	1	0	0	1	0
K00756	E2.4.2.2, pdp; pyrimidine-nucleoside phosphorylase [EC:2.4.2.2]	0	0	0	0	1	1	1	0	1	1	1	1	1	1	1	0	1	1
K00757	udp, UPP; uridine phosphorylase [EC:2.4.2.3]	0	0	0	0	1	0	0	0	0	0	0	1	1	1	0	0	0	0
K00759	E2.4.2.7, apt; adenine phosphoribosyltransferase [EC:2.4.2.7]	1	2	1	1	1	1	1	2	1	1	1	1	1	1	0	2	2	1
K00760	hprT, hpt, HPRT1; hypoxanthine phosphoribosyltransferase [EC:2.4.2.8]	1	2	1	2	1	1	1	1	1	1	1	1	1	1	2	1	1	1
K00761	upp, UPRT; uracil phosphoribosyltransferase [EC:2.4.2.9]	1	1	1	1	1	1	1	1	1	1	1	1	1	1	1	1	1	1
K00762	pyrE; orotate phosphoribosyltransferase [EC:2.4.2.10]	1	1	1	1	1	1	1	1	1	1	1	1	1	1	1	1	1	1
K00763	pncB, NAPRT1; nicotinate phosphoribosyltransferase [EC:6.3.4.21]	1	2	1	1	2	1	2	2	1	1	1	2	2	2	2	2	2	1
K00764	purF, PPAT; amidophosphoribosyltransferase [EC:2.4.2.14]	1	1	1	0	1	1	1	1	1	1	1	1	1	1	1	1	1	0
K00765	hisG; ATP phosphoribosyltransferase [EC:2.4.2.17]	0	0	0	0	1	1	1	1	0	0	1	1	1	1	0	1	1	0
K00766	trpD; anthranilate phosphoribosyltransferase [EC:2.4.2.18]	0	0	0	0	1	1	1	1	0	0	1	1	1	1	0	0	1	0
K00767	nadC, QPRT; nicotinate-nucleotide pyrophosphorylase (carboxylating) [EC:2.4.2.19]	0	0	0	0	0	0	0	0	0	1	0	0	0	0	0	0	0	0
K00768	E2.4.2.21, cobU, cobT; nicotinate-nucleotide--dimethylbenzimidazole phosphoribosyltransferase [EC:2.4.2.21]	0	0	0	0	0	1	0	0	0	0	0	0	0	0	1	0	0	0
K00773	tgt, QTRT1; queuine tRNA-ribosyltransferase [EC:2.4.2.29]	0	0	0	0	1	1	1	1	1	1	1	1	1	1	1	1	1	1
K00777	E2.4.2.-	1	0	0	0	0	0	0	1	0	0	0	0	0	0	0	0	0	0
K00782	ykgG; hypothetical protein	0	0	0	0	1	1	1	0	0	0	0	0	0	0	1	0	0	0
K00783	rlmH; 23S rRNA (pseudouridine1915-N3)-methyltransferase [EC:2.1.1.177]	1	1	1	1	1	1	1	1	1	1	1	1	1	1	1	1	1	1
K00784	rnz; ribonuclease Z [EC:3.1.26.11]	1	1	1	1	1	1	1	1	1	1	1	1	1	1	1	1	1	1
K00788	thiE; thiamine-phosphate pyrophosphorylase [EC:2.5.1.3]	0	0	0	0	1	1	1	1	1	1	1	1	1	2	1	1	2	1
K00789	metK; S-adenosylmethionine synthetase [EC:2.5.1.6]	1	1	1	1	1	1	1	1	1	1	1	1	1	1	1	1	1	1
K00790	murA; UDP-N-acetylglucosamine 1-carboxyvinyltransferase [EC:2.5.1.7]	1	1	1	1	1	2	1	2	2	2	2	2	2	2	2	1	2	2
K00791	miaA, TRIT1; tRNA dimethylallyltransferase [EC:2.5.1.75]	1	1	1	1	1	1	1	1	1	1	1	1	1	1	1	1	1	1
K00793	ribE, RIB5; riboflavin synthase [EC:2.5.1.9]	0	0	0	0	0	0	0	1	0	0	0	0	0	1	1	1	1	1
K00794	ribH, RIB4; 6,7-dimethyl-8-ribityllumazine synthase [EC:2.5.1.78]	0	0	0	0	0	0	0	1	0	0	0	0	0	1	1	1	1	1
K00796	folP; dihydropteroate synthase [EC:2.5.1.15]	0	1	1	0	0	1	0	1	1	1	1	1	1	1	1	1	1	0
K00800	aroA; 3-phosphoshikimate 1-carboxyvinyltransferase [EC:2.5.1.19]	0	0	0	0	0	1	0	1	0	0	1	1	1	1	0	1	1	0
K00805	hepST; heptaprenyl diphosphate synthase [EC:2.5.1.30]	0	0	0	1	3	3	3	3	0	1	1	0	0	1	1	1	1	1
K00806	uppS; undecaprenyl diphosphate synthase [EC:2.5.1.31]	1	1	1	1	1	1	1	1	1	1	1	1	1	1	1	1	1	1
K00812	aspB; aspartate aminotransferase [EC:2.6.1.1]	0	0	0	0	0	1	0	0	0	0	0	1	1	1	0	0	1	0
K00817	hisC; histidinol-phosphate aminotransferase [EC:2.6.1.9]	0	0	0	0	2	1	2	1	0	0	1	1	1	1	0	1	2	0
K00818	E2.6.1.11, argD; acetylornithine aminotransferase [EC:2.6.1.11]	0	0	0	0	0	1	0	1	0	0	1	1	1	1	0	1	1	0
K00820	E2.6.1.16, glmS; glucosamine--fructose-6-phosphate aminotransferase (isomerizing) [EC:2.6.1.16]	1	1	1	1	1	1	1	1	1	1	1	1	1	1	1	1	1	1
K00823	puuE; 4-aminobutyrate aminotransferase [EC:2.6.1.19]	0	0	0	0	0	0	0	1	0	2	2	2	2	2	1	1	1	0
K00826	E2.6.1.42, ilvE; branched-chain amino acid aminotransferase [EC:2.6.1.42]	1	1	1	0	1	1	1	1	0	1	0	1	1	1	0	2	2	0
K00831	serC, PSAT1; phosphoserine aminotransferase [EC:2.6.1.52]	0	1	0	0	0	1	0	1	0	1	1	1	1	1	0	1	1	0
K00837	E2.6.1.-	0	0	1	0	1	1	1	1	0	0	0	0	0	0	0	0	0	1
K00839	E2.6.1.-B; aminotransferase [EC:2.6.1.-]	0	0	0	0	0	0	0	0	0	0	0	1	1	0	0	0	0	0
K00841	patA; aminotransferase [EC:2.6.1.-]	2	2	2	1	2	1	2	2	0	2	3	3	3	3	4	3	3	0
K00845	glk; glucokinase [EC:2.7.1.2]	0	0	1	0	1	1	1	1	2	1	1	1	1	1	1	1	1	1
K00847	E2.7.1.4, scrK; fructokinase [EC:2.7.1.4]	1	1	0	1	0	1	1	2	1	1	0	1	1	1	2	1	2	1
K00848	rhaB; rhamnulokinase [EC:2.7.1.5]	0	0	0	0	0	1	1	1	0	0	0	0	0	0	0	0	0	0
K00849	galK; galactokinase [EC:2.7.1.6]	1	1	0	1	1	1	1	1	1	1	1	1	1	1	1	1	1	1
K00850	pfkA, PFK; 6-phosphofructokinase 1 [EC:2.7.1.11]	1	1	2	1	1	1	1	1	1	0	0	0	0	0	0	0	0	0
K00851	E2.7.1.12, gntK, idnK; gluconokinase [EC:2.7.1.12]	1	1	0	1	1	1	1	1	1	1	2	2	2	2	2	1	2	2
K00852	rbsK, RBKS; ribokinase [EC:2.7.1.15]	2	1	1	1	1	1	1	3	1	2	1	1	1	2	2	3	1	1
K00853	araB; L-ribulokinase [EC:2.7.1.16]	0	0	0	0	0	0	0	1	1	0	0	0	0	0	0	0	0	1
K00854	xylB, XYLB; xylulokinase [EC:2.7.1.17]	0	0	0	0	0	0	0	0	0	1	1	1	1	1	0	1	1	1
K00857	tdk, TK; thymidine kinase [EC:2.7.1.21]	1	1	1	1	0	1	1	1	1	1	1	1	1	1	1	1	1	1
K00858	ppnK, NADK; NAD+ kinase [EC:2.7.1.23]	1	1	1	1	1	1	1	1	1	1	1	1	1	1	1	1	1	1
K00859	coaE; dephospho-CoA kinase [EC:2.7.1.24]	1	1	1	1	1	1	1	1	1	1	1	1	1	1	1	1	1	1
K00860	cysC; adenylylsulfate kinase [EC:2.7.1.25]	0	0	0	0	0	0	0	1	0	0	0	0	0	0	0	0	0	0
K00863	E2.7.1.29, DAK1, DAK2; dihydroxyacetone kinase [EC:2.7.1.29]	0	0	0	0	0	0	0	1	0	0	0	0	0	0	0	0	0	0
K00864	E2.7.1.30, glpK; glycerol kinase [EC:2.7.1.30]	1	0	0	0	2	1	2	2	1	2	2	2	2	2	1	1	2	2
K00865	glxK; glycerate kinase [EC:2.7.1.31]	1	1	1	1	0	0	0	1	1	0	1	1	1	1	1	1	1	1
K00867	coaA; type I pantothenate kinase [EC:2.7.1.33]	1	1	1	1	1	1	1	1	1	1	1	1	1	1	1	1	1	1
K00868	pdxK, pdxY; pyridoxine kinase [EC:2.7.1.35]	1	1	0	1	1	1	1	1	1	1	1	1	1	1	0	1	1	1
K00869	E2.7.1.36, MVK, mvaK1; mevalonate kinase [EC:2.7.1.36]	1	1	1	1	1	1	1	1	1	1	1	1	1	1	1	1	1	1
K00872	thrB1; homoserine kinase [EC:2.7.1.39]	1	0	1	1	1	2	1	1	0	1	1	1	1	1	0	1	2	1
K00873	PK, pyk; pyruvate kinase [EC:2.7.1.40]	1	1	1	1	1	1	1	1	1	1	1	1	1	1	1	1	1	1
K00874	kdgK; 2-dehydro-3-deoxygluconokinase [EC:2.7.1.45]	0	0	0	0	1	1	2	1	1	0	2	2	2	1	0	0	2	3
K00876	udk, UCK; uridine kinase [EC:2.7.1.48]	1	1	2	1	1	1	1	1	1	1	1	1	1	1	1	1	1	1
K00878	thiM; hydroxyethylthiazole kinase [EC:2.7.1.50]	0	0	0	0	1	0	1	1	1	1	1	1	1	1	1	1	1	1
K00880	lyxK; L-xylulokinase [EC:2.7.1.53]	0	0	0	0	0	0	0	0	0	1	0	1	1	1	0	0	0	0
K00882	fruK; 1-phosphofructokinase [EC:2.7.1.56]	1	1	1	2	2	1	2	1	1	0	0	0	0	0	0	0	0	0
K00891	E2.7.1.71, aroK, aroL; shikimate kinase [EC:2.7.1.71]	0	0	0	0	0	1	0	1	1	0	1	1	1	1	0	1	1	0
K00897	E2.7.1.95; aminoglycoside 3'-phosphotransferase [EC:2.7.1.95]	1	0	0	1	0	0	0	0	0	0	0	0	0	0	0	0	0	0
K00901	E2.7.1.107, DGK, dgkA; diacylglycerol kinase (ATP dependent) [EC:2.7.1.107]	0	0	0	0	1	1	1	1	1	1	1	1	1	1	1	1	1	1
K00917	lacC; tagatose 6-phosphate kinase [EC:2.7.1.144]	0	0	0	0	1	1	2	0	0	0	0	0	0	0	0	0	0	0
K00919	ispE; 4-diphosphocytidyl-2-C-methyl-D-erythritol kinase [EC:2.7.1.148]	0	0	0	0	1	1	1	1	1	1	1	1	1	1	1	1	1	1
K00924	E2.7.1.-	2	0	0	2	0	1	1	6	1	2	0	1	1	2	0	0	0	0
K00925	ackA; acetate kinase [EC:2.7.2.1]	4	2	1	2	2	4	2	3	3	1	1	1	1	1	2	1	2	3
K00926	arcC; carbamate kinase [EC:2.7.2.2]	0	0	0	0	0	0	0	0	2	1	0	0	0	0	1	1	3	2
K00927	PGK, pgk; phosphoglycerate kinase [EC:2.7.2.3]	1	1	1	1	1	1	1	1	1	1	1	1	1	1	1	1	1	1
K00928	lysC; aspartate kinase [EC:2.7.2.4]	2	1	1	1	2	1	2	2	0	1	1	1	1	1	1	1	2	0
K00929	E2.7.2.7, buk; butyrate kinase [EC:2.7.2.7]	0	0	0	0	1	0	0	0	0	0	0	0	0	0	0	0	0	0
K00930	argB; acetylglutamate kinase [EC:2.7.2.8]	0	0	0	0	0	1	0	1	0	0	1	1	1	1	0	1	1	0
K00931	proB; glutamate 5-kinase [EC:2.7.2.11]	0	0	0	0	1	1	1	1	0	1	1	1	1	1	1	1	1	0
K00936	E2.7.3.-	2	1	2	1	7	5	6	4	4	3	4	4	4	5	2	0	4	4
K00937	ppk; polyphosphate kinase [EC:2.7.4.1]	0	0	1	0	1	1	1	1	0	0	0	2	2	1	1	1	1	1
K00938	E2.7.4.2, mvaK2; phosphomevalonate kinase [EC:2.7.4.2]	1	1	1	1	1	1	1	1	1	1	1	1	1	1	1	1	1	1
K00939	E2.7.4.3, adk; adenylate kinase [EC:2.7.4.3]	1	1	1	1	1	1	1	1	1	1	1	1	1	1	1	1	1	1
K00940	E2.7.4.6, ndk; nucleoside-diphosphate kinase [EC:2.7.4.6]	0	0	0	0	1	0	1	1	0	1	1	1	1	1	1	1	0	1
K00941	thiD; hydroxymethylpyrimidine/phosphomethylpyrimidine kinase [EC:2.7.1.49 2.7.4.7]	1	1	0	1	2	2	2	1	2	2	2	1	1	1	2	2	2	2
K00942	E2.7.4.8, gmk; guanylate kinase [EC:2.7.4.8]	2	2	2	2	2	2	2	2	2	2	2	2	2	2	2	2	2	0
K00943	E2.7.4.9, tmk; dTMP kinase [EC:2.7.4.9]	1	1	1	1	1	1	1	1	1	1	1	1	1	1	1	1	1	1
K00945	cmk; cytidylate kinase [EC:2.7.4.14]	1	1	1	1	1	1	1	1	1	1	1	1	1	1	1	1	1	1
K00948	PRPS, prsA; ribose-phosphate pyrophosphokinase [EC:2.7.6.1]	2	2	2	2	2	2	2	2	1	2	2	2	2	2	2	2	2	2
K00949	E2.7.6.2, THI80; thiamine pyrophosphokinase [EC:2.7.6.2]	1	1	1	1	1	1	1	1	1	1	1	1	1	1	1	1	1	1
K00950	folK; 2-amino-4-hydroxy-6-hydroxymethyldihydropteridine diphosphokinase [EC:2.7.6.3]	0	0	0	0	0	0	0	1	1	1	1	1	1	1	1	1	0	0
K00951	relA; GTP pyrophosphokinase [EC:2.7.6.5]	1	1	1	1	1	1	1	2	1	1	1	2	2	2	1	1	1	1
K00954	E2.7.7.3A, coaD, kdtB; pantetheine-phosphate adenylyltransferase [EC:2.7.7.3]	1	1	1	1	1	1	1	1	1	1	1	1	1	1	1	1	1	1
K00956	cysN; sulfate adenylyltransferase subunit 1 [EC:2.7.7.4]	0	0	0	0	0	1	0	0	0	0	0	0	0	0	0	0	0	0
K00957	cysD; sulfate adenylyltransferase subunit 2 [EC:2.7.7.4]	0	0	0	0	0	1	0	0	0	0	0	0	0	0	0	0	0	0
K00958	sat, met3; sulfate adenylyltransferase [EC:2.7.7.4]	0	0	0	0	0	0	0	1	0	0	0	0	0	0	0	0	0	0
K00963	UGP2, galU, galF; UTP--glucose-1-phosphate uridylyltransferase [EC:2.7.7.9]	2	2	1	1	1	2	1	1	1	1	1	2	2	2	1	1	2	1
K00965	galT, GALT; UDPglucose--hexose-1-phosphate uridylyltransferase [EC:2.7.7.12]	1	1	0	1	1	1	1	1	1	1	1	1	1	1	1	1	1	1
K00969	nadD; nicotinate-nucleotide adenylyltransferase [EC:2.7.7.18]	1	1	1	1	1	0	1	1	1	1	1	1	1	1	1	1	1	1
K00973	E2.7.7.24, rfbA, rffH; glucose-1-phosphate thymidylyltransferase [EC:2.7.7.24]	0	0	1	1	1	1	1	1	0	1	0	1	1	0	0	1	0	0
K00974	cca; tRNA nucleotidyltransferase (CCA-adding enzyme) [EC:2.7.7.72 3.1.3.- 3.1.4.-]	1	1	1	1	1	1	1	1	1	1	1	1	1	1	1	1	1	1
K00975	glgC; glucose-1-phosphate adenylyltransferase [EC:2.7.7.27]	2	1	0	0	2	1	2	2	0	0	0	0	0	0	0	0	0	0
K00980	tagD; glycerol-3-phosphate cytidylyltransferase [EC:2.7.7.39]	1	1	1	1	0	1	0	2	1	1	1	1	2	2	0	0	1	1
K00981	E2.7.7.41, CDS1, CDS2, cdsA; phosphatidate cytidylyltransferase [EC:2.7.7.41]	1	0	1	1	1	1	1	1	1	1	1	1	1	1	1	1	1	1
K00986	E2.7.7.49; RNA-directed DNA polymerase [EC:2.7.7.49]	0	0	0	0	0	1	0	0	0	0	0	0	0	0	8	0	0	0
K00991	ispD; 2-C-methyl-D-erythritol 4-phosphate cytidylyltransferase [EC:2.7.7.60]	0	0	0	0	1	0	0	1	0	1	0	0	0	0	0	0	0	0
K00995	E2.7.8.5, pgsA, PGS1; CDP-diacylglycerol--glycerol-3-phosphate 3-phosphatidyltransferase [EC:2.7.8.5]	1	1	1	1	1	1	1	1	1	1	1	1	1	1	1	1	1	1
K00997	acpS; holo-[acyl-carrier protein] synthase [EC:2.7.8.7]	1	1	1	1	1	1	1	1	1	1	1	1	1	1	1	1	1	1
K01000	mraY; phospho-N-acetylmuramoyl-pentapeptide-transferase [EC:2.7.8.13]	1	1	1	1	1	1	1	1	1	1	1	1	1	1	1	1	1	1
K01005	E2.7.8.-	0	0	0	0	0	0	0	0	1	0	0	0	0	0	0	0	1	0
K01006	ppdK; pyruvate,orthophosphate dikinase [EC:2.7.9.1]	0	0	0	0	1	1	1	0	1	0	0	0	0	0	0	0	1	0
K01007	pps, ppsA; pyruvate, water dikinase [EC:2.7.9.2]	0	0	0	0	0	1	0	1	0	0	0	0	0	0	0	0	0	0
K01023	E2.8.2.22; arylsulfate sulfotransferase [EC:2.8.2.22]	0	0	0	0	0	0	0	1	2	0	0	0	0	0	0	0	0	1
K01042	selA; L-seryl-tRNA(Ser) seleniumtransferase [EC:2.9.1.1]	0	0	0	0	1	0	1	1	0	0	1	0	0	0	0	0	0	0
K01056	PTH1, pth, spoVC; peptidyl-tRNA hydrolase, PTH1 family [EC:3.1.1.29]	1	1	1	1	1	1	1	1	1	1	1	1	1	1	1	1	1	1
K01066	E3.1.1.-; esterase / lipase [EC:3.1.1.-]	0	0	0	0	0	0	0	0	0	0	0	0	0	0	0	0	0	1
K01071	E3.1.2.14; oleoyl-[acyl-carrier-protein] hydrolase [EC:3.1.2.14]	1	1	1	1	1	1	1	1	1	1	1	1	1	1	1	1	1	1
K01073	E3.1.2.20; acyl-CoA hydrolase [EC:3.1.2.20]	0	0	0	0	1	0	1	0	1	0	0	1	1	1	0	0	1	0
K01077	E3.1.3.1, phoA, phoB; alkaline phosphatase [EC:3.1.3.1]	0	0	0	0	0	1	0	0	0	0	0	0	0	0	0	0	0	0
K01081	E3.1.3.5; 5'-nucleotidase [EC:3.1.3.5]	0	1	1	1	0	0	0	0	0	0	0	0	0	0	1	0	0	1
K01090	E3.1.3.16; protein phosphatase [EC:3.1.3.16]	1	1	1	1	1	1	1	1	1	1	1	1	1	1	1	1	1	1
K01091	E3.1.3.18, gph; phosphoglycolate phosphatase [EC:3.1.3.18]	0	0	1	1	1	1	1	3	1	1	1	1	1	2	0	0	2	0
K01092	E3.1.3.25, IMPA, suhB; myo-inositol-1(or 4)-monophosphatase [EC:3.1.3.25]	0	0	0	0	1	1	1	1	1	1	1	1	1	1	1	1	1	1
K01101	E3.1.3.41; 4-nitrophenyl phosphatase [EC:3.1.3.41]	1	1	1	1	1	1	1	1	1	1	1	1	1	1	1	1	1	1
K01104	E3.1.3.48; protein-tyrosine phosphatase [EC:3.1.3.48]	3	3	3	3	3	4	3	5	3	3	3	3	3	2	4	2	4	4
K01118	acpD, azoR; FMN-dependent NADH-azoreductase [EC:1.7.-.-]	1	0	0	0	0	0	0	2	0	0	0	0	0	2	0	0	1	0
K01119	cpdB; 2',3'-cyclic-nucleotide 2'-phosphodiesterase [EC:3.1.4.16]	0	0	0	0	1	0	1	0	0	0	0	0	0	0	0	0	1	1
K01120	PDE; 3',5'-cyclic-nucleotide phosphodiesterase [EC:3.1.4.17]	0	0	0	0	0	0	0	1	0	0	0	0	0	0	0	0	1	0
K01126	E3.1.4.46, glpQ, ugpQ; glycerophosphoryl diester phosphodiesterase [EC:3.1.4.46]	2	1	1	3	3	2	3	4	3	2	1	2	2	2	1	2	4	3
K01142	E3.1.11.2, xthA; exodeoxyribonuclease III [EC:3.1.11.2]	2	1	1	2	1	1	1	1	1	0	1	1	1	1	2	1	1	1
K01151	nfo; deoxyribonuclease IV [EC:3.1.21.2]	0	0	0	0	1	1	1	1	1	1	1	1	1	1	0	0	1	1
K01153	hsdR; type I restriction enzyme, R subunit [EC:3.1.21.3]	0	2	1	1	1	0	0	1	0	0	1	2	2	2	2	0	0	0
K01154	hsdS; type I restriction enzyme, S subunit [EC:3.1.21.3]	0	2	2	2	0	0	0	1	0	0	1	1	1	1	3	0	0	0
K01156	res; type III restriction enzyme [EC:3.1.21.5]	0	1	0	1	1	0	1	0	0	0	0	0	0	0	0	1	0	1
K01175	E3.1.-.-	0	0	0	0	0	1	0	1	0	0	1	1	1	0	0	0	0	0
K01176	E3.2.1.1, amyA, malS; alpha-amylase [EC:3.2.1.1]	0	0	0	0	0	1	0	2	0	0	0	0	0	0	0	0	0	0
K01182	E3.2.1.10; oligo-1,6-glucosidase [EC:3.2.1.10]	0	0	0	1	1	2	1	2	0	1	1	0	0	1	1	1	1	0
K01185	E3.2.1.17; lysozyme [EC:3.2.1.17]	0	0	0	0	0	1	0	3	1	1	2	2	1	1	0	1	0	0
K01187	E3.2.1.20, malZ; alpha-glucosidase [EC:3.2.1.20]	3	1	0	2	2	0	1	4	0	0	2	2	2	2	1	0	2	2
K01190	lacZ; beta-galactosidase [EC:3.2.1.23]	2	2	1	0	0	2	0	2	2	2	2	2	2	2	2	2	2	2
K01191	E3.2.1.24; alpha-mannosidase [EC:3.2.1.24]	0	0	0	0	0	0	0	1	0	0	0	0	0	0	0	0	0	0
K01193	E3.2.1.26, sacA; beta-fructofuranosidase [EC:3.2.1.26]	2	0	0	2	1	1	1	1	1	0	0	0	0	0	0	1	0	0
K01195	uidA, GUSB; beta-glucuronidase [EC:3.2.1.31]	0	0	0	0	0	0	1	0	0	0	1	1	1	2	0	0	2	1
K01198	xynB; xylan 1,4-beta-xylosidase [EC:3.2.1.37]	0	0	0	0	0	0	0	0	0	2	2	2	2	3	0	1	0	2
K01200	E3.2.1.41; pullulanase [EC:3.2.1.41]	1	0	0	0	0	0	0	0	0	0	0	0	0	0	0	0	0	0
K01201	GBA, srfJ; glucosylceramidase [EC:3.2.1.45]	0	0	0	0	0	0	0	0	0	0	1	1	1	1	0	0	0	1
K01206	FUCA; alpha-L-fucosidase [EC:3.2.1.51]	0	0	0	0	2	0	3	0	0	0	0	0	0	0	0	0	0	0
K01207	E3.2.1.52, nagZ; beta-N-acetylhexosaminidase [EC:3.2.1.52]	0	0	0	0	0	0	1	0	0	0	0	1	1	1	0	0	0	0
K01209	E3.2.1.55, abfA; alpha-N-arabinofuranosidase [EC:3.2.1.55]	0	0	0	0	0	0	0	0	0	2	0	0	0	0	0	0	1	2
K01215	dexB; glucan 1,6-alpha-glucosidase [EC:3.2.1.70]	1	0	0	1	0	0	0	1	1	0	0	0	0	0	0	0	0	0
K01220	E3.2.1.85, lacG; 6-phospho-beta-galactosidase [EC:3.2.1.85]	0	0	0	2	1	0	2	0	0	0	0	0	0	0	0	0	0	0
K01223	E3.2.1.86B, bglA; 6-phospho-beta-glucosidase [EC:3.2.1.86]	8	1	0	5	4	2	5	11	2	1	1	1	1	1	0	0	0	1
K01224	E3.2.1.89; arabinogalactan endo-1,4-beta-galactosidase [EC:3.2.1.89]	0	0	0	0	0	0	0	0	0	0	0	0	0	0	1	0	0	0
K01226	treC; trehalose-6-phosphate hydrolase [EC:3.2.1.93]	1	0	0	1	1	0	1	1	1	0	0	0	0	0	0	0	0	0
K01227	E3.2.1.96; mannosyl-glycoprotein endo-beta-N-acetylglucosaminidase [EC:3.2.1.96]	0	0	0	0	0	0	0	1	0	0	0	0	0	0	0	0	0	0
K01232	E3.2.1.122, glvA; maltose-6'-phosphate glucosidase [EC:3.2.1.122]	1	0	0	0	2	2	1	0	0	0	0	0	0	0	0	0	0	0
K01234	E3.2.1.135, nplT; neopullulanase [EC:3.2.1.135]	0	0	0	0	0	0	0	0	0	0	0	0	0	0	1	0	0	0
K01238	E3.2.1.-	0	0	0	0	1	1	0	0	0	0	0	0	0	0	0	0	0	0
K01239	iunH; purine nucleosidase [EC:3.2.2.1]	1	1	1	1	0	2	0	2	3	1	1	3	3	2	1	1	2	3
K01243	mtnN, mtn, pfs; S-adenosylhomocysteine/5'-methylthioadenosine nucleosidase [EC:3.2.2.9]	1	1	1	1	1	1	1	1	1	1	1	1	1	1	1	1	1	1
K01246	tag; DNA-3-methyladenine glycosylase I [EC:3.2.2.20]	1	1	0	1	2	2	2	3	2	1	2	1	1	1	1	1	2	2
K01250	rihA; pyrimidine-specific ribonucleoside hydrolase [EC:3.2.-.-]	0	0	0	0	0	1	0	1	0	1	0	1	1	2	1	1	0	0
K01256	pepN; aminopeptidase N [EC:3.4.11.2]	1	1	1	1	1	1	1	1	1	1	1	1	1	1	1	1	1	1
K01258	pepT; tripeptide aminopeptidase [EC:3.4.11.4]	2	2	2	2	0	1	1	1	1	1	0	1	1	1	1	1	2	1
K01259	pip; proline iminopeptidase [EC:3.4.11.5]	2	2	2	2	2	2	3	3	1	1	2	2	2	2	1	1	2	2
K01262	pepP; Xaa-Pro aminopeptidase [EC:3.4.11.9]	1	1	1	1	1	1	1	1	0	1	1	1	1	1	1	1	0	1
K01265	E3.4.11.18, map; methionyl aminopeptidase [EC:3.4.11.18]	1	1	1	1	1	2	1	1	1	1	2	2	2	2	1	1	1	2
K01269	E3.4.11.-; aminopeptidase [EC:3.4.11.-]	0	0	0	0	1	1	1	1	1	0	0	0	0	0	0	0	0	0
K01270	K01270, pepD; dipeptidase D [EC:3.4.13.-]	0	0	0	0	1	1	1	0	1	0	0	0	0	0	0	0	1	1
K01271	pepQ; Xaa-Pro dipeptidase [EC:3.4.13.9]	1	1	2	1	1	1	1	1	1	1	1	1	1	1	1	1	1	1
K01274	E3.4.13.-; D-alanyl-D-alanine dipeptidase [EC:3.4.13.-]	0	0	0	0	0	0	0	1	0	0	0	0	0	0	0	0	0	0
K01281	E3.4.14.11, pepXP; X-Pro dipeptidyl-peptidase [EC:3.4.14.11]	1	1	1	1	1	1	1	1	1	1	1	1	1	1	1	1	1	1
K01303	APEH; acylaminoacyl-peptidase [EC:3.4.19.1]	0	0	0	0	0	0	0	0	0	0	0	0	0	0	0	0	1	1
K01304	E3.4.19.3, pcp; pyroglutamyl-peptidase [EC:3.4.19.3]	1	1	1	1	1	0	1	0	0	0	0	0	0	0	0	0	0	1
K01356	lexA; repressor LexA [EC:3.4.21.88]	1	1	1	1	1	1	1	1	1	1	1	1	1	1	1	1	1	0
K01358	clpP, CLPP; ATP-dependent Clp protease, protease subunit [EC:3.4.21.92]	1	1	1	2	1	1	1	1	1	1	2	2	2	2	1	1	1	1
K01361	E3.4.21.96; lactocepin [EC:3.4.21.96]	0	0	1	0	1	0	1	0	0	0	0	0	0	0	0	0	0	0
K01362	E3.4.21.-	1	1	1	1	1	1	1	1	1	1	1	1	1	1	1	1	1	1
K01372	E3.4.22.40, pepC; bleomycin hydrolase [EC:3.4.22.40]	1	1	1	1	2	1	2	1	3	1	1	1	1	1	1	1	1	1
K01409	gcp, QRI7, OSGEPL; O-sialoglycoprotein endopeptidase [EC:3.4.24.57]	1	1	1	1	1	1	1	1	1	1	1	1	1	1	1	1	1	1
K01417	E3.4.24.-; putative zinc metalloprotease [EC:3.4.24.-]	0	0	0	0	1	1	2	5	1	0	0	0	0	0	0	0	0	1
K01419	hslV, clpQ; ATP-dependent HslUV protease, peptidase subunit HslV [EC:3.4.25.2]	1	1	1	1	1	1	1	1	1	0	0	0	0	0	0	0	1	1
K01420	fnr; CRP/FNR family transcriptional regulator, anaerobic regulatory protein	1	0	1	1	1	1	1	1	1	1	1	2	2	1	1	2	1	1
K01421	yhgE; putative membrane protein	0	0	0	0	2	1	2	2	2	1	2	2	2	1	1	1	2	2
K01422	E3.4.99.-	0	0	0	0	0	0	0	0	1	0	0	0	0	0	0	0	0	0
K01424	E3.5.1.1, ansA, ansB; L-asparaginase [EC:3.5.1.1]	1	1	1	1	1	1	1	1	2	1	1	1	1	1	1	0	1	1
K01425	glsA, GLS; glutaminase [EC:3.5.1.2]	0	0	0	1	0	0	0	0	0	0	0	0	0	0	2	0	0	0
K01426	E3.5.1.4, amiE; amidase [EC:3.5.1.4]	0	0	0	0	1	0	1	0	0	1	0	0	0	0	0	1	1	1
K01436	K01436; amidohydrolase [EC:3.5.1.-]	0	0	0	0	1	1	1	1	0	0	0	2	2	1	0	0	1	0
K01438	argE; acetylornithine deacetylase [EC:3.5.1.16]	0	0	0	0	0	0	0	1	0	0	0	0	0	0	0	0	1	0
K01439	dapE; succinyl-diaminopimelate desuccinylase [EC:3.5.1.18]	0	0	0	0	1	2	2	2	1	1	2	2	2	1	3	3	4	3
K01442	E3.5.1.24; choloylglycine hydrolase [EC:3.5.1.24]	2	0	0	2	1	0	1	4	1	1	2	2	2	2	1	2	3	3
K01443	E3.5.1.25, nagA, AMDHD2; N-acetylglucosamine-6-phosphate deacetylase [EC:3.5.1.25]	1	1	1	1	1	1	2	1	1	1	1	1	1	1	0	0	1	1
K01446	E3.5.1.28; N-acetylmuramoyl-L-alanine amidase [EC:3.5.1.28]	0	0	0	0	0	0	0	0	2	0	0	0	0	0	0	0	1	0
K01447	E3.5.1.28A, cwlA, xlyA, xlyB; N-acetylmuramoyl-L-alanine amidase [EC:3.5.1.28]	1	1	1	0	0	0	0	0	1	0	1	0	0	0	2	0	2	1
K01448	E3.5.1.28B, amiA, amiB, amiC; N-acetylmuramoyl-L-alanine amidase [EC:3.5.1.28]	0	0	0	0	1	2	1	1	1	1	1	1	1	1	0	1	1	2
K01462	PDF, def; peptide deformylase [EC:3.5.1.88]	2	2	2	2	1	1	1	2	2	2	2	2	2	2	2	2	1	2
K01463	E3.5.1.-	0	0	0	0	0	1	0	0	0	1	0	0	0	0	0	0	0	0
K01465	URA4, pyrC; dihydroorotase [EC:3.5.2.3]	1	1	1	1	2	1	2	2	1	1	2	1	1	1	1	1	1	0
K01467	E3.5.2.6, ampC, penP; beta-lactamase [EC:3.5.2.6]	0	0	0	0	0	0	0	0	0	0	0	1	1	0	0	0	0	0
K01478	E3.5.3.6, arcA; arginine deiminase [EC:3.5.3.6]	0	0	0	0	0	0	0	0	1	0	0	0	0	0	1	1	1	1
K01479	hutG; formiminoglutamase [EC:3.5.3.8]	0	0	0	0	1	0	1	0	0	0	0	0	0	0	0	0	0	0
K01482	E3.5.3.18; dimethylargininase [EC:3.5.3.18]	0	0	0	0	0	0	0	0	0	0	0	0	0	0	0	1	0	0
K01485	E3.5.4.1, codA; cytosine deaminase [EC:3.5.4.1]	0	0	0	0	0	0	0	0	2	1	0	1	1	1	1	1	2	1
K01486	ade; adenine deaminase [EC:3.5.4.2]	0	0	1	0	0	2	0	1	2	1	0	1	1	1	0	0	0	0
K01487	E3.5.4.3, guaD; guanine deaminase [EC:3.5.4.3]	0	0	0	0	1	1	1	0	0	0	1	1	1	1	0	1	1	1
K01488	E3.5.4.4, ADA, add; adenosine deaminase [EC:3.5.4.4]	1	1	1	1	1	1	1	0	1	0	0	0	0	0	0	0	0	1
K01489	cdd, CDA; cytidine deaminase [EC:3.5.4.5]	0	0	1	0	1	0	1	0	0	0	1	0	0	0	0	0	0	1
K01491	folD; methylenetetrahydrofolate dehydrogenase (NADP+) / methenyltetrahydrofolate cyclohydrolase [EC:1.5.1.5 3.5.4.9]	1	2	1	1	1	2	1	1	1	1	1	1	1	1	1	1	1	1
K01493	comEB; dCMP deaminase [EC:3.5.4.12]	1	1	1	1	0	1	1	1	1	1	1	1	1	1	1	1	1	1
K01495	GCH1, folE; GTP cyclohydrolase I [EC:3.5.4.16]	0	1	1	0	0	0	0	1	1	1	1	1	1	1	1	1	1	0
K01496	hisI; phosphoribosyl-AMP cyclohydrolase [EC:3.5.4.19]	0	0	0	0	1	0	1	1	0	0	1	1	1	1	0	1	1	0
K01507	ppa; inorganic pyrophosphatase [EC:3.6.1.1]	0	0	0	0	1	0	0	0	0	0	0	0	0	0	0	0	0	0
K01512	acyP; acylphosphatase [EC:3.6.1.7]	1	1	1	1	1	0	1	1	1	0	1	1	1	1	1	1	1	1
K01515	nudF; ADP-ribose pyrophosphatase [EC:3.6.1.13]	1	1	1	1	2	2	2	3	3	1	1	1	1	2	1	1	2	1
K01520	dut, DUT; dUTP pyrophosphatase [EC:3.6.1.23]	1	1	1	1	1	1	1	1	1	1	1	1	1	1	1	1	1	1
K01523	hisE; phosphoribosyl-ATP pyrophosphohydrolase [EC:3.6.1.31]	0	0	0	0	1	0	1	1	0	0	1	0	0	1	0	1	1	0
K01524	ppx-gppA; exopolyphosphatase / guanosine-5'-triphosphate,3'-diphosphate pyrophosphatase [EC:3.6.1.11 3.6.1.40]	0	0	1	0	2	1	2	3	0	1	1	5	5	3	3	3	3	3
K01529	E3.6.1.-	0	0	0	0	2	1	2	2	0	0	1	1	1	1	0	0	2	0
K01531	E3.6.3.2, mgtA, mgtB; Mg2+-importing ATPase [EC:3.6.3.2]	1	2	1	1	1	0	1	0	0	0	0	0	0	0	0	0	0	0
K01533	copB; Cu2+-exporting ATPase [EC:3.6.3.4]	0	1	1	0	2	3	1	1	1	0	2	1	1	1	0	0	1	1
K01534	zntA; Cd2+/Zn2+-exporting ATPase [EC:3.6.3.3 3.6.3.5]	1	0	0	1	2	3	2	1	2	1	1	3	3	1	0	1	1	1
K01535	E3.6.3.6; H+-transporting ATPase [EC:3.6.3.6]	0	0	0	0	1	0	0	0	0	0	0	0	0	0	0	0	0	0
K01537	E3.6.3.8; Ca2+-transporting ATPase [EC:3.6.3.8]	2	0	1	1	1	1	2	1	1	0	2	0	0	0	1	0	2	1
K01551	arsA, ASNA1; arsenite-transporting ATPase [EC:3.6.3.16]	0	0	0	0	0	1	0	1	0	0	2	1	1	0	0	0	0	1
K01552	E3.6.3.-	2	2	1	2	3	4	3	3	2	1	2	2	2	3	1	0	3	3
K01554	E3.6.-.-	0	0	1	0	0	0	0	0	0	0	0	0	0	0	0	0	0	1
K01560	E3.8.1.2; 2-haloacid dehalogenase [EC:3.8.1.2]	0	0	0	0	0	0	1	1	2	0	0	0	0	0	0	0	0	1
K01567	E3.-.-.-	0	0	0	0	0	1	0	0	1	1	1	1	1	1	0	0	0	0
K01571	E4.1.1.3A, oadA; oxaloacetate decarboxylase, alpha subunit [EC:4.1.1.3]	0	0	0	0	1	0	1	0	1	0	0	0	0	0	0	0	0	0
K01572	E4.1.1.3B, oadB; oxaloacetate decarboxylase, beta subunit [EC:4.1.1.3]	0	0	0	0	1	0	1	0	1	0	0	0	0	0	0	0	0	0
K01574	adc; acetoacetate decarboxylase [EC:4.1.1.4]	0	0	0	0	1	1	1	0	0	0	0	0	0	0	0	0	0	0
K01575	E4.1.1.5, alsD; acetolactate decarboxylase [EC:4.1.1.5]	0	0	0	0	1	1	1	1	1	1	1	1	1	1	1	1	2	1
K01577	oxc; oxalyl-CoA decarboxylase [EC:4.1.1.8]	1	0	0	1	0	0	0	0	0	0	0	0	0	0	1	0	0	0
K01579	panD; aspartate 1-decarboxylase [EC:4.1.1.11]	0	0	0	0	0	0	0	1	0	0	0	0	0	0	0	0	0	0
K01580	E4.1.1.15, gadB, gadA, GAD; glutamate decarboxylase [EC:4.1.1.15]	0	0	0	0	0	0	0	1	0	0	0	0	0	1	0	0	0	2
K01581	E4.1.1.17, ODC1, speC, speF; ornithine decarboxylase [EC:4.1.1.17]	1	2	2	1	1	0	1	0	0	0	0	0	0	0	0	0	0	0
K01586	lysA; diaminopimelate decarboxylase [EC:4.1.1.20]	1	1	0	0	1	1	1	1	0	1	1	1	1	1	1	1	1	0
K01588	purE; 5-(carboxyamino)imidazole ribonucleotide mutase [EC:5.4.99.18]	1	1	1	0	1	0	1	1	1	1	1	1	1	1	1	1	1	0
K01589	purK; 5-(carboxyamino)imidazole ribonucleotide synthase [EC:6.3.4.18]	1	1	1	0	2	2	2	2	2	2	2	2	2	2	2	2	2	1
K01590	hdc, HDC; histidine decarboxylase [EC:4.1.1.22]	0	0	0	0	0	0	0	0	0	0	0	0	0	0	1	0	0	0
K01591	pyrF; orotidine-5'-phosphate decarboxylase [EC:4.1.1.23]	1	1	1	1	1	1	1	1	1	1	1	1	1	1	1	1	1	1
K01595	ppc; phosphoenolpyruvate carboxylase [EC:4.1.1.31]	1	1	1	1	0	0	0	0	0	0	0	0	0	0	0	0	1	0
K01597	MVD, mvaD; diphosphomevalonate decarboxylase [EC:4.1.1.33]	1	1	1	1	1	1	1	1	1	1	1	1	1	1	1	1	1	1
K01599	hemE, UROD; uroporphyrinogen decarboxylase [EC:4.1.1.37]	0	0	0	0	0	0	0	0	0	0	0	0	0	1	0	1	0	0
K01607	pcaC; 4-carboxymuconolactone decarboxylase [EC:4.1.1.44]	1	0	0	1	1	0	2	1	2	2	2	2	2	2	1	1	1	1
K01609	trpC; indole-3-glycerol phosphate synthase [EC:4.1.1.48]	0	0	0	0	1	1	1	1	0	0	1	1	1	1	0	0	1	0
K01610	E4.1.1.49, pckA; phosphoenolpyruvate carboxykinase (ATP) [EC:4.1.1.49]	1	0	0	1	1	1	1	1	0	0	0	0	0	0	0	0	0	0
K01613	psd, PISD; phosphatidylserine decarboxylase [EC:4.1.1.65]	1	1	0	0	0	0	0	0	0	0	0	0	0	0	0	0	0	0
K01619	deoC, DERA; deoxyribose-phosphate aldolase [EC:4.1.2.4]	1	0	0	0	2	1	1	1	1	1	1	1	1	1	1	1	1	1
K01621	E4.1.2.9; phosphoketolase [EC:4.1.2.9]	1	1	1	1	1	1	1	2	1	1	1	1	1	1	1	1	2	0
K01624	FBA, fbaA; fructose-bisphosphate aldolase, class II [EC:4.1.2.13]	1	1	1	1	3	1	3	1	1	0	0	0	0	0	1	0	0	0
K01625	eda; 2-dehydro-3-deoxyphosphogluconate aldolase / 4-hydroxy-2-oxoglutarate aldolase [EC:4.1.2.14 4.1.3.16]	0	0	0	0	1	0	2	0	0	0	2	1	1	1	0	0	1	1
K01629	rhaD; rhamnulose-1-phosphate aldolase [EC:4.1.2.19]	0	0	0	0	0	1	2	1	0	0	0	0	0	0	0	0	0	0
K01633	folB; dihydroneopterin aldolase [EC:4.1.2.25]	0	1	1	0	0	1	0	1	1	1	1	1	1	1	1	1	1	0
K01635	lacD; tagatose 1,6-diphosphate aldolase [EC:4.1.2.40]	0	0	0	1	2	1	2	0	0	0	0	0	0	0	0	0	1	0
K01636	E4.1.2.-	0	0	0	0	0	2	0	3	0	0	0	0	0	0	0	0	0	0
K01639	E4.1.3.3, nanA, NPL; N-acetylneuraminate lyase [EC:4.1.3.3]	0	0	0	0	0	1	0	1	1	1	0	0	0	0	0	0	0	0
K01641	E2.3.3.10; hydroxymethylglutaryl-CoA synthase [EC:2.3.3.10]	1	1	1	1	1	1	1	1	1	1	1	1	1	1	1	1	1	1
K01643	citF; citrate lyase subunit alpha / citrate CoA-transferase [EC:4.1.3.6 2.8.3.10]	1	1	0	0	1	0	1	1	1	0	0	0	0	0	0	0	0	0
K01644	citE; citrate lyase subunit beta / citryl-CoA lyase [EC:4.1.3.6 4.1.3.34]	1	1	0	0	1	0	1	1	1	0	0	0	0	0	0	0	0	0
K01646	citD; citrate lyase subunit gamma [EC:4.1.3.6]	1	1	0	0	1	0	1	1	1	0	0	0	0	0	0	0	0	0
K01647	CS, gltA; citrate synthase [EC:2.3.3.1]	0	0	0	0	0	1	0	0	0	0	0	1	1	1	0	0	0	0
K01649	leuA; 2-isopropylmalate synthase [EC:2.3.3.13]	0	0	0	0	0	1	0	0	0	0	0	1	1	1	0	0	0	0
K01652	E2.2.1.6L, ilvB, ilvG, ilvI; acetolactate synthase I/II/III large subunit [EC:2.2.1.6]	0	0	0	0	1	2	1	1	1	1	1	2	2	2	1	1	1	1
K01653	E2.2.1.6S, ilvH, ilvN; acetolactate synthase I/III small subunit [EC:2.2.1.6]	0	0	0	0	0	1	0	0	0	0	0	0	0	0	0	0	0	0
K01657	trpE; anthranilate synthase component I [EC:4.1.3.27]	0	0	0	0	0	1	0	1	0	0	1	1	1	1	0	0	1	0
K01658	trpG; anthranilate synthase component II [EC:4.1.3.27]	0	0	0	0	0	1	0	1	0	0	1	1	1	1	0	0	1	0
K01661	menB; naphthoate synthase [EC:4.1.3.36]	0	0	0	0	0	1	0	0	0	0	0	0	0	0	1	1	1	1
K01662	dxs; 1-deoxy-D-xylulose-5-phosphate synthase [EC:2.2.1.7]	1	0	0	1	0	0	1	1	0	0	0	0	0	0	1	1	0	0
K01674	cah; carbonic anhydrase [EC:4.2.1.1]	0	1	1	0	1	1	1	1	0	1	0	1	1	1	0	1	0	1
K01679	E4.2.1.2B, fumC; fumarate hydratase, class II [EC:4.2.1.2]	1	1	1	1	1	1	1	1	0	2	1	1	1	1	1	0	1	1
K01681	ACO, acnA; aconitate hydratase [EC:4.2.1.3]	0	0	0	0	0	1	0	0	0	0	0	1	1	1	0	0	0	0
K01684	dgoD; galactonate dehydratase [EC:4.2.1.6]	0	0	0	0	0	0	1	0	0	0	0	1	1	0	0	0	0	0
K01686	uxuA; mannonate dehydratase [EC:4.2.1.8]	0	0	0	0	0	0	1	0	0	0	1	1	1	1	0	0	1	1
K01687	ilvD; dihydroxy-acid dehydratase [EC:4.2.1.9]	0	0	0	0	0	2	0	0	0	0	0	1	1	2	0	0	0	0
K01689	ENO, eno; enolase [EC:4.2.1.11]	1	1	1	2	1	1	1	2	1	1	2	1	1	2	1	1	1	1
K01693	E4.2.1.19, hisB; imidazoleglycerol-phosphate dehydratase [EC:4.2.1.19]	0	0	0	0	1	1	1	1	0	0	1	1	1	1	0	1	1	0
K01695	trpA; tryptophan synthase alpha chain [EC:4.2.1.20]	0	0	0	0	1	1	1	1	0	0	1	1	1	1	0	0	1	0
K01696	trpB; tryptophan synthase beta chain [EC:4.2.1.20]	0	0	0	0	1	1	1	1	0	0	1	1	1	1	0	0	1	0
K01698	hemB, ALAD; porphobilinogen synthase [EC:4.2.1.24]	0	0	0	0	0	1	0	0	0	0	0	0	0	0	1	0	0	0
K01699	pduC; propanediol dehydratase large subunit [EC:4.2.1.28]	0	0	0	0	0	1	0	0	0	0	0	0	0	0	1	0	0	1
K01703	leuC; 3-isopropylmalate/(R)-2-methylmalate dehydratase large subunit [EC:4.2.1.33 4.2.1.35]	0	0	0	0	0	1	0	0	0	0	0	2	2	1	0	1	0	0
K01704	leuD; 3-isopropylmalate/(R)-2-methylmalate dehydratase small subunit [EC:4.2.1.33 4.2.1.35]	0	0	0	0	0	1	0	0	0	0	0	2	2	1	0	1	0	0
K01706	gudD; glucarate dehydratase [EC:4.2.1.40]	0	0	0	0	0	0	0	0	0	0	0	0	0	0	0	0	1	0
K01710	E4.2.1.46, rfbB, rffG; dTDP-glucose 4,6-dehydratase [EC:4.2.1.46]	0	0	0	1	2	1	2	1	1	1	0	1	1	1	1	2	1	0
K01712	hutU, UROC1; urocanate hydratase [EC:4.2.1.49]	0	0	0	0	0	0	0	0	0	0	0	0	0	1	0	0	0	0
K01714	dapA; 4-hydroxy-tetrahydrodipicolinate synthase [EC:4.3.3.7]	1	1	0	0	1	1	1	2	0	1	1	1	1	1	1	1	1	0
K01715	crt; 3-hydroxybutyryl-CoA dehydratase [EC:4.2.1.55]	0	0	0	0	0	0	0	0	0	1	1	1	1	1	0	0	0	0
K01733	thrC; threonine synthase [EC:4.2.3.1]	1	0	1	1	1	1	1	1	0	1	1	1	1	1	0	1	1	0
K01734	E4.2.3.3, mgsA; methylglyoxal synthase [EC:4.2.3.3]	0	0	0	0	0	1	0	0	1	0	0	0	0	0	0	0	0	0
K01735	aroB; 3-dehydroquinate synthase [EC:4.2.3.4]	0	0	0	0	0	1	0	1	1	0	1	1	1	1	0	0	1	0
K01736	aroC; chorismate synthase [EC:4.2.3.5]	0	0	0	0	0	1	0	1	0	0	1	1	1	1	0	1	1	0
K01738	cysK; cysteine synthase A [EC:2.5.1.47]	2	2	2	0	1	1	1	1	0	1	1	1	1	1	2	2	0	0
K01739	metB; cystathionine gamma-synthase [EC:2.5.1.48]	0	0	0	0	0	1	0	1	0	0	0	0	0	0	0	1	1	0
K01740	E2.5.1.49, metY; O-acetylhomoserine (thiol)-lyase [EC:2.5.1.49]	0	0	0	0	0	1	0	1	0	0	1	1	1	1	0	0	1	0
K01744	aspA; aspartate ammonia-lyase [EC:4.3.1.1]	0	0	1	0	1	0	1	1	0	0	0	2	2	0	0	0	1	0
K01745	hutH, HAL; histidine ammonia-lyase [EC:4.3.1.3]	0	0	0	0	0	0	0	0	0	0	0	0	0	1	0	0	0	0
K01749	hemC, HMBS; hydroxymethylbilane synthase [EC:2.5.1.61]	0	0	0	0	0	1	0	0	0	0	0	0	0	0	1	0	0	0
K01750	E4.3.1.12, ocd; ornithine cyclodeaminase [EC:4.3.1.12]	0	0	0	0	1	0	0	0	0	0	0	0	0	0	0	1	0	0
K01751	E4.3.1.15; diaminopropionate ammonia-lyase [EC:4.3.1.15]	0	0	0	1	0	0	0	0	0	0	0	0	0	0	0	0	0	0
K01752	E4.3.1.17, sdaA; L-serine dehydratase [EC:4.3.1.17]	2	2	0	0	2	5	2	2	2	0	0	0	0	0	2	0	0	0
K01753	dsdA; D-serine dehydratase [EC:4.3.1.18]	0	0	0	0	0	0	0	1	0	0	0	1	1	1	0	1	1	0
K01754	E4.3.1.19, ilvA, tdcB; threonine dehydratase [EC:4.3.1.19]	0	0	0	0	1	1	0	0	1	0	1	1	1	1	0	0	0	0
K01755	argH, ASL; argininosuccinate lyase [EC:4.3.2.1]	0	0	0	0	1	1	1	1	0	1	1	1	1	1	1	1	1	0
K01756	purB, ADSL; adenylosuccinate lyase [EC:4.3.2.2]	1	1	1	1	1	1	1	1	2	1	1	2	2	1	1	1	2	1
K01759	E4.4.1.5, GLO1, gloA; lactoylglutathione lyase [EC:4.4.1.5]	0	0	0	0	0	1	0	0	2	0	0	0	0	0	0	0	1	1
K01760	metC; cystathionine beta-lyase [EC:4.4.1.8]	1	1	1	0	1	1	1	1	0	1	2	2	2	2	1	2	1	0
K01772	hemH, FECH; ferrochelatase [EC:4.99.1.1]	0	0	0	0	1	2	1	1	0	1	0	0	0	0	1	0	1	0
K01775	alr; alanine racemase [EC:5.1.1.1]	1	1	1	1	1	1	1	1	1	1	1	1	1	1	1	1	1	1
K01776	E5.1.1.3, murI; glutamate racemase [EC:5.1.1.3]	1	1	1	1	0	1	0	1	1	1	1	2	2	1	1	1	1	1
K01778	dapF; diaminopimelate epimerase [EC:5.1.1.7]	1	1	0	0	1	1	1	1	0	1	1	1	1	1	1	1	1	0
K01779	E5.1.1.13; aspartate racemase [EC:5.1.1.13]	1	1	1	1	1	1	1	1	1	1	2	1	1	1	1	1	1	1
K01783	rpe, RPE; ribulose-phosphate 3-epimerase [EC:5.1.3.1]	1	1	1	1	1	1	1	1	1	1	1	1	1	1	1	1	1	1
K01784	galE, GALE; UDP-glucose 4-epimerase [EC:5.1.3.2]	2	1	1	2	2	3	2	4	2	3	3	2	2	1	1	1	1	1
K01785	E5.1.3.3, galM; aldose 1-epimerase [EC:5.1.3.3]	1	1	0	1	1	1	1	3	1	1	2	2	2	3	1	1	1	1
K01786	araD; L-ribulose-5-phosphate 4-epimerase [EC:5.1.3.4]	0	0	0	0	1	0	1	1	1	2	1	2	1	2	1	1	1	1
K01788	nanE; N-acylglucosamine-6-phosphate 2-epimerase [EC:5.1.3.9]	0	0	0	1	0	1	0	1	1	1	0	0	0	0	0	0	0	0
K01790	rfbC; dTDP-4-dehydrorhamnose 3,5-epimerase [EC:5.1.3.13]	0	0	0	1	1	1	3	1	0	1	0	1	1	0	0	1	0	0
K01791	wecB; UDP-N-acetylglucosamine 2-epimerase [EC:5.1.3.14]	2	1	1	1	0	0	2	1	1	1	1	1	1	1	2	0	1	1
K01802	E5.2.1.8; peptidylprolyl isomerase [EC:5.2.1.8]	0	0	0	0	0	0	0	1	0	0	0	0	0	0	0	0	0	0
K01803	TPI, tpiA; triosephosphate isomerase (TIM) [EC:5.3.1.1]	1	1	1	1	2	1	1	1	1	1	1	1	1	1	3	2	1	1
K01804	araA; L-arabinose isomerase [EC:5.3.1.4]	0	0	0	0	0	0	0	1	1	1	1	1	1	1	1	1	1	1
K01805	xylA; xylose isomerase [EC:5.3.1.5]	0	0	0	0	0	0	0	0	0	1	1	2	2	2	0	1	1	1
K01807	rpiA; ribose 5-phosphate isomerase A [EC:5.3.1.6]	2	1	1	1	2	1	1	2	1	2	2	2	2	4	1	2	1	1
K01809	E5.3.1.8, manA; mannose-6-phosphate isomerase [EC:5.3.1.8]	1	1	1	1	1	1	1	1	1	1	0	0	0	0	0	0	0	1
K01810	GPI, pgi; glucose-6-phosphate isomerase [EC:5.3.1.9]	1	1	1	1	1	1	1	1	1	1	1	1	1	1	1	2	2	1
K01811	yicI; alpha-D-xyloside xylohydrolase [EC:3.2.1.177]	1	0	0	1	0	0	0	0	0	2	1	1	1	2	0	0	0	1
K01812	uxaC; glucuronate isomerase [EC:5.3.1.12]	0	0	0	0	0	1	1	0	1	0	2	2	2	2	0	0	1	2
K01813	rhaA; L-rhamnose isomerase [EC:5.3.1.14]	0	0	0	0	0	1	1	1	0	0	0	0	0	0	0	0	0	0
K01814	hisA; phosphoribosylformimino-5-aminoimidazole carboxamide ribotide isomerase [EC:5.3.1.16]	0	0	0	0	1	1	1	1	0	0	1	1	1	1	0	1	1	0
K01815	kduI; 4-deoxy-L-threo-5-hexosulose-uronate ketol-isomerase [EC:5.3.1.17]	0	0	0	0	1	0	0	0	0	0	1	1	1	1	0	0	0	1
K01817	trpF; phosphoribosylanthranilate isomerase [EC:5.3.1.24]	0	0	0	0	1	1	1	1	1	1	1	2	2	1	0	0	1	0
K01818	fucI; L-fucose isomerase [EC:5.3.1.25]	0	0	0	0	0	0	1	0	0	0	0	0	0	0	0	0	0	0
K01819	E5.3.1.26, lacA, lacB; galactose-6-phosphate isomerase [EC:5.3.1.26]	0	0	0	2	2	0	2	0	0	0	0	0	0	0	0	0	0	0
K01821	E5.3.2.-; 4-oxalocrotonate tautomerase [EC:5.3.2.-]	1	1	1	1	1	0	1	1	1	1	1	1	1	1	1	1	1	1
K01823	idi, IDI; isopentenyl-diphosphate delta-isomerase [EC:5.3.3.2]	1	1	1	1	1	1	1	1	1	1	1	1	1	1	1	1	1	1
K01834	PGAM, gpmA; 2,3-bisphosphoglycerate-dependent phosphoglycerate mutase [EC:5.4.2.11]	2	2	2	2	3	2	2	2	2	2	2	2	2	2	2	2	2	2
K01835	pgm; phosphoglucomutase [EC:5.4.2.2]	1	1	1	1	1	1	1	1	1	1	1	1	1	1	1	1	1	1
K01838	pgmB; beta-phosphoglucomutase [EC:5.4.2.6]	1	1	0	1	1	1	1	2	0	1	2	2	2	1	1	1	2	1
K01839	deoB; phosphopentomutase [EC:5.4.2.7]	0	0	0	0	2	0	1	0	1	1	1	2	2	2	1	0	1	1
K01845	hemL; glutamate-1-semialdehyde 2,1-aminomutase [EC:5.4.3.8]	0	0	0	0	0	1	0	0	0	0	0	0	0	0	1	0	0	0
K01854	glf; UDP-galactopyranose mutase [EC:5.4.99.9]	2	1	2	1	0	1	1	2	0	1	1	1	1	1	1	1	0	0
K01866	YARS, tyrS; tyrosyl-tRNA synthetase [EC:6.1.1.1]	1	1	1	1	1	1	1	1	1	1	1	1	1	1	1	1	1	2
K01867	WARS, trpS; tryptophanyl-tRNA synthetase [EC:6.1.1.2]	1	1	1	1	1	1	1	1	1	1	1	1	1	1	1	1	1	1
K01868	TARS, thrS; threonyl-tRNA synthetase [EC:6.1.1.3]	1	1	1	1	1	1	1	1	1	1	2	1	1	1	1	1	1	1
K01869	LARS, leuS; leucyl-tRNA synthetase [EC:6.1.1.4]	1	1	1	1	1	1	1	1	1	1	1	1	1	1	1	1	1	1
K01870	IARS, ileS; isoleucyl-tRNA synthetase [EC:6.1.1.5]	1	1	1	1	1	1	1	1	1	1	1	1	1	1	1	1	1	1
K01872	AARS, alaS; alanyl-tRNA synthetase [EC:6.1.1.7]	1	1	1	1	1	1	1	1	1	1	1	1	1	1	1	1	1	1
K01873	VARS, valS; valyl-tRNA synthetase [EC:6.1.1.9]	1	1	1	1	1	1	1	1	1	1	1	1	1	1	1	1	1	1
K01874	MARS, metG; methionyl-tRNA synthetase [EC:6.1.1.10]	1	1	1	1	1	1	1	1	1	1	1	1	1	1	1	1	1	1
K01875	SARS, serS; seryl-tRNA synthetase [EC:6.1.1.11]	1	1	1	1	1	2	1	2	1	1	1	1	1	1	1	1	1	1
K01876	DARS, aspS; aspartyl-tRNA synthetase [EC:6.1.1.12]	1	1	1	1	1	1	1	1	1	1	2	1	1	1	1	1	1	1
K01878	glyQ; glycyl-tRNA synthetase alpha chain [EC:6.1.1.14]	1	1	1	1	1	1	1	1	1	1	1	1	1	1	1	1	1	1
K01879	glyS; glycyl-tRNA synthetase beta chain [EC:6.1.1.14]	1	1	1	1	1	1	1	1	1	1	1	1	1	1	1	1	1	1
K01881	PARS, proS; prolyl-tRNA synthetase [EC:6.1.1.15]	1	1	1	1	1	1	1	1	1	1	1	1	1	1	1	1	1	1
K01883	CARS, cysS; cysteinyl-tRNA synthetase [EC:6.1.1.16]	1	1	1	1	1	1	1	1	1	1	1	1	1	1	1	1	1	1
K01887	RARS, argS; arginyl-tRNA synthetase [EC:6.1.1.19]	1	1	1	1	1	1	1	1	1	1	1	1	1	1	1	1	1	1
K01889	FARSA, pheS; phenylalanyl-tRNA synthetase alpha chain [EC:6.1.1.20]	1	1	1	1	1	1	1	1	1	1	1	1	1	1	1	1	1	1
K01890	FARSB, pheT; phenylalanyl-tRNA synthetase beta chain [EC:6.1.1.20]	1	1	1	1	1	0	1	1	1	1	1	1	1	1	1	1	1	1
K01892	HARS, hisS; histidyl-tRNA synthetase [EC:6.1.1.21]	1	1	1	1	1	1	1	1	1	1	1	1	1	1	2	1	1	1
K01893	NARS, asnS; asparaginyl-tRNA synthetase [EC:6.1.1.22]	1	1	2	1	1	1	1	2	1	0	1	1	1	1	1	1	1	1
K01910	citC; [citrate (pro-3S)-lyase] ligase [EC:6.2.1.22]	1	1	0	0	1	0	1	1	1	0	0	0	0	0	0	0	0	0
K01911	menE; O-succinylbenzoic acid--CoA ligase [EC:6.2.1.26]	0	0	0	0	0	1	0	0	0	0	0	0	0	0	1	1	1	1
K01914	asnA; aspartate--ammonia ligase [EC:6.3.1.1]	1	1	1	1	0	1	0	1	0	0	0	0	0	0	1	1	0	1
K01915	glnA; glutamine synthetase [EC:6.3.1.2]	1	1	1	1	2	1	2	1	1	1	1	1	1	1	1	1	1	1
K01916	nadE; NAD+ synthase [EC:6.3.1.5]	1	1	1	1	1	1	1	1	1	1	1	1	1	1	1	1	1	1
K01919	gshA; glutamate--cysteine ligase [EC:6.3.2.2]	0	0	0	0	1	4	1	2	1	1	3	2	2	3	2	3	4	1
K01921	ddl; D-alanine-D-alanine ligase [EC:6.3.2.4]	1	1	1	1	1	2	1	1	1	1	1	1	1	1	1	1	1	1
K01923	purC; phosphoribosylaminoimidazole-succinocarboxamide synthase [EC:6.3.2.6]	1	1	1	0	1	1	1	1	1	1	1	1	1	1	1	1	1	0
K01924	murC; UDP-N-acetylmuramate--alanine ligase [EC:6.3.2.8]	1	1	1	1	1	1	1	1	1	1	1	1	1	1	1	1	1	1
K01925	murD; UDP-N-acetylmuramoylalanine--D-glutamate ligase [EC:6.3.2.9]	1	1	1	1	1	1	1	1	1	1	1	1	1	1	1	1	1	1
K01926	rex; redox-sensing transcriptional repressor	1	1	1	1	2	1	2	1	2	1	1	1	1	1	1	1	1	1
K01928	murE; UDP-N-acetylmuramoyl-L-alanyl-D-glutamate--2,6-diaminopimelate ligase [EC:6.3.2.13]	2	2	2	2	2	2	2	2	2	2	2	2	2	2	2	3	2	2
K01929	murF; UDP-N-acetylmuramoyl-tripeptide--D-alanyl-D-alanine ligase [EC:6.3.2.10]	1	1	1	1	1	1	1	1	1	1	1	1	1	1	1	1	1	1
K01933	purM; phosphoribosylformylglycinamidine cyclo-ligase [EC:6.3.3.1]	1	1	1	0	1	1	1	1	1	1	1	1	1	1	1	1	1	0
K01934	E6.3.3.2; 5-formyltetrahydrofolate cyclo-ligase [EC:6.3.3.2]	1	1	0	1	1	1	1	1	1	1	1	1	1	1	1	1	1	1
K01937	E6.3.4.2, pyrG; CTP synthase [EC:6.3.4.2]	1	1	1	1	1	0	1	1	1	1	1	1	1	1	1	1	1	1
K01938	fhs; formate--tetrahydrofolate ligase [EC:6.3.4.3]	2	2	1	1	1	1	1	1	1	1	1	1	1	1	1	1	1	1
K01939	E6.3.4.4, purA; adenylosuccinate synthase [EC:6.3.4.4]	1	1	1	1	1	1	1	1	1	1	1	1	1	1	1	1	1	1
K01940	E6.3.4.5, argG; argininosuccinate synthase [EC:6.3.4.5]	0	0	0	0	1	1	1	1	0	1	1	1	1	1	1	1	1	0
K01945	purD; phosphoribosylamine--glycine ligase [EC:6.3.4.13]	1	1	1	0	1	0	1	1	1	1	1	1	1	1	1	1	1	0
K01951	guaA, GMPS; GMP synthase (glutamine-hydrolysing) [EC:6.3.5.2]	1	1	1	1	1	1	1	1	1	1	1	1	1	1	1	0	1	1
K01952	purL, PFAS; phosphoribosylformylglycinamidine synthase [EC:6.3.5.3]	3	3	3	0	3	2	3	3	3	3	3	3	3	3	3	3	3	0
K01953	asnB, ASNS; asparagine synthase (glutamine-hydrolysing) [EC:6.3.5.4]	1	1	1	1	1	1	1	2	1	1	1	1	1	2	1	2	1	1
K01955	carB, CPA2; carbamoyl-phosphate synthase large subunit [EC:6.3.5.5]	2	2	2	2	1	2	1	2	1	2	4	3	3	3	2	3	2	1
K01956	carA, CPA1; carbamoyl-phosphate synthase small subunit [EC:6.3.5.5]	2	2	4	2	1	1	1	3	1	2	3	3	3	3	2	3	2	1
K01958	PC, pyc; pyruvate carboxylase [EC:6.4.1.1]	0	0	0	0	1	1	1	1	0	1	1	1	1	1	0	0	0	0
K01961	accC; acetyl-CoA carboxylase, biotin carboxylase subunit [EC:6.4.1.2 6.3.4.14]	0	1	1	0	1	3	1	2	1	1	2	3	3	3	1	2	1	1
K01962	accA; acetyl-CoA carboxylase carboxyl transferase subunit alpha [EC:6.4.1.2]	0	1	1	0	1	1	1	2	1	1	2	2	2	2	1	1	1	1
K01963	accD; acetyl-CoA carboxylase carboxyl transferase subunit beta [EC:6.4.1.2]	0	1	1	0	1	1	1	2	1	1	2	2	2	2	1	1	1	1
K01972	E6.5.1.2, ligA, ligB; DNA ligase (NAD+) [EC:6.5.1.2]	1	1	1	1	1	1	1	1	1	1	1	1	1	1	1	1	1	1
K01989	ABC.X4.S; putative ABC transport system substrate-binding protein	1	1	1	1	3	1	3	2	1	1	1	1	1	1	2	1	1	2
K01990	ABC-2.A; ABC-2 type transport system ATP-binding protein	3	4	6	5	18	4	20	16	8	5	5	8	8	6	3	3	8	8
K01992	ABC-2.P; ABC-2 type transport system permease protein	2	5	2	2	13	4	7	11	5	3	3	3	3	3	2	3	5	5
K01995	livG; branched-chain amino acid transport system ATP-binding protein	0	0	0	0	1	1	1	1	0	0	1	0	0	0	0	0	0	0
K01996	livF; branched-chain amino acid transport system ATP-binding protein	0	0	0	0	1	1	1	1	0	0	1	0	0	0	0	0	0	0
K01997	livH; branched-chain amino acid transport system permease protein	0	0	0	0	1	1	1	1	0	0	1	0	0	0	0	0	0	0
K01998	livM; branched-chain amino acid transport system permease protein	0	0	0	0	1	1	1	1	0	0	1	0	0	0	0	0	0	0
K01999	livK; branched-chain amino acid transport system substrate-binding protein	0	0	0	0	1	1	1	1	0	0	2	0	0	0	0	0	0	0
K02000	proV; glycine betaine/proline transport system ATP-binding protein [EC:3.6.3.32]	0	0	0	0	1	0	1	0	1	0	1	0	0	0	0	0	1	0
K02001	proW; glycine betaine/proline transport system permease protein	0	0	0	0	0	0	1	0	1	0	1	0	0	0	0	0	1	0
K02002	proX; glycine betaine/proline transport system substrate-binding protein	0	0	0	0	0	0	1	0	1	0	1	0	0	0	0	0	1	0
K02003	ABC.CD.A; putative ABC transport system ATP-binding protein	4	2	3	4	10	6	9	4	5	4	6	5	5	4	3	2	3	3
K02004	ABC.CD.P; putative ABC transport system permease protein	3	2	3	3	8	6	8	4	4	3	6	5	5	4	3	3	3	3
K02005	ABC.CD.TX; HlyD family secretion protein	0	0	0	0	1	1	1	0	0	0	0	1	1	0	1	0	0	0
K02006	cbiO; cobalt/nickel transport system ATP-binding protein	0	0	0	0	0	2	0	1	1	0	0	0	0	0	1	0	0	0
K02007	cbiM; cobalt/nickel transport system permease protein	0	0	0	0	0	2	0	1	1	0	0	0	0	0	1	0	0	0
K02008	cbiQ; cobalt/nickel transport system permease protein	0	0	0	0	0	2	0	1	1	0	0	0	0	0	1	0	0	0
K02009	cbiN; cobalt/nickel transport protein	0	0	0	0	0	1	0	0	0	0	0	0	0	0	1	0	0	0
K02010	afuC, fbpC; iron(III) transport system ATP-binding protein [EC:3.6.3.30]	0	0	0	0	0	0	0	1	0	0	0	0	0	0	0	0	0	0
K02011	afuB, fbpB; iron(III) transport system permease protein	0	0	0	0	0	0	0	1	0	0	0	0	0	0	0	0	0	0
K02012	afuA, fbpA; iron(III) transport system substrate-binding protein	0	0	0	0	0	0	0	1	0	0	0	0	0	0	0	0	0	0
K02013	ABC.FEV.A; iron complex transport system ATP-binding protein [EC:3.6.3.34]	0	0	0	0	0	4	0	2	1	0	1	2	2	2	1	2	1	1
K02015	ABC.FEV.P; iron complex transport system permease protein	0	0	0	0	0	4	0	3	2	0	1	2	2	2	1	2	1	1
K02016	ABC.FEV.S; iron complex transport system substrate-binding protein	0	0	0	0	0	3	0	2	1	0	1	1	1	1	1	2	1	1
K02025	ABC.MS.P; multiple sugar transport system permease protein	1	1	0	1	1	0	1	0	0	0	1	0	0	0	0	0	0	0
K02026	ABC.MS.P1; multiple sugar transport system permease protein	2	1	0	1	1	0	1	0	0	0	1	0	0	0	0	0	0	0
K02027	ABC.MS.S; multiple sugar transport system substrate-binding protein	3	3	0	2	2	0	2	0	0	0	1	0	1	0	0	0	0	0
K02028	ABC.PA.A; polar amino acid transport system ATP-binding protein [EC:3.6.3.21]	3	2	3	2	4	5	3	3	3	2	4	3	3	3	3	4	4	2
K02029	ABC.PA.P; polar amino acid transport system permease protein	4	3	4	2	5	7	4	2	2	3	9	5	5	6	3	5	4	2
K02030	ABC.PA.S; polar amino acid transport system substrate-binding protein	2	1	1	1	3	2	2	2	2	2	3	7	7	4	2	4	4	1
K02031	ABC.PE.A; peptide/nickel transport system ATP-binding protein	1	1	1	1	1	0	1	0	0	0	0	0	0	0	0	0	1	1
K02032	ABC.PE.A1; peptide/nickel transport system ATP-binding protein	1	1	1	1	1	0	1	0	0	0	0	0	0	0	0	0	1	1
K02033	ABC.PE.P; peptide/nickel transport system permease protein	1	1	1	1	1	0	1	0	0	0	0	0	0	0	0	0	1	1
K02034	ABC.PE.P1; peptide/nickel transport system permease protein	1	1	1	1	1	0	1	0	0	0	0	0	0	0	0	0	1	1
K02035	ABC.PE.S; peptide/nickel transport system substrate-binding protein	4	1	3	4	2	0	3	4	0	0	0	0	0	0	0	0	7	5
K02036	pstB; phosphate transport system ATP-binding protein [EC:3.6.3.27]	2	2	1	2	2	2	2	2	2	2	2	2	2	2	1	1	4	3
K02037	pstC; phosphate transport system permease protein	1	1	1	1	1	1	1	1	1	1	1	1	1	1	1	1	2	2
K02038	pstA; phosphate transport system permease protein	1	1	1	1	1	1	1	1	1	1	1	1	1	1	1	1	2	2
K02039	phoU; phosphate transport system protein	1	1	1	1	1	1	1	1	1	1	1	2	2	2	1	1	2	1
K02040	pstS; phosphate transport system substrate-binding protein	1	1	1	1	2	1	2	2	2	2	1	1	1	1	1	1	2	2
K02041	phnC; phosphonate transport system ATP-binding protein [EC:3.6.3.28]	1	1	1	1	1	0	0	1	0	0	0	1	1	0	0	0	0	0
K02042	phnE; phosphonate transport system permease protein	2	2	2	2	2	0	0	2	0	0	0	2	2	0	0	0	0	0
K02044	phnD; phosphonate transport system substrate-binding protein	2	2	1	2	1	0	0	1	0	0	0	1	1	0	0	0	0	0
K02045	cysA; sulfate transport system ATP-binding protein [EC:3.6.3.25]	0	0	0	0	0	1	0	0	0	0	0	0	0	0	0	0	0	0
K02046	cysU; sulfate transport system permease protein	0	0	0	0	0	1	0	0	0	0	0	0	0	0	0	0	0	0
K02047	cysW; sulfate transport system permease protein	0	0	0	0	0	1	0	0	0	0	0	0	0	0	0	0	0	0
K02048	cysP, sbp; sulfate transport system substrate-binding protein	0	0	0	0	0	1	0	0	0	0	0	0	0	0	0	0	0	0
K02049	ABC.SN.A; NitT/TauT family transport system ATP-binding protein	0	0	0	0	0	0	1	1	0	0	0	0	0	0	0	0	0	1
K02050	ABC.SN.P; NitT/TauT family transport system permease protein	0	0	0	0	0	0	0	1	0	0	0	0	0	0	0	0	0	2
K02052	ABC.SP.A; putative spermidine/putrescine transport system ATP-binding protein	0	0	1	0	0	1	0	0	0	0	0	0	0	0	0	0	0	0
K02053	ABC.SP.P; putative spermidine/putrescine transport system permease protein	0	0	1	0	0	1	0	0	0	0	0	0	0	0	0	0	0	0
K02054	ABC.SP.P1; putative spermidine/putrescine transport system permease protein	0	0	1	0	0	1	0	0	0	0	0	0	0	0	0	0	0	0
K02055	ABC.SP.S; putative spermidine/putrescine transport system substrate-binding protein	0	0	1	0	0	1	0	0	0	0	0	0	0	0	0	0	0	0
K02056	ABC.SS.A; simple sugar transport system ATP-binding protein [EC:3.6.3.17]	1	1	1	0	0	0	0	0	0	0	0	0	0	0	0	0	0	0
K02057	ABC.SS.P; simple sugar transport system permease protein	2	2	2	0	0	0	0	0	0	0	0	0	0	0	0	0	0	0
K02068	ABC.X2.A; putative ABC transport system ATP-binding protein	1	0	1	1	1	1	1	1	1	1	0	1	1	0	0	1	1	1
K02069	ABC.X2.P; putative ABC transport system permease protein	1	0	1	1	1	1	1	2	1	1	0	1	1	0	0	1	2	1
K02071	metN; D-methionine transport system ATP-binding protein	1	1	1	1	1	2	1	2	1	2	2	2	2	2	1	1	2	1
K02072	metI; D-methionine transport system permease protein	1	1	1	1	1	2	1	1	1	2	2	2	2	2	1	1	1	1
K02073	metQ; D-methionine transport system substrate-binding protein	2	1	2	1	2	4	4	2	1	2	2	2	2	2	3	3	2	1
K02074	ABC.ZM.A; zinc/manganese transport system ATP-binding protein	1	1	1	1	1	1	1	1	1	1	1	1	1	1	1	1	1	1
K02075	ABC.ZM.P; zinc/manganese transport system permease protein	1	1	1	1	1	1	1	1	1	1	1	1	1	1	1	1	1	1
K02076	zurR, zur; Fur family transcriptional regulator, zinc uptake regulator	0	0	0	0	1	0	1	1	1	1	1	1	1	1	1	1	1	1
K02077	ABC.ZM.S; zinc/manganese transport system substrate-binding protein	1	2	1	1	2	1	2	2	1	1	1	2	2	3	1	1	1	1
K02078	acpP; acyl carrier protein	1	2	2	1	2	0	2	2	2	1	1	2	2	2	2	2	2	2
K02082	agaS; tagatose-6-phosphate ketose/aldose isomerase [EC:5.-.-.-]	0	0	0	1	0	0	1	0	0	0	0	0	0	0	0	0	0	0
K02083	allC; allantoate deiminase [EC:3.5.3.9]	0	0	0	0	0	0	0	0	0	0	0	0	0	0	0	1	1	0
K02086	dnaD; DNA replication protein	1	1	1	1	1	1	1	1	1	1	1	1	1	1	1	1	1	1
K02099	araC; AraC family transcriptional regulator, arabinose operon regulatory protein	0	0	0	0	0	0	0	0	0	1	0	0	0	0	0	0	0	0
K02103	araR; GntR family transcriptional regulator, arabinose operon transcriptional repressor	0	0	0	0	0	0	0	1	1	1	1	1	1	1	1	1	1	1
K02108	ATPF0A, atpB; F-type H+-transporting ATPase subunit a [EC:3.6.3.14]	1	1	1	1	1	1	1	1	1	1	1	1	1	1	1	1	1	1
K02109	ATPF0B, atpF; F-type H+-transporting ATPase subunit b [EC:3.6.3.14]	1	1	1	1	1	1	1	1	1	1	1	1	1	1	1	1	1	1
K02110	ATPF0C, atpE; F-type H+-transporting ATPase subunit c [EC:3.6.3.14]	1	1	1	1	1	0	1	1	1	1	1	1	1	1	1	1	1	1
K02111	ATPF1A, atpA; F-type H+-transporting ATPase subunit alpha [EC:3.6.3.14]	1	1	1	1	1	1	1	1	1	1	1	1	1	1	1	1	1	1
K02112	ATPF1B, atpD; F-type H+-transporting ATPase subunit beta [EC:3.6.3.14]	1	1	1	1	1	1	1	1	1	1	1	1	1	1	1	1	1	1
K02113	ATPF1D, atpH; F-type H+-transporting ATPase subunit delta [EC:3.6.3.14]	1	1	1	1	1	1	1	1	1	1	1	1	1	1	1	1	1	1
K02114	ATPF1E, atpC; F-type H+-transporting ATPase subunit epsilon [EC:3.6.3.14]	1	1	1	1	1	1	1	1	1	1	1	1	1	1	1	1	1	1
K02115	ATPF1G, atpG; F-type H+-transporting ATPase subunit gamma [EC:3.6.3.14]	1	1	1	1	1	1	1	1	1	1	1	1	1	1	1	1	1	1
K02160	accB, bccP; acetyl-CoA carboxylase biotin carboxyl carrier protein	0	1	1	0	1	1	1	3	1	1	2	3	3	3	1	2	1	1
K02188	cbiD; cobalt-precorrin-5B (C1)-methyltransferase [EC:2.1.1.195]	0	0	0	0	0	1	0	0	0	0	0	0	0	0	1	0	0	0
K02189	cbiG; cobalt-precorrin 5A hydrolase [EC:3.7.1.12]	0	0	0	0	0	1	0	0	0	0	0	0	0	0	1	0	0	0
K02190	cbiK; sirohydrochlorin cobaltochelatase [EC:4.99.1.3]	0	0	0	0	0	1	0	0	0	0	0	0	0	0	1	0	0	0
K02191	cbiT; cobalt-precorrin-7 (C15)-methyltransferase [EC:2.1.1.196]	0	0	0	0	0	1	0	0	0	0	0	0	0	0	1	0	0	0
K02221	yggT; YggT family protein	0	1	1	1	1	0	1	1	1	1	1	1	1	1	0	1	1	1
K02224	cobB-cbiA; cobyrinic acid a,c-diamide synthase [EC:6.3.5.9 6.3.5.11]	0	0	0	0	0	1	0	0	0	0	0	0	0	0	1	0	0	0
K02226	cobC2, cobC, phpB; alpha-ribazole phosphatase [EC:3.1.3.73]	0	0	0	0	0	1	0	0	0	0	0	0	0	0	1	0	0	0
K02227	cbiB, cobD; adenosylcobinamide-phosphate synthase [EC:6.3.1.10]	0	0	0	0	0	1	0	0	0	0	0	0	0	0	1	0	0	0
K02231	cobP, cobU; adenosylcobinamide kinase / adenosylcobinamide-phosphate guanylyltransferase [EC:2.7.1.156 2.7.7.62]	0	0	0	0	0	1	0	0	0	0	0	0	0	0	1	0	0	0
K02232	E6.3.5.10, cobQ, cbiP; adenosylcobyric acid synthase [EC:6.3.5.10]	0	0	0	0	0	1	0	0	0	0	0	0	0	0	1	0	0	0
K02233	E2.7.8.26, cobS, cobV; adenosylcobinamide-GDP ribazoletransferase [EC:2.7.8.26]	0	0	0	0	0	1	0	0	0	0	0	0	0	0	1	0	0	0
K02236	comC; leader peptidase (prepilin peptidase) / N-methyltransferase [EC:3.4.23.43 2.1.1.-]	1	1	0	1	1	0	1	1	0	1	1	0	0	0	1	0	0	0
K02237	comEA; competence protein ComEA	1	1	1	1	1	1	1	1	1	1	1	1	1	1	1	1	1	1
K02238	comEC; competence protein ComEC	1	1	1	1	1	1	1	1	1	1	1	1	1	1	1	1	1	1
K02240	comFA; competence protein ComFA	1	1	1	1	1	1	1	1	1	1	1	1	1	1	1	1	1	1
K02242	comFC; competence protein ComFC	1	1	0	1	1	1	1	1	1	1	1	0	0	1	1	1	1	1
K02243	comGA; competence protein ComGA	1	1	1	1	1	1	1	1	1	1	1	1	1	1	1	1	1	1
K02244	comGB; competence protein ComGB	1	1	0	1	1	1	1	1	1	1	1	1	1	1	1	1	1	1
K02245	comGC; competence protein ComGC	1	1	1	0	1	0	1	1	1	1	1	1	1	1	1	1	1	1
K02246	comGD; competence protein ComGD	1	1	0	1	1	0	1	1	0	1	1	1	1	1	0	1	0	0
K02248	comGF; competence protein ComGF	1	1	0	1	1	0	0	0	0	0	1	1	1	1	0	0	0	1
K02291	crtB; phytoene synthase [EC:2.5.1.32]	0	0	0	0	0	0	0	1	0	0	0	0	0	0	0	1	0	0
K02304	MET8; precorrin-2 dehydrogenase / sirohydrochlorin ferrochelatase [EC:1.3.1.76 4.99.1.4]	0	0	0	0	0	1	0	0	0	0	0	0	0	0	1	0	0	0
K02313	dnaA; chromosomal replication initiator protein	1	1	1	1	1	1	1	1	1	1	1	1	1	1	1	1	1	1
K02314	dnaB; replicative DNA helicase [EC:3.6.4.12]	1	1	1	1	1	1	1	1	1	1	1	1	1	1	1	1	1	1
K02315	dnaC; DNA replication protein DnaC	0	0	0	0	1	0	0	0	0	0	0	0	0	0	0	0	0	0
K02316	dnaG; DNA primase [EC:2.7.7.-]	1	1	1	1	1	1	1	1	1	1	1	1	1	1	1	1	1	1
K02334	dpo; DNA polymerase bacteriophage-type [EC:2.7.7.7]	1	1	0	2	0	1	0	0	0	0	0	0	0	1	1	1	1	0
K02335	DPO1, polA; DNA polymerase I [EC:2.7.7.7]	1	1	1	1	1	1	1	1	1	1	1	1	1	2	1	1	1	1
K02337	DPO3A1, dnaE; DNA polymerase III subunit alpha [EC:2.7.7.7]	1	1	1	1	1	1	1	1	1	1	1	1	1	1	1	1	1	1
K02338	DPO3B, dnaN; DNA polymerase III subunit beta [EC:2.7.7.7]	1	1	1	1	1	1	1	1	1	1	1	1	1	1	1	1	1	1
K02340	DPO3D1, holA; DNA polymerase III subunit delta [EC:2.7.7.7]	1	1	1	1	1	1	1	1	1	1	1	1	1	1	1	1	1	1
K02341	DPO3D2, holB; DNA polymerase III subunit delta' [EC:2.7.7.7]	1	1	1	1	1	1	1	1	1	1	1	1	1	1	1	1	1	1
K02342	DPO3E, dnaQ; DNA polymerase III subunit epsilon [EC:2.7.7.7]	2	2	2	2	1	1	1	1	1	2	1	1	1	1	1	1	1	1
K02343	DPO3G, dnaX; DNA polymerase III subunit gamma/tau [EC:2.7.7.7]	1	1	1	1	1	1	1	1	1	1	1	1	1	1	1	1	1	1
K02346	DPO4, dinB; DNA polymerase IV [EC:2.7.7.7]	1	1	1	1	1	1	1	1	1	1	1	1	1	1	0	0	1	1
K02348	elaA; ElaA protein	1	0	1	1	0	1	0	1	0	0	1	1	1	0	2	0	1	1
K02355	fusA, GFM, EFG; elongation factor G	1	1	1	1	1	1	1	1	1	1	1	1	1	1	1	1	1	1
K02356	efp; elongation factor P	2	2	2	2	2	2	2	1	2	1	1	1	1	1	1	1	1	1
K02357	tsf, TSFM; elongation factor Ts	1	1	1	1	1	1	1	1	1	1	1	1	1	1	1	1	1	1
K02358	tuf, TUFM; elongation factor Tu	1	1	1	1	1	1	1	1	1	1	1	1	1	1	1	1	1	1
K02371	fabK; enoyl-[acyl-carrier protein] reductase II [EC:1.3.1.-]	0	0	0	0	1	2	1	1	0	0	0	0	0	0	0	1	0	0
K02372	fabZ; 3-hydroxyacyl-[acyl-carrier-protein] dehydratase [EC:4.2.1.59]	0	2	2	0	2	2	2	2	2	0	2	2	2	2	2	2	2	2
K02424	fliY; cystine transport system substrate-binding protein	0	0	0	0	1	1	1	2	0	2	2	1	1	1	1	2	1	1
K02428	rdgB; dITP/XTP pyrophosphatase [EC:3.6.1.19]	1	1	1	1	0	0	0	1	0	1	1	1	1	1	1	1	1	1
K02429	fucP; MFS transporter, FHS family, L-fucose permease	0	0	0	0	0	0	0	1	0	1	0	0	0	0	1	1	0	1
K02430	fucR; DeoR family transcriptional regulator, L-fucose operon activator	0	0	0	0	0	0	1	0	0	0	0	0	0	0	0	0	0	0
K02431	fucU; L-fucose mutarotase [EC:5.1.3.-]	0	0	0	0	0	0	1	0	0	0	0	0	0	0	0	0	0	0
K02433	gatA, QRSL1; aspartyl-tRNA(Asn)/glutamyl-tRNA(Gln) amidotransferase subunit A [EC:6.3.5.6 6.3.5.7]	1	1	1	1	1	1	1	1	1	1	1	1	1	1	1	1	1	1
K02434	gatB, PET112; aspartyl-tRNA(Asn)/glutamyl-tRNA(Gln) amidotransferase subunit B [EC:6.3.5.6 6.3.5.7]	1	1	1	1	1	1	1	1	1	1	1	1	1	1	1	1	1	1
K02435	gatC, GATC; aspartyl-tRNA(Asn)/glutamyl-tRNA(Gln) amidotransferase subunit C [EC:6.3.5.6 6.3.5.7]	1	1	1	1	1	0	1	1	1	1	1	1	1	1	1	1	1	1
K02437	gcvH, GCSH; glycine cleavage system H protein	0	0	0	0	1	0	1	1	1	1	1	1	1	1	1	1	4	3
K02440	GLPF; glycerol uptake facilitator protein	2	1	1	1	2	4	2	5	3	2	2	2	2	3	1	1	1	2
K02444	glpR; DeoR family transcriptional regulator, glycerol-3-phosphate regulon repressor	0	0	0	0	0	1	2	1	0	0	0	0	0	0	0	0	0	0
K02445	glpT; MFS transporter, OPA family, glycerol-3-phosphate transporter	0	0	0	0	0	1	0	0	0	0	0	0	0	0	0	1	0	1
K02469	gyrA; DNA gyrase subunit A [EC:5.99.1.3]	1	1	1	1	1	1	1	1	1	1	1	1	1	1	1	1	1	1
K02470	gyrB; DNA gyrase subunit B [EC:5.99.1.3]	1	1	1	1	1	1	1	1	1	1	1	1	1	1	1	1	1	1
K02471	yddA; putative ATP-binding cassette transporter	0	0	1	0	0	0	0	0	0	0	0	0	0	0	0	0	0	0
K02475	K02475; two-component system, CitB family, response regulator	0	0	0	0	1	0	1	0	0	0	0	0	0	0	0	0	0	1
K02476	K02476; two-component system, CitB family, sensor kinase [EC:2.7.13.3]	0	0	0	0	1	0	1	0	0	0	0	0	0	0	0	0	0	1
K02483	K02483; two-component system, OmpR family, response regulator	0	0	1	0	1	1	2	0	2	1	1	1	1	1	0	0	1	1
K02484	K02484; two-component system, OmpR family, sensor kinase [EC:2.7.13.3]	0	0	0	0	0	0	0	0	0	0	0	0	0	0	0	0	0	0
K02488	pleD; two-component system, cell cycle response regulator	0	0	0	0	0	0	0	0	0	0	0	2	2	0	0	0	0	0
K02492	hemA; glutamyl-tRNA reductase [EC:1.2.1.70]	0	0	0	0	0	1	0	0	0	0	0	0	0	0	1	0	0	0
K02493	hemK, prmC; release factor glutamine methyltransferase [EC:2.1.1.-]	1	1	1	1	1	1	1	1	1	1	1	1	1	1	1	1	1	1
K02495	hemN, hemZ; oxygen-independent coproporphyrinogen III oxidase [EC:1.3.99.22]	0	0	0	0	1	1	1	0	1	0	0	0	0	0	0	0	0	0
K02500	hisF; cyclase [EC:4.1.3.-]	0	0	0	0	1	1	1	1	0	0	1	1	1	1	0	1	1	0
K02501	hisH; glutamine amidotransferase [EC:2.4.2.-]	0	0	0	0	1	1	1	1	0	0	1	1	1	1	0	1	1	0
K02502	hisZ; ATP phosphoribosyltransferase regulatory subunit	0	0	0	0	1	1	1	1	0	0	1	1	1	1	0	1	1	0
K02503	HINT1, hinT, hit; histidine triad (HIT) family protein	1	1	1	1	1	1	1	1	1	1	1	1	1	1	1	1	1	1
K02509	hpaH; 2-oxo-hept-3-ene-1,7-dioate hydratase [EC:4.2.1.-]	0	0	0	0	0	1	0	1	0	0	1	1	1	1	2	2	1	0
K02518	infA; translation initiation factor IF-1	1	1	1	1	1	0	1	1	1	1	1	1	1	1	1	1	1	1
K02519	infB, MTIF2; translation initiation factor IF-2	1	1	1	1	1	1	1	1	1	1	1	1	1	1	1	1	1	1
K02520	infC, MTIF3; translation initiation factor IF-3	1	1	1	1	1	1	1	1	1	1	1	1	1	1	1	1	1	1
K02525	kdgR; LacI family transcriptional regulator, kdg operon repressor	0	0	0	0	0	0	0	0	0	1	0	2	2	2	1	2	1	1
K02526	kdgT; 2-keto-3-deoxygluconate permease	0	0	0	0	0	0	0	0	0	0	1	0	0	0	0	0	0	0
K02528	ksgA; 16S rRNA (adenine1518-N6/adenine1519-N6)-dimethyltransferase [EC:2.1.1.182]	1	1	1	1	1	1	1	1	1	1	1	1	1	1	1	1	1	1
K02529	lacI, galR; LacI family transcriptional regulator	5	2	1	2	4	3	4	6	5	4	6	6	6	6	7	6	5	5
K02530	lacR; DeoR family transcriptional regulator, lactose phosphotransferase system repressor	0	0	0	1	1	1	1	0	0	0	0	0	0	0	0	0	0	0
K02531	lacT; transcriptional antiterminator	0	0	0	2	1	0	1	0	0	0	0	0	0	0	0	0	0	0
K02532	lacY; MFS transporter, OHS family, lactose permease	0	0	0	0	0	0	0	0	0	1	0	0	0	0	0	0	1	1
K02538	manR; activator of the mannose operon, transcriptional antiterminator	0	0	0	0	1	0	1	0	0	0	0	0	0	0	0	0	0	0
K02548	menA; 1,4-dihydroxy-2-naphthoate octaprenyltransferase [EC:2.5.1.74 2.5.1.-]	0	0	0	1	1	1	1	2	0	2	1	0	0	1	1	1	1	2
K02549	menC; O-succinylbenzoate synthase [EC:4.2.1.113]	0	0	0	0	0	1	1	0	0	0	0	0	0	0	0	1	0	0
K02551	menD; 2-succinyl-5-enolpyruvyl-6-hydroxy-3-cyclohexene-1-carboxylate synthase [EC:2.2.1.9]	0	0	0	0	0	1	0	0	0	0	0	0	0	0	0	0	0	0
K02552	menF; menaquinone-specific isochorismate synthase [EC:5.4.4.2]	0	0	0	0	0	1	0	0	0	0	0	0	0	0	0	0	0	0
K02563	murG; UDP-N-acetylglucosamine--N-acetylmuramyl-(pentapeptide) pyrophosphoryl-undecaprenol N-acetylglucosamine transferase [EC:2.4.1.227]	1	1	1	1	1	1	1	1	1	1	1	1	1	1	1	1	1	1
K02564	nagB, GNPDA; glucosamine-6-phosphate deaminase [EC:3.5.99.6]	1	1	1	1	1	1	1	1	1	1	1	1	1	1	1	0	0	1
K02575	NRT, narK, nrtP, nasA; MFS transporter, NNP family, nitrate/nitrite transporter	0	0	0	0	0	1	0	1	0	0	0	0	0	0	1	1	0	0
K02600	nusA; N utilization substance protein A	1	1	1	1	1	1	1	1	1	1	1	1	1	1	1	1	1	1
K02601	nusG; transcriptional antiterminator NusG	1	1	1	1	1	1	1	1	1	1	1	1	1	1	1	1	1	1
K02621	parC; topoisomerase IV subunit A [EC:5.99.1.-]	1	1	1	1	1	1	1	1	1	1	1	1	1	1	1	1	1	1
K02622	parE; topoisomerase IV subunit B [EC:5.99.1.-]	1	1	1	1	1	1	1	1	1	1	1	1	1	1	1	1	1	1
K02647	cdaR; carbohydrate diacid regulator	0	0	0	0	1	0	0	0	0	0	0	0	0	0	1	0	1	1
K02654	pilD, pppA; leader peptidase (prepilin peptidase) / N-methyltransferase [EC:3.4.23.43 2.1.1.-]	0	0	0	0	0	0	0	0	1	0	0	0	0	0	0	0	1	0
K02687	prmA; ribosomal protein L11 methyltransferase [EC:2.1.1.-]	1	1	1	1	1	0	1	1	1	1	1	1	1	1	1	1	1	1
K02744	PTS-Aga-EIIA, agaF; PTS system, N-acetylgalactosamine-specific IIA component [EC:2.7.1.69]	0	0	0	0	2	0	0	1	2	0	0	0	0	0	0	0	0	0
K02745	PTS-Aga-EIIB, agaV; PTS system, N-acetylgalactosamine-specific IIB component [EC:2.7.1.69]	0	0	0	0	1	0	0	0	0	0	0	0	0	0	0	0	0	0
K02746	PTS-Aga-EIIC, agaW; PTS system, N-acetylgalactosamine-specific IIC component	0	0	0	0	1	0	0	0	0	0	0	0	0	0	0	0	0	0
K02747	PTS-Aga-EIID, agaE; PTS system, N-acetylgalactosamine-specific IID component	0	0	0	0	1	0	0	0	0	0	0	0	0	0	0	0	0	0
K02750	PTS-Arb-EIIC, glvC; PTS system, arbutin-like IIC component	1	0	0	0	1	1	0	0	0	0	0	0	0	0	0	0	0	0
K02755	PTS-Bgl-EIIA, bglF; PTS system, beta-glucosides-specific IIA component [EC:2.7.1.69]	4	0	1	2	1	0	1	8	0	0	0	0	0	0	0	0	0	0
K02756	PTS-Bgl-EIIB, bglF; PTS system, beta-glucosides-specific IIB component [EC:2.7.1.69]	0	0	0	0	0	0	2	0	0	0	0	0	0	0	0	0	0	0
K02757	PTS-Bgl-EIIC, bglF; PTS system, beta-glucosides-specific IIC component	1	1	0	1	2	0	0	2	1	0	0	0	0	0	0	0	0	0
K02759	PTS-Cel-EIIA, celC; PTS system, cellobiose-specific IIA component [EC:2.7.1.69]	1	0	0	1	4	2	4	3	1	0	0	0	0	0	0	0	0	0
K02760	PTS-Cel-EIIB, celA; PTS system, cellobiose-specific IIB component [EC:2.7.1.69]	1	0	0	1	3	1	4	3	1	0	0	0	0	0	0	0	0	0
K02761	PTS-Cel-EIIC, celB; PTS system, cellobiose-specific IIC component	8	2	2	7	4	2	5	9	3	1	0	1	1	1	1	1	1	2
K02768	PTS-Fru-EIIA, fruB; PTS system, fructose-specific IIA component [EC:2.7.1.69]	0	0	0	0	1	0	1	0	0	0	0	0	0	2	0	0	0	0
K02769	PTS-Fru-EIIB, fruA; PTS system, fructose-specific IIB component [EC:2.7.1.69]	0	0	0	0	0	1	2	1	0	0	0	0	0	0	0	0	0	0
K02770	PTS-Fru-EIIC, fruA; PTS system, fructose-specific IIC component	1	1	1	1	2	1	3	1	1	0	0	0	0	1	0	0	0	0
K02773	PTS-Gat-EIIA, gatA; PTS system, galactitol-specific IIA component [EC:2.7.1.69]	1	1	1	2	3	1	4	2	0	1	0	0	0	0	0	0	0	0
K02774	PTS-Gat-EIIB, gatB; PTS system, galactitol-specific IIB component [EC:2.7.1.69]	0	0	0	1	2	1	3	2	0	1	0	0	0	0	0	0	0	0
K02775	PTS-Gat-EIIC, gatC; PTS system, galactitol-specific IIC component	0	0	0	2	2	1	4	2	0	1	0	0	0	0	1	1	0	1
K02777	PTS-Glc-EIIA, crr; PTS system, glucose-specific IIA component [EC:2.7.1.69]	1	1	1	0	2	3	1	3	1	0	0	0	0	0	0	0	0	0
K02779	PTS-Glc-EIIC, ptsG; PTS system, glucose-specific IIC component	0	0	0	1	0	0	0	0	0	0	0	0	0	0	0	0	0	0
K02781	PTS-Gut-EIIA, srlB; PTS system, glucitol/sorbitol-specific IIA component [EC:2.7.1.69]	1	0	1	1	2	3	2	3	1	0	0	0	0	0	0	0	0	0
K02782	PTS-Gut-EIIB, srlE; PTS system, glucitol/sorbitol-specific IIB component [EC:2.7.1.69]	0	0	0	0	1	2	1	2	0	0	0	0	0	0	0	0	0	0
K02783	PTS-Gut-EIIC, srlA; PTS system, glucitol/sorbitol-specific IIC component	0	0	0	0	1	2	1	2	0	0	0	0	0	0	0	0	0	0
K02786	PTS-Lac-EIIA, lacF; PTS system, lactose-specific IIA component [EC:2.7.1.69]	0	0	0	2	1	0	2	0	0	0	0	0	0	0	0	0	0	0
K02787	PTS-Lac-EIIB, lacE; PTS system, lactose-specific IIB component [EC:2.7.1.69]	0	0	0	0	1	0	1	0	0	0	0	0	0	0	0	0	0	0
K02788	PTS-Lac-EIIC, lacE; PTS system, lactose-specific IIC component	0	0	0	2	0	0	0	0	0	0	0	0	0	0	0	0	0	0
K02790	PTS-Mal-EIIB, malX; PTS system, maltose and glucose-specific IIB component [EC:2.7.1.69]	0	0	0	0	0	1	1	0	0	0	0	0	0	0	0	0	0	0
K02793	PTS-Man-EIIA, manX; PTS system, mannose-specific IIA component [EC:2.7.1.69]	1	1	1	3	2	2	4	2	1	1	1	1	1	1	0	1	1	0
K02794	PTS-Man-EIIB, manX; PTS system, mannose-specific IIB component [EC:2.7.1.69]	0	0	0	2	3	0	3	0	0	0	1	1	1	1	0	0	1	0
K02795	PTS-Man-EIIC, manY; PTS system, mannose-specific IIC component	1	1	1	3	4	1	5	1	1	1	1	1	1	1	0	1	1	1
K02796	PTS-Man-EIID, manZ; PTS system, mannose-specific IID component	1	1	1	3	4	1	6	1	1	1	1	1	1	1	0	1	1	1
K02798	PTS-Mtl-EIIA, mtlA; PTS system, mannitol-specific IIA component [EC:2.7.1.69]	0	0	0	0	1	1	1	1	0	0	0	0	0	0	0	0	0	0
K02800	PTS-Mtl-EIIC, mtlA; PTS system, mannitol-specific IIC component	0	0	0	0	1	1	1	1	0	0	0	1	1	1	0	0	0	0
K02802	PTS-Nag-EIIA, nagE; PTS system, N-acetylglucosamine-specific IIA component [EC:2.7.1.69]	0	0	0	0	0	0	0	0	0	0	0	0	0	1	0	0	0	0
K02803	PTS-Nag-EIIB, nagE; PTS system, N-acetylglucosamine-specific IIB component [EC:2.7.1.69]	0	0	0	0	0	0	0	1	1	0	0	0	0	0	0	0	0	0
K02804	PTS-Nag-EIIC, nagE; PTS system, N-acetylglucosamine-specific IIC component	0	0	0	0	0	0	0	1	0	1	1	1	1	1	0	0	0	0
K02806	PTS-Ntr-EIIA, ptsN; PTS system, nitrogen regulatory IIA component [EC:2.7.1.69]	0	0	0	0	0	0	1	0	0	0	0	0	0	0	0	0	0	0
K02808	PTS-Scr-EIIA, scrA; PTS system, sucrose-specific IIA component [EC:2.7.1.69]	0	0	1	0	0	1	0	0	1	0	0	0	0	0	0	0	0	0
K02809	PTS-Scr-EIIB, scrA; PTS system, sucrose-specific IIB component [EC:2.7.1.69]	2	0	0	2	2	1	2	3	0	0	0	0	0	0	0	1	1	0
K02821	PTS-Ula-EIIA, ulaC, sgaA; PTS system, ascorbate-specific IIA component [EC:2.7.1.69]	0	0	0	0	1	0	2	1	0	1	0	1	1	1	0	0	0	0
K02822	PTS-Ula-EIIB, ulaB, sgaB; PTS system, ascorbate-specific IIB component [EC:2.7.1.69]	0	0	0	0	2	0	2	2	0	1	0	1	1	1	0	0	0	0
K02823	pyrDII; dihydroorotate dehydrogenase electron transfer subunit	0	0	0	0	0	1	0	0	1	0	0	0	0	0	0	0	0	0
K02824	pyrP, uraA; uracil permease	1	1	1	1	1	1	1	1	1	1	1	1	1	2	1	1	1	1
K02825	pyrR; pyrimidine operon attenuation protein / uracil phosphoribosyltransferase [EC:2.4.2.9]	2	2	2	2	1	1	1	2	1	1	1	1	1	1	1	1	1	1
K02834	rbfA; ribosome-binding factor A	1	1	1	1	1	1	1	1	1	1	1	1	1	1	1	1	1	1
K02835	prfA, MTRF1, MRF1; peptide chain release factor 1	1	1	1	1	1	1	1	1	1	1	1	1	1	1	1	1	1	1
K02836	prfB; peptide chain release factor 2	1	1	1	1	1	0	1	1	1	1	1	1	1	1	1	1	1	1
K02837	prfC; peptide chain release factor 3	1	1	1	1	1	1	1	1	1	1	1	1	1	1	1	1	1	1
K02838	frr, MRRF, RRF; ribosome recycling factor	1	1	1	1	1	1	1	1	1	1	1	1	1	1	1	1	1	0
K02840	waaB, rfaB; UDP-D-galactose:(glucosyl)LPS alpha-1,6-D-galactosyltransferase [EC:2.4.1.-]	0	1	0	0	0	0	0	0	0	1	0	0	0	0	1	1	0	0
K02851	wecA, tagO, rfe; UDP-GlcNAc:undecaprenyl-phosphate GlcNAc-1-phosphate transferase [EC:2.7.8.33]	1	1	1	1	0	1	0	1	1	0	0	0	0	0	0	0	1	1
K02859	ribT; riboflavin biosynthesis RibT protein	1	1	1	1	1	1	1	1	1	1	1	1	1	1	1	1	1	1
K02860	rimM; 16S rRNA processing protein RimM	1	1	1	1	1	1	1	1	1	1	1	1	1	1	1	1	1	1
K02863	RP-L1, MRPL1, rplA; large subunit ribosomal protein L1	1	1	1	1	1	1	1	1	1	1	1	1	1	1	1	1	1	1
K02864	RP-L10, MRPL10, rplJ; large subunit ribosomal protein L10	1	1	1	1	1	1	1	1	1	1	1	1	1	1	1	1	1	1
K02867	RP-L11, MRPL11, rplK; large subunit ribosomal protein L11	1	1	1	1	1	1	1	1	1	1	1	1	1	1	1	1	1	1
K02871	RP-L13, MRPL13, rplM; large subunit ribosomal protein L13	1	1	1	1	1	1	1	1	1	1	1	1	1	1	1	1	1	1
K02874	RP-L14, MRPL14, rplN; large subunit ribosomal protein L14	1	1	1	1	1	1	1	1	1	1	1	1	1	1	1	1	1	1
K02876	RP-L15, MRPL15, rplO; large subunit ribosomal protein L15	1	1	1	1	1	1	1	1	1	1	1	1	1	1	1	1	1	1
K02878	RP-L16, MRPL16, rplP; large subunit ribosomal protein L16	1	1	1	1	1	1	1	1	1	1	1	1	1	1	1	1	1	1
K02879	RP-L17, MRPL17, rplQ; large subunit ribosomal protein L17	1	1	1	1	1	1	1	1	1	1	1	1	1	1	1	1	1	1
K02881	RP-L18, MRPL18, rplR; large subunit ribosomal protein L18	1	1	1	1	1	1	1	1	1	1	1	1	1	1	1	1	1	1
K02884	RP-L19, MRPL19, rplS; large subunit ribosomal protein L19	1	1	1	1	1	1	1	1	1	1	1	1	1	1	1	1	1	1
K02886	RP-L2, MRPL2, rplB; large subunit ribosomal protein L2	1	1	1	1	1	1	1	1	1	1	1	1	1	1	1	1	1	1
K02887	RP-L20, MRPL20, rplT; large subunit ribosomal protein L20	1	1	1	1	1	1	1	1	1	1	1	1	1	1	1	1	1	1
K02888	RP-L21, MRPL21, rplU; large subunit ribosomal protein L21	1	1	1	1	1	1	1	1	1	1	1	1	1	1	1	1	1	1
K02890	RP-L22, MRPL22, rplV; large subunit ribosomal protein L22	1	1	1	1	1	0	1	1	1	1	1	1	1	1	1	1	1	1
K02892	RP-L23, MRPL23, rplW; large subunit ribosomal protein L23	1	1	1	1	1	1	1	1	1	1	1	1	1	1	1	1	1	1
K02895	RP-L24, MRPL24, rplX; large subunit ribosomal protein L24	1	1	1	1	1	1	1	1	1	1	1	1	1	1	1	1	1	1
K02899	RP-L27, MRPL27, rpmA; large subunit ribosomal protein L27	1	1	1	1	1	1	1	1	1	1	1	1	1	1	1	1	1	1
K02902	RP-L28, MRPL28, rpmB; large subunit ribosomal protein L28	1	1	1	1	1	0	1	1	1	1	1	1	1	1	1	1	1	1
K02904	RP-L29, rpmC; large subunit ribosomal protein L29	1	1	1	1	1	0	1	1	1	1	1	1	1	1	1	1	1	1
K02906	RP-L3, MRPL3, rplC; large subunit ribosomal protein L3	1	1	1	1	1	1	1	1	1	1	1	1	1	1	1	1	1	1
K02907	RP-L30, MRPL30, rpmD; large subunit ribosomal protein L30	1	1	1	1	1	0	1	1	1	1	1	1	1	1	1	1	1	1
K02909	RP-L31, rpmE; large subunit ribosomal protein L31	1	1	1	1	1	1	1	1	1	1	1	1	1	1	1	1	1	1
K02911	RP-L32, MRPL32, rpmF; large subunit ribosomal protein L32	1	1	1	1	1	0	1	1	1	1	1	1	1	1	1	1	0	1
K02913	RP-L33, MRPL33, rpmG; large subunit ribosomal protein L33	2	2	2	2	2	0	2	2	2	2	2	1	1	2	2	2	2	2
K02914	RP-L34, MRPL34, rpmH; large subunit ribosomal protein L34	1	1	1	1	1	0	1	1	1	1	1	1	1	0	1	1	1	1
K02916	RP-L35, MRPL35, rpmI; large subunit ribosomal protein L35	1	1	1	1	1	0	1	1	1	1	1	1	1	1	1	1	1	1
K02919	RP-L36, MRPL36, rpmJ; large subunit ribosomal protein L36	1	0	1	1	1	0	1	1	1	1	1	1	1	1	1	1	1	1
K02926	RP-L4, MRPL4, rplD; large subunit ribosomal protein L4	1	1	1	1	1	1	1	1	1	1	1	1	1	1	1	1	1	1
K02931	RP-L5, MRPL5, rplE; large subunit ribosomal protein L5	1	1	1	1	1	1	1	1	1	1	1	1	1	1	1	1	1	1
K02933	RP-L6, MRPL6, rplF; large subunit ribosomal protein L6	1	1	1	1	1	1	1	1	1	1	1	1	1	1	1	1	1	1
K02935	RP-L7, MRPL12, rplL; large subunit ribosomal protein L7/L12	1	1	1	1	1	1	1	1	1	1	1	1	1	1	1	1	1	1
K02939	RP-L9, MRPL9, rplI; large subunit ribosomal protein L9	1	1	1	1	1	1	1	1	1	1	1	1	1	1	1	1	1	1
K02945	RP-S1, rpsA; small subunit ribosomal protein S1	1	1	1	1	1	1	1	1	1	1	1	1	1	1	1	1	1	1
K02946	RP-S10, MRPS10, rpsJ; small subunit ribosomal protein S10	1	1	1	1	1	0	1	1	1	1	1	1	1	1	1	1	1	1
K02948	RP-S11, MRPS11, rpsK; small subunit ribosomal protein S11	1	1	1	1	1	1	1	1	1	1	1	1	1	1	1	1	1	1
K02950	RP-S12, MRPS12, rpsL; small subunit ribosomal protein S12	1	1	1	1	1	1	1	1	1	1	1	1	1	1	1	1	1	1
K02952	RP-S13, rpsM; small subunit ribosomal protein S13	1	1	1	1	1	1	1	1	1	1	1	1	1	1	1	1	1	1
K02954	RP-S14, MRPS14, rpsN; small subunit ribosomal protein S14	2	2	1	1	3	1	3	2	1	2	2	2	2	2	2	2	2	2
K02956	RP-S15, MRPS15, rpsO; small subunit ribosomal protein S15	1	1	1	1	1	1	1	1	1	1	1	1	1	1	1	1	1	1
K02959	RP-S16, MRPS16, rpsP; small subunit ribosomal protein S16	1	1	1	1	1	1	1	1	1	1	1	1	1	1	1	1	1	1
K02961	RP-S17, MRPS17, rpsQ; small subunit ribosomal protein S17	1	1	1	1	1	0	1	1	1	1	1	1	1	1	1	1	1	1
K02963	RP-S18, MRPS18, rpsR; small subunit ribosomal protein S18	1	1	1	1	1	1	1	1	1	1	1	1	1	1	1	1	1	1
K02965	RP-S19, rpsS; small subunit ribosomal protein S19	0	1	1	1	1	1	1	1	1	1	1	1	1	1	1	1	1	1
K02967	RP-S2, MRPS2, rpsB; small subunit ribosomal protein S2	1	1	1	1	1	1	1	1	1	1	1	1	1	1	1	1	1	1
K02968	RP-S20, rpsT; small subunit ribosomal protein S20	1	0	1	1	1	0	1	1	1	1	1	1	1	1	1	1	1	1
K02970	RP-S21, MRPS21, rpsU; small subunit ribosomal protein S21	1	1	1	1	1	0	1	1	1	1	1	1	1	1	1	1	1	1
K02982	RP-S3, rpsC; small subunit ribosomal protein S3	1	1	1	1	1	1	1	1	1	1	1	1	1	1	1	1	1	1
K02986	RP-S4, rpsD; small subunit ribosomal protein S4	1	1	1	1	1	1	1	1	1	1	1	1	1	1	1	1	1	1
K02988	RP-S5, MRPS5, rpsE; small subunit ribosomal protein S5	1	1	1	1	1	1	1	1	1	1	1	1	1	1	1	1	1	1
K02990	RP-S6, MRPS6, rpsF; small subunit ribosomal protein S6	1	1	1	1	1	1	1	1	1	1	1	1	1	1	1	1	1	1
K02992	RP-S7, MRPS7, rpsG; small subunit ribosomal protein S7	1	1	1	1	1	1	1	1	1	1	1	1	1	1	1	1	1	1
K02994	RP-S8, rpsH; small subunit ribosomal protein S8	1	1	1	1	1	1	1	1	1	1	1	1	1	1	1	1	1	1
K02996	RP-S9, MRPS9, rpsI; small subunit ribosomal protein S9	1	1	1	1	1	1	1	1	1	1	1	1	1	1	1	1	1	1
K03040	rpoA; DNA-directed RNA polymerase subunit alpha [EC:2.7.7.6]	1	1	1	1	1	1	1	1	1	1	1	1	1	1	1	1	1	1
K03043	rpoB; DNA-directed RNA polymerase subunit beta [EC:2.7.7.6]	1	1	1	1	1	1	1	1	1	1	1	1	1	1	1	1	1	1
K03046	rpoC; DNA-directed RNA polymerase subunit beta' [EC:2.7.7.6]	1	1	1	1	1	1	1	1	1	1	1	1	1	1	1	1	1	1
K03048	rpoE; DNA-directed RNA polymerase subunit delta	1	1	1	1	1	1	1	1	1	1	1	1	1	1	1	1	1	1
K03060	rpoZ; DNA-directed RNA polymerase subunit omega [EC:2.7.7.6]	1	1	1	1	1	0	1	1	1	1	1	1	1	1	1	1	1	1
K03070	secA; preprotein translocase subunit SecA	1	1	1	1	1	1	1	1	1	2	1	2	2	2	1	1	1	1
K03073	secE; preprotein translocase subunit SecE	1	1	1	0	1	0	1	1	1	0	1	0	0	1	1	1	1	1
K03075	secG; preprotein translocase subunit SecG	1	1	1	1	1	1	1	1	1	1	1	1	1	1	0	1	1	1
K03076	secY; preprotein translocase subunit SecY	1	1	1	1	1	1	1	1	1	2	1	2	2	2	1	1	1	1
K03081	sgbH; 3-dehydro-L-gulonate-6-phosphate decarboxylase [EC:4.1.1.85]	0	0	0	0	1	0	1	0	0	1	0	0	0	0	0	0	0	0
K03082	sgbU; hexulose-6-phosphate isomerase [EC:5.-.-.-]	0	0	0	0	1	0	1	0	0	2	0	1	1	1	0	0	0	0
K03086	SIG1, rpoD; RNA polymerase primary sigma factor	1	1	1	1	1	1	1	1	1	1	1	1	1	1	1	1	1	1
K03091	SIG3.4; RNA polymerase sporulation-specific sigma factor	1	1	1	1	1	0	1	1	1	1	1	1	1	1	1	1	1	1
K03092	SIG54, rpoN; RNA polymerase sigma-54 factor	0	0	0	0	0	1	0	1	0	0	0	0	0	0	0	0	0	0
K03095	sprL; SprT-like protein	0	1	1	1	1	1	1	1	1	1	1	0	0	1	1	1	1	1
K03100	lepB; signal peptidase I [EC:3.4.21.89]	1	2	1	2	1	1	1	3	2	1	1	1	1	1	1	1	2	2
K03101	lspA; signal peptidase II [EC:3.4.23.36]	1	1	1	1	1	1	1	1	1	1	1	1	1	1	1	1	1	1
K03106	SRP54, ffh; signal recognition particle subunit SRP54	1	1	1	1	1	1	1	1	1	1	1	1	1	1	1	1	1	0
K03110	ftsY; fused signal recognition particle receptor	1	1	1	1	1	1	1	1	1	1	1	1	1	1	1	1	1	1
K03111	ssb; single-strand DNA-binding protein	1	1	1	1	2	2	3	1	1	1	2	1	1	1	1	1	2	1
K03148	thiF; sulfur carrier protein ThiS adenylyltransferase [EC:2.7.7.73]	0	0	0	0	0	0	0	0	0	0	0	0	0	0	0	0	1	0
K03149	thiG; thiamine biosynthesis ThiG	0	0	0	0	0	0	0	0	0	0	0	0	0	0	0	0	1	0
K03151	thiI; thiamine biosynthesis protein ThiI	1	1	1	1	1	1	1	1	1	1	1	1	1	1	1	1	1	1
K03152	thiJ; 4-methyl-5(b-hydroxyethyl)-thiazole monophosphate biosynthesis	1	1	1	1	0	0	0	0	0	0	0	0	0	0	1	1	0	1
K03154	thiS; sulfur carrier protein	0	0	0	0	0	0	0	0	0	0	0	0	0	0	0	0	1	0
K03168	topA; DNA topoisomerase I [EC:5.99.1.2]	1	1	1	1	1	1	1	1	1	1	1	1	1	1	1	1	1	1
K03169	topB; DNA topoisomerase III [EC:5.99.1.2]	0	0	0	0	0	3	0	1	1	1	1	1	1	2	0	0	1	0
K03177	truB, PUS4, TRUB1; tRNA pseudouridine55 synthase [EC:5.4.99.25]	1	1	1	1	1	1	1	1	1	1	1	1	1	1	1	1	1	1
K03182	ubiD; 3-octaprenyl-4-hydroxybenzoate carboxy-lyase UbiD [EC:4.1.1.-]	0	0	0	0	0	0	1	1	1	1	1	1	1	1	0	0	0	1
K03183	ubiE; ubiquinone/menaquinone biosynthesis methyltransferase [EC:2.1.1.163 2.1.1.201]	0	0	0	1	0	0	0	1	0	0	1	0	0	0	1	1	1	1
K03186	ubiX; 3-octaprenyl-4-hydroxybenzoate carboxy-lyase UbiX [EC:4.1.1.-]	0	0	0	0	0	0	1	1	1	1	1	1	1	1	0	0	0	1
K03205	virD4, lvhD4; type IV secretion system protein VirD4	0	0	0	0	1	1	0	1	0	0	1	0	0	0	0	0	0	1
K03210	yajC; preprotein translocase subunit YajC	1	1	1	1	2	1	1	1	1	1	1	1	1	1	1	1	1	1
K03215	rumA; 23S rRNA (uracil1939-C5)-methyltransferase [EC:2.1.1.190]	0	0	0	1	1	1	1	1	1	1	1	1	1	1	1	1	1	1
K03216	trmL, cspR; tRNA (cytidine/uridine-2'-O-)-methyltransferase [EC:2.1.1.207]	1	1	1	1	1	1	1	1	1	1	1	1	1	1	1	1	1	1
K03217	yidC, spoIIIJ, OXA1; preprotein translocase subunit YidC	2	2	2	2	2	2	2	2	2	2	2	2	2	2	2	2	2	2
K03218	rlmB; 23S rRNA (guanosine2251-2'-O)-methyltransferase [EC:2.1.1.185]	1	1	1	1	1	1	1	1	1	1	1	1	1	1	1	1	1	1
K03281	TC.CIC; chloride channel protein, CIC family	0	0	0	0	0	1	0	0	1	0	1	1	1	1	0	0	1	0
K03282	mscL; large conductance mechanosensitive channel	1	1	1	1	1	1	1	1	1	1	1	1	1	1	1	1	2	1
K03284	corA; magnesium transporter	0	0	0	0	1	1	2	1	2	2	2	2	2	2	1	1	1	0
K03292	TC.GPH; glycoside/pentoside/hexuronide:cation symporter, GPH family	0	0	0	0	0	1	0	0	0	4	6	7	7	7	0	0	1	4
K03293	TC.AAT; amino acid transporter, AAT family	3	3	2	3	3	4	2	5	1	2	4	4	4	2	5	6	5	3
K03294	TC.APA; basic amino acid/polyamine antiporter, APA family	4	3	1	3	2	2	2	5	3	3	6	6	6	6	5	3	3	4
K03297	TC.SMR, emrE; small multidrug resistance family protein	0	0	0	0	0	0	0	1	0	1	1	1	1	1	0	0	0	0
K03299	TC.GNTP; gluconate:H+ symporter, GntP family	0	0	0	0	1	0	1	1	2	2	2	1	1	1	2	2	1	2
K03300	TC.CITMHS; citrate-Mg2+:H+ or citrate-Ca2+:H+ symporter, CitMHS family	0	0	0	0	1	0	1	0	1	0	0	0	0	0	0	0	1	0
K03303	TC.LCTP; lactate transporter, LctP family	1	0	0	1	0	1	0	1	0	0	1	0	0	0	0	0	0	0
K03305	TC.POT; proton-dependent oligopeptide transporter, POT family	1	0	0	1	1	1	1	1	1	2	1	1	1	1	1	1	1	1
K03307	TC.SSS; solute:Na+ symporter, SSS family	0	0	0	0	0	1	0	1	1	1	0	0	0	0	0	0	0	0
K03309	TC.DAACS; dicarboxylate/amino acid:cation (Na+ or H+) symporter, DAACS family	0	0	0	0	0	1	0	1	1	0	0	0	0	0	0	0	1	1
K03311	TC.LIVCS; branched-chain amino acid:cation transporter, LIVCS family	1	1	1	2	2	2	2	3	0	0	1	2	2	1	2	1	2	3
K03315	nhaC; Na+:H+ antiporter, NhaC family	1	1	1	1	0	1	0	2	1	1	1	1	1	1	2	1	2	2
K03316	TC.CPA1; monovalent cation:H+ antiporter, CPA1 family	1	1	0	1	2	2	2	3	3	3	4	3	3	5	2	2	3	2
K03317	TC.CNT; concentrative nucleoside transporter, CNT family	0	0	0	0	0	0	0	0	1	0	0	0	0	0	0	0	0	0
K03319	TC.DASS; divalent anion:Na+ symporter, DASS family	1	1	1	1	0	0	0	3	0	1	0	0	0	0	1	0	0	0
K03320	amt, AMT, MEP; ammonium transporter, Amt family	1	1	1	0	1	1	1	1	0	1	1	1	1	1	1	1	1	1
K03322	mntH; manganese transport protein	0	0	0	0	1	2	0	1	1	1	3	3	3	3	1	1	1	2
K03325	TC.ACR3; arsenite transporter, ACR3 family	0	0	0	0	0	0	0	0	0	0	0	0	0	0	0	1	0	0
K03328	TC.PST; polysaccharide transporter, PST family	0	0	1	0	1	1	1	1	1	1	1	1	1	2	0	0	1	1
K03335	iolE; inosose dehydratase [EC:4.2.1.44]	0	0	0	0	0	0	1	1	0	0	0	0	0	0	0	0	0	0
K03336	iolD; 3D-(3,5/4)-trihydroxycyclohexane-1,2-dione hydrolase [EC:3.7.1.-]	0	0	0	0	0	0	1	0	0	0	0	0	0	0	0	0	0	0
K03337	iolB; 5-deoxy-glucuronate isomerase [EC:5.3.1.-]	0	0	0	0	0	0	1	0	0	0	0	0	0	0	0	0	0	0
K03338	iolC; 5-dehydro-2-deoxygluconokinase [EC:2.7.1.92]	0	0	0	0	0	0	1	0	0	0	0	0	0	0	0	0	0	0
K03339	iolJ; 6-phospho-5-dehydro-2-deoxy-D-gluconate aldolase [EC:4.1.2.29]	0	0	0	0	0	0	1	0	0	0	0	0	0	0	0	0	0	0
K03346	dnaB2, dnaB; replication initiation and membrane attachment protein	1	1	1	1	1	1	1	1	1	1	1	1	1	1	1	1	1	1
K03366	butA; (R,R)-butanediol dehydrogenase / diacetyl reductase [EC:1.1.1.4 1.1.1.303]	0	0	0	0	0	1	0	0	1	3	2	2	2	2	1	1	2	2
K03367	dltA; D-alanine--poly(phosphoribitol) ligase subunit 1 [EC:6.1.1.13]	1	1	1	1	1	2	1	1	1	1	0	1	1	1	1	1	1	1
K03386	E1.11.1.15, PRDX, ahpC; peroxiredoxin (alkyl hydroperoxide reductase subunit C) [EC:1.11.1.15]	0	0	0	0	1	1	1	0	0	0	0	1	1	0	1	1	0	1
K03387	ahpF; alkyl hydroperoxide reductase subunit F [EC:1.6.4.-]	0	0	0	0	0	1	0	0	0	0	0	1	1	0	0	0	0	0
K03394	cobI-cbiL; precorrin-2/cobalt-factor-2 C20-methyltransferase [EC:2.1.1.130 2.1.1.151]	0	0	0	0	0	1	0	0	0	0	0	0	0	0	1	0	0	0
K03399	cbiE; cobalt-precorrin-6Y C5-methyltransferase [EC:2.1.1.-]	0	0	0	0	0	1	0	0	0	0	0	0	0	0	1	0	0	0
K03402	argR, ahrC; transcriptional regulator of arginine metabolism	0	0	1	0	2	2	2	2	2	2	2	2	2	2	2	2	2	2
K03417	prpB; methylisocitrate lyase [EC:4.1.3.30]	0	0	0	0	0	0	0	0	0	0	0	1	1	0	0	0	0	0
K03424	tatD; TatD DNase family protein [EC:3.1.21.-]	1	1	1	1	1	1	1	1	1	1	1	1	1	1	1	1	1	1
K03426	E3.6.1.22, NUDT12, nudC; NAD+ diphosphatase [EC:3.6.1.22]	0	0	1	0	0	0	1	1	0	0	1	0	0	1	0	0	0	0
K03427	hsdM; type I restriction enzyme M protein [EC:2.1.1.72]	0	2	1	1	1	0	0	1	0	0	1	1	1	1	2	1	0	0
K03429	ugtP; 1,2-diacylglycerol 3-glucosyltransferase [EC:2.4.1.157]	1	1	1	1	1	1	1	1	1	1	1	1	1	1	1	1	1	1
K03430	phnW; 2-aminoethylphosphonate-pyruvate transaminase [EC:2.6.1.37]	0	0	0	0	0	0	0	1	0	0	0	1	1	0	0	0	0	0
K03431	glmM; phosphoglucosamine mutase [EC:5.4.2.10]	1	1	1	1	1	1	1	1	1	1	1	1	1	1	1	1	1	1
K03435	fruR1, fruR; LacI family transcriptional regulator, fructose operon transcriptional repressor	0	0	0	0	0	0	0	0	0	0	0	0	0	0	0	0	0	1
K03436	fruR2, fruR; DeoR family transcriptional regulator, fructose operon transcriptional repressor	1	1	1	1	1	0	1	1	1	0	0	0	0	0	0	0	0	0
K03437	spoU; RNA methyltransferase, TrmH family	1	1	1	1	1	1	1	1	1	1	1	1	1	1	1	1	1	1
K03438	mraW, rsmH; 16S rRNA (cytosine1402-N4)-methyltransferase [EC:2.1.1.199]	1	1	1	1	1	1	1	1	1	1	1	1	1	1	1	1	1	1
K03439	trmB, METTL1; tRNA (guanine-N7-)-methyltransferase [EC:2.1.1.33]	1	1	1	1	1	1	1	1	1	1	1	1	1	1	1	1	1	1
K03442	mscS; small conductance mechanosensitive channel	0	1	1	1	1	1	1	1	1	1	1	1	1	1	1	1	1	1
K03446	emrB; MFS transporter, DHA2 family, multidrug resistance protein B	0	0	0	0	0	1	0	0	2	1	1	1	1	1	0	0	1	0
K03449	MFS.CP; MFS transporter, CP family, cyanate transporter	0	0	0	0	1	2	1	1	1	1	2	3	3	2	1	1	1	1
K03451	TC.BCT; betaine/carnitine transporter, BCCT family	0	0	0	0	0	1	0	1	1	1	1	1	1	1	0	0	0	1
K03453	TC.BASS; bile acid:Na+ symporter, BASS family	0	0	0	0	0	1	0	0	0	0	0	1	1	1	0	0	0	0
K03455	TC.KEF; monovalent cation:H+ antiporter-2, CPA2 family	1	1	1	1	1	1	1	1	1	0	1	1	1	1	1	1	1	0
K03457	TC.NCS1; nucleobase:cation symporter-1, NCS1 family	0	0	0	0	0	0	0	0	0	0	0	1	1	0	0	0	1	2
K03458	TC.NCS2; nucleobase:cation symporter-2, NCS2 family	0	0	0	0	0	2	0	0	0	0	1	1	1	1	0	1	1	1
K03466	ftsK, spoIIIE; DNA segregation ATPase FtsK/SpoIIIE, S-DNA-T family	1	1	1	1	2	2	2	2	1	1	1	1	1	1	1	1	2	2
K03469	E3.1.26.4A, RNASEH1, rnhA; ribonuclease HI [EC:3.1.26.4]	1	1	1	1	2	2	2	3	1	1	1	1	1	1	2	1	2	2
K03470	rnhB; ribonuclease HII [EC:3.1.26.4]	1	1	1	1	1	1	1	1	1	1	1	1	1	1	1	1	1	1
K03471	rnhC; ribonuclease HIII [EC:3.1.26.4]	0	0	0	0	0	0	0	0	1	1	1	1	1	1	0	1	0	0
K03475	PTS-Ula-EIIC, ulaA, sgaT; PTS system, ascorbate-specific IIC component	0	0	0	0	2	0	3	1	0	1	0	1	1	1	0	0	0	0
K03476	ulaG; L-ascorbate 6-phosphate lactonase [EC:3.1.1.-]	0	0	0	0	1	0	1	0	0	1	0	0	0	0	0	0	0	0
K03478	ydjC; hypothetical protein	0	0	0	0	0	0	0	0	1	0	0	0	0	0	0	0	0	0
K03481	glvR; RpiR family transcriptional regulator, glv operon transcriptional regulator	2	0	0	0	1	1	0	0	1	0	0	0	0	0	0	0	1	1
K03483	mtlR2, mtlR; mannitol operon transcriptional antiterminator	0	0	0	0	2	1	1	1	0	0	0	0	0	0	0	0	0	0
K03484	scrR; LacI family transcriptional regulator, sucrose operon repressor	1	0	0	1	0	1	0	1	1	0	0	0	0	0	1	3	2	0
K03486	treR2, treR; GntR family transcriptional regulator, trehalose operon transcriptional repressor	1	0	0	1	1	0	1	1	1	0	0	0	0	0	0	0	0	0
K03488	licT, bglG; beta-glucoside operon transcriptional antiterminator	1	0	0	0	2	0	1	0	0	0	0	0	0	0	0	0	0	0
K03489	yydK; GntR family transcriptional regulator, transcriptional regulator of bglA	0	0	0	1	1	0	1	0	0	0	1	0	0	0	0	0	0	0
K03491	licR; lichenan operon transcriptional antiterminator	0	0	0	0	1	0	2	0	0	0	0	0	0	0	0	0	0	0
K03492	ydhQ; GntR family transcriptional regulator	1	1	0	1	0	0	1	1	1	0	0	0	0	0	0	0	0	0
K03493	bglG1; transcriptional antiterminator	0	0	0	0	0	0	0	0	0	1	0	0	0	0	0	0	0	0
K03495	gidA, mnmG, MTO1; tRNA uridine 5-carboxymethylaminomethyl modification enzyme	1	1	1	1	1	1	1	1	1	1	1	1	1	1	1	1	1	1
K03496	parA, soj; chromosome partitioning protein	1	1	1	1	2	1	1	1	1	1	2	1	1	1	1	0	1	1
K03497	parB, spo0J; chromosome partitioning protein, ParB family	2	2	2	2	2	1	2	2	2	2	2	2	2	2	2	2	1	2
K03498	trkH; trk system potassium uptake protein TrkH	1	0	0	0	0	1	0	1	0	0	1	1	1	1	1	1	1	1
K03499	trkA; trk system potassium uptake protein TrkA	1	0	0	0	0	1	0	1	0	0	1	1	1	1	1	1	1	1
K03500	rsmB, sun; 16S rRNA (cytosine967-C5)-methyltransferase [EC:2.1.1.176]	1	1	1	1	1	1	1	1	1	1	1	1	1	1	1	1	1	1
K03501	gidB, rsmG; 16S rRNA (guanine527-N7)-methyltransferase [EC:2.1.1.170]	1	1	1	1	1	1	1	1	1	1	1	1	1	1	1	1	1	1
K03502	DPO5C, umuC; DNA polymerase V	0	0	1	1	1	1	1	1	1	1	1	2	2	1	1	1	1	0
K03521	fixA, etfB; electron transfer flavoprotein beta subunit	0	0	0	0	0	0	0	0	0	0	1	1	1	1	0	0	1	1
K03522	fixB, etfA; electron transfer flavoprotein alpha subunit	0	0	0	0	0	0	0	0	0	0	1	1	1	1	0	0	1	1
K03523	bioY; biotin transport system substrate-specific component	0	1	0	0	1	1	1	1	1	1	2	1	1	1	1	1	1	1
K03524	birA; BirA family transcriptional regulator, biotin operon repressor / biotin-[acetyl-CoA-carboxylase] ligase [EC:6.3.4.15]	0	1	1	0	1	1	1	2	2	1	2	1	1	1	1	1	1	1
K03529	smc; chromosome segregation protein	1	1	1	1	1	1	1	1	1	1	1	1	1	1	1	1	1	1
K03530	hupB; DNA-binding protein HU-beta	1	1	2	1	1	1	1	1	1	1	1	2	2	1	1	1	1	1
K03531	ftsZ; cell division protein FtsZ	1	1	1	1	1	1	1	1	1	1	1	1	1	1	1	1	1	1
K03534	rhaM; L-rhamnose mutarotase [EC:5.1.3.-]	0	0	0	0	0	1	1	1	0	0	0	0	0	0	0	0	0	0
K03536	rnpA; ribonuclease P protein component [EC:3.1.26.5]	1	1	1	1	1	1	1	1	1	1	1	1	1	1	1	1	1	1
K03544	clpX, CLPX; ATP-dependent Clp protease ATP-binding subunit ClpX	1	1	1	1	0	1	1	1	1	1	1	1	1	1	1	1	1	1
K03545	tig; trigger factor	1	1	1	1	1	1	1	1	1	1	1	1	1	1	1	1	1	1
K03546	sbcC; exonuclease SbcC	0	0	0	0	1	1	1	1	0	1	0	1	1	1	1	1	0	1
K03547	sbcD; exonuclease SbcD	0	0	0	0	1	1	1	1	0	1	0	1	1	1	1	1	0	1
K03549	kup; KUP system potassium uptake protein	2	2	1	1	1	1	1	2	1	0	0	0	0	0	0	1	0	1
K03550	ruvA; holliday junction DNA helicase RuvA [EC:3.6.4.12]	1	1	1	1	1	1	1	1	1	1	1	1	1	1	1	1	1	1
K03551	ruvB; holliday junction DNA helicase RuvB [EC:3.6.4.12]	1	1	1	1	1	1	1	1	1	1	1	1	1	1	1	1	1	1
K03553	recA; recombination protein RecA	1	1	1	1	2	1	2	1	1	1	1	1	1	1	1	1	1	1
K03555	mutS; DNA mismatch repair protein MutS	1	1	1	1	1	1	1	1	1	1	1	1	1	1	1	1	1	1
K03565	recX; regulatory protein	1	1	1	1	1	1	1	1	1	1	1	1	1	1	1	1	1	1
K03569	mreB; rod shape-determining protein MreB and related proteins	2	2	2	2	2	2	2	2	2	2	2	2	2	2	2	2	2	2
K03570	mreC; rod shape-determining protein MreC	1	1	1	1	1	1	1	1	1	1	1	1	1	1	1	1	1	1
K03571	mreD; rod shape-determining protein MreD	1	1	1	1	1	1	1	1	1	1	1	1	1	0	1	1	1	1
K03572	mutL; DNA mismatch repair protein MutL	1	1	1	1	1	1	1	1	1	1	1	1	1	1	1	1	1	1
K03574	MUTT, NUDT1, MTH1; 7,8-dihydro-8-oxoguanine triphosphatase [EC:3.6.1.-]	2	0	1	1	2	2	2	0	1	0	0	0	0	0	0	1	0	0
K03575	mutY; A/G-specific adenine glycosylase [EC:3.2.2.-]	0	0	0	0	1	1	1	1	1	0	0	1	1	0	0	0	1	1
K03581	recD; exodeoxyribonuclease V alpha subunit [EC:3.1.11.5]	1	1	1	1	2	1	2	1	1	1	1	1	1	1	1	1	1	1
K03584	recO; DNA repair protein RecO (recombination protein O)	1	1	1	1	1	1	1	1	1	1	1	1	1	1	1	1	1	1
K03588	ftsW, spoVE; cell division protein FtsW	1	1	1	1	1	1	1	1	1	1	1	1	1	1	1	1	1	1
K03589	ftsQ; cell division protein FtsQ	1	1	1	1	1	1	1	1	1	1	1	1	1	1	1	1	1	1
K03590	ftsA; cell division protein FtsA	1	1	1	1	1	1	1	1	1	1	1	1	1	1	1	1	1	1
K03595	era; GTP-binding protein Era	1	1	1	1	1	1	1	1	1	1	1	1	1	1	1	1	1	1
K03596	lepA; GTP-binding protein LepA	1	1	1	1	1	1	1	1	1	1	1	1	1	1	1	1	1	1
K03601	xseA; exodeoxyribonuclease VII large subunit [EC:3.1.11.6]	1	1	1	1	1	1	1	1	1	1	1	1	1	1	1	1	1	1
K03602	xseB; exodeoxyribonuclease VII small subunit [EC:3.1.11.6]	1	1	1	1	1	0	1	1	1	1	1	1	1	1	1	1	1	1
K03609	minD; septum site-determining protein MinD	0	0	0	0	0	1	1	1	1	0	0	0	0	0	0	0	1	1
K03610	minC; septum site-determining protein MinC	0	0	0	0	1	1	1	1	1	0	0	0	0	0	0	0	1	1
K03621	plsX; glycerol-3-phosphate acyltransferase PlsX [EC:2.3.1.15]	1	1	1	1	1	1	1	1	1	1	1	1	1	1	1	1	1	1
K03624	greA; transcription elongation factor GreA	2	2	2	2	2	2	2	2	1	2	2	2	2	2	2	2	2	2
K03625	nusB; N utilization substance protein B	1	1	1	1	1	1	1	1	1	1	1	1	1	1	1	1	1	1
K03628	rho; transcription termination factor Rho	0	0	0	0	0	1	0	1	0	0	0	0	0	0	0	0	0	0
K03629	recF; DNA replication and repair protein RecF	1	1	1	1	1	1	1	1	1	1	1	1	1	1	1	1	1	1
K03630	radC; DNA repair protein RadC	1	1	1	1	1	1	1	0	1	1	1	1	1	1	1	1	0	1
K03631	recN; DNA repair protein RecN (Recombination protein N)	1	1	1	1	1	1	1	1	1	1	1	1	1	1	1	1	1	1
K03635	MOCS2, moaE; molybdopterin synthase catalytic subunit [EC:2.-.-.-]	0	0	0	0	0	1	0	1	0	0	0	0	0	0	1	1	0	0
K03636	moaD; molybdopterin synthase sulfur carrier subunit	0	0	0	0	0	0	0	1	0	0	0	0	0	0	1	1	0	0
K03637	moaC; molybdenum cofactor biosynthesis protein C	0	0	0	0	0	1	0	1	0	0	0	0	0	0	0	1	0	0
K03638	moaB; molybdenum cofactor biosynthesis protein B	0	0	0	0	0	0	0	1	0	0	0	0	0	0	1	1	0	0
K03639	MOCS1, moaA; molybdenum cofactor biosynthesis protein	0	0	0	0	0	1	0	1	0	0	0	0	0	0	0	1	0	0
K03647	nrdI; protein involved in ribonucleotide reduction	1	1	0	1	1	1	1	1	1	1	1	2	2	2	2	2	1	1
K03648	UNG, UDG; uracil-DNA glycosylase [EC:3.2.2.27]	1	1	1	1	1	1	1	1	1	1	1	1	1	1	1	1	1	1
K03650	mnmE, trmE, MSS1; tRNA modification GTPase [EC:3.6.-.-]	1	1	1	1	1	1	1	1	1	1	1	1	1	1	1	1	1	1
K03652	MPG; DNA-3-methyladenine glycosylase [EC:3.2.2.21]	1	1	1	1	1	1	1	1	1	0	1	0	0	0	1	1	1	1
K03654	recQ; ATP-dependent DNA helicase RecQ [EC:3.6.4.12]	1	1	1	1	2	2	2	2	2	1	2	2	2	2	1	1	2	2
K03655	recG; ATP-dependent DNA helicase RecG [EC:3.6.4.12]	1	1	1	1	1	1	1	1	1	1	1	1	1	1	1	1	1	1
K03657	uvrD, pcrA; DNA helicase II / ATP-dependent DNA helicase PcrA [EC:3.6.4.12]	2	2	2	2	2	3	2	2	2	2	2	2	2	2	2	2	2	2
K03664	smpB; SsrA-binding protein	1	1	1	1	1	1	1	1	1	1	1	1	1	1	1	1	1	1
K03665	hflX; GTP-binding protein HflX	1	1	1	1	1	1	1	1	1	1	1	1	1	1	1	1	1	1
K03667	hslU; ATP-dependent HslUV protease ATP-binding subunit HslU	1	1	1	1	1	1	1	1	1	0	0	0	0	0	0	0	1	1
K03671	trxA; thioredoxin 1	1	1	1	1	2	1	1	3	3	2	2	3	3	3	2	3	2	2
K03685	rnc, DROSHA, RNT1; ribonuclease III [EC:3.1.26.3]	1	1	1	1	1	1	1	1	1	1	1	1	1	1	1	1	1	1
K03686	dnaJ; molecular chaperone DnaJ	1	1	1	1	1	1	1	1	1	1	1	1	1	1	1	1	1	1
K03687	GRPE; molecular chaperone GrpE	1	0	1	1	1	1	1	1	1	1	1	1	1	1	1	1	1	1
K03688	ubiB, aarF; ubiquinone biosynthesis protein	0	0	0	0	0	1	0	1	0	0	0	0	0	0	1	1	0	0
K03693	pbp; penicillin-binding protein	0	0	0	1	1	0	1	0	1	0	0	0	0	0	0	0	0	0
K03694	clpA; ATP-dependent Clp protease ATP-binding subunit ClpA	0	0	0	0	0	0	0	0	0	0	0	0	0	0	0	0	1	0
K03695	clpB; ATP-dependent Clp protease ATP-binding subunit ClpB	0	0	0	0	0	1	1	1	1	0	0	0	0	0	0	0	1	1
K03696	clpC; ATP-dependent Clp protease ATP-binding subunit ClpC	1	1	1	1	1	1	1	1	1	1	1	1	1	1	1	1	1	1
K03697	clpE; ATP-dependent Clp protease ATP-binding subunit ClpE	1	1	1	1	1	1	1	1	1	1	1	1	1	1	1	1	1	1
K03698	cbf; CMP-binding protein	1	1	0	1	1	1	1	1	1	1	1	1	1	1	0	1	1	1
K03699	tlyC; putative hemolysin	1	1	1	1	1	1	1	0	1	0	0	0	0	0	0	0	0	0
K03700	recU; recombination protein U	1	1	1	1	1	1	1	1	1	1	1	1	1	1	1	1	1	1
K03701	uvrA; excinuclease ABC subunit A	2	2	1	2	2	2	2	2	2	1	2	2	2	1	2	1	2	2
K03702	uvrB; excinuclease ABC subunit B	1	1	1	1	1	1	1	1	1	1	1	1	1	1	1	1	1	1
K03703	uvrC; excinuclease ABC subunit C	1	1	1	1	1	1	1	1	1	1	1	1	1	1	1	1	1	1
K03704	cspA; cold shock protein (beta-ribbon, CspA family)	1	2	2	1	3	1	3	3	4	2	2	2	2	2	2	2	2	2
K03705	hrcA; heat-inducible transcriptional repressor	1	0	1	1	1	1	1	1	1	1	1	1	1	1	1	1	1	1
K03707	tenA; thiaminase (transcriptional activator TenA) [EC:3.5.99.2]	0	0	0	0	1	0	1	0	1	1	1	1	1	1	0	1	2	1
K03708	ctsR; transcriptional regulator CtsR	0	0	0	0	1	1	1	1	1	1	1	1	1	1	1	1	1	1
K03709	troR; DtxR family transcriptional regulator, Mn-dependent transcriptional regulator	0	0	0	0	1	1	1	1	1	1	1	1	1	1	1	1	1	2
K03710	K03710; GntR family transcriptional regulator	2	2	1	4	2	2	3	2	1	1	1	1	1	1	1	1	1	1
K03711	fur; Fur family transcriptional regulator, ferric uptake regulator	0	0	0	0	0	1	0	0	1	0	0	1	1	0	0	0	0	0
K03713	glnR; MerR family transcriptional regulator, glutamine synthetase repressor	0	0	0	0	1	0	1	1	1	1	1	1	1	1	0	0	1	1
K03719	lrp; Lrp/AsnC family transcriptional regulator, leucine-responsive regulatory protein	0	0	1	0	0	1	0	1	0	0	1	1	1	1	1	1	1	0
K03722	dinG; ATP-dependent DNA helicase DinG [EC:3.6.4.12]	1	1	1	1	1	1	1	1	1	1	1	1	1	1	1	1	1	1
K03723	mfd; transcription-repair coupling factor (superfamily II helicase) [EC:3.6.4.-]	1	1	1	1	1	1	1	1	1	1	1	1	1	1	1	1	1	1
K03724	lhr; ATP-dependent helicase Lhr and Lhr-like helicase [EC:3.6.4.-]	1	0	1	1	0	0	0	0	0	0	0	0	0	0	0	0	0	0
K03733	xerC; integrase/recombinase XerC	1	1	1	1	1	1	1	1	1	1	1	1	1	1	0	0	1	1
K03734	apbE; thiamine biosynthesis lipoprotein	1	1	2	1	3	3	2	3	0	1	0	1	1	1	1	1	0	0
K03735	eutB; ethanolamine ammonia-lyase large subunit [EC:4.3.1.7]	0	0	0	0	0	1	0	0	0	0	0	0	0	0	0	0	0	0
K03736	eutC; ethanolamine ammonia-lyase small subunit [EC:4.3.1.7]	0	0	0	0	0	2	0	0	0	0	0	0	0	0	0	0	0	0
K03739	dltB; membrane protein involved in D-alanine export	1	1	1	1	1	2	1	1	1	1	0	1	1	0	1	1	1	1
K03740	dltD; D-alanine transfer protein	1	1	1	1	1	2	1	1	1	1	0	1	1	1	1	1	2	1
K03741	ARSC2, arsC; arsenate reductase [EC:1.20.4.1]	0	0	2	0	1	1	1	1	0	1	2	1	1	1	0	2	1	1
K03742	cinA; competence/damage-inducible protein CinA	0	0	0	0	1	1	1	1	0	1	1	1	1	1	1	1	1	1
K03744	lemA; LemA protein	1	1	1	1	1	2	1	1	1	1	2	1	1	1	1	1	1	1
K03750	moeA; molybdopterin molybdotransferase [EC:2.10.1.1]	0	0	0	0	0	2	0	1	0	0	0	0	0	0	1	1	0	0
K03752	mobA; molybdopterin-guanine dinucleotide biosynthesis protein A [EC:2.7.7.77]	0	0	0	0	0	1	0	1	0	0	0	0	0	0	1	1	0	0
K03753	mobB; molybdopterin-guanine dinucleotide biosynthesis protein B	0	0	0	0	0	0	0	1	0	0	0	0	0	0	1	0	0	0
K03758	arcD, lysl, lysP; arginine:ornithine antiporter / lysine permease	0	0	0	0	0	0	0	0	1	0	0	0	0	0	4	2	1	2
K03761	kgtP; MFS transporter, MHS family, alpha-ketoglutarate permease	0	0	0	0	1	0	0	0	0	0	0	1	1	0	0	1	1	0
K03763	DPO3A2, polC; DNA polymerase III subunit alpha, Gram-positive type [EC:2.7.7.7]	1	1	1	1	1	1	1	1	1	1	1	1	1	1	1	1	1	1
K03768	PPIB, ppiB; peptidyl-prolyl cis-trans isomerase B (cyclophilin B) [EC:5.2.1.8]	1	1	1	1	1	1	1	1	1	1	1	1	1	1	1	1	1	1
K03777	dld; D-lactate dehydrogenase [EC:1.1.1.28]	0	0	0	0	0	1	0	0	0	0	0	0	0	0	0	1	0	0
K03778	ldhA; D-lactate dehydrogenase [EC:1.1.1.28]	1	1	3	1	2	2	2	1	0	2	2	2	2	2	4	3	3	2
K03779	ttdA; L(+)-tartrate dehydratase alpha subunit [EC:4.2.1.32]	0	0	0	0	0	0	0	1	0	0	0	0	0	0	0	0	0	0
K03780	ttdB; L(+)-tartrate dehydratase beta subunit [EC:4.2.1.32]	0	0	0	0	0	0	0	1	0	0	0	0	0	0	0	0	0	0
K03781	katE, CAT, catB, srpA; catalase [EC:1.11.1.6]	0	0	0	0	0	0	0	1	1	0	0	0	0	0	0	0	0	1
K03784	deoD; purine-nucleoside phosphorylase [EC:2.4.2.1]	0	0	0	0	1	0	1	0	1	1	1	1	1	1	1	0	1	1
K03785	aroD; 3-dehydroquinate dehydratase I [EC:4.2.1.10]	0	0	0	0	0	1	0	2	1	1	1	1	1	1	0	0	1	0
K03789	rimI; ribosomal-protein-alanine N-acetyltransferase [EC:2.3.1.128]	1	1	1	1	1	0	1	2	1	1	1	1	1	1	1	1	1	1
K03797	E3.4.21.102, prc, ctpA; carboxyl-terminal processing protease [EC:3.4.21.102]	0	0	0	1	1	1	1	1	0	0	0	0	0	0	0	0	0	0
K03798	ftsH, hflB; cell division protease FtsH [EC:3.4.24.-]	1	1	1	1	1	1	1	1	1	1	1	1	1	1	1	1	1	1
K03799	htpX; heat shock protein HtpX [EC:3.4.24.-]	1	1	2	1	0	0	0	1	1	1	1	1	1	1	1	1	1	1
K03800	lplA; lipoate-protein ligase A [EC:2.7.7.63]	0	0	0	0	1	0	1	2	1	1	3	1	1	1	1	3	4	3
K03810	mviM; virulence factor	0	0	0	0	1	1	1	1	1	0	0	0	0	0	0	0	0	0
K03811	pnuC; nicotinamide mononucleotide transporter	1	1	0	1	1	1	1	1	1	0	1	2	2	3	1	2	0	2
K03816	xpt; xanthine phosphoribosyltransferase [EC:2.4.2.22]	1	1	1	1	1	1	1	1	1	1	1	1	1	1	1	1	1	1
K03817	rimL; ribosomal-protein-serine acetyltransferase [EC:2.3.1.-]	1	0	2	1	1	0	0	1	0	0	0	0	0	0	0	0	1	1
K03823	pat; phosphinothricin acetyltransferase [EC:2.3.1.183]	1	1	1	0	1	1	1	1	0	1	1	2	2	1	2	1	1	1
K03826	yiaC; putative acetyltransferase [EC:2.3.1.-]	0	0	0	0	1	0	0	1	0	1	1	0	0	0	0	0	1	0
K03827	yjaB; putative acetyltransferase [EC:2.3.1.-]	0	0	0	1	0	0	0	1	1	0	0	0	0	0	0	0	1	1
K03828	yjgM; putative acetyltransferase [EC:2.3.1.-]	0	0	0	0	1	1	1	0	0	0	1	0	0	0	0	0	1	0
K03830	yafP; putative acetyltransferase [EC:2.3.1.-]	0	0	0	0	1	0	0	0	0	0	0	0	0	0	0	0	0	1
K03837	sdaC; serine transporter	0	0	0	0	0	1	0	1	0	0	0	0	0	0	0	0	0	0
K03839	fldA, nifF, isiB; flavodoxin I	0	0	0	0	0	1	0	0	0	0	0	0	0	0	0	0	0	0
K03856	AROA2, aroA; 3-deoxy-7-phosphoheptulonate synthase [EC:2.5.1.54]	0	0	0	0	0	1	0	1	1	0	1	1	1	1	0	0	1	0
K03885	ndh; NADH dehydrogenase [EC:1.6.99.3]	1	0	0	0	1	2	2	2	0	1	1	0	0	1	1	1	1	1
K03892	arsR; ArsR family transcriptional regulator	1	1	0	1	0	2	0	1	0	0	2	1	1	0	0	2	0	1
K03893	arsB; arsenical pump membrane protein	0	0	0	0	0	1	0	1	0	0	2	1	1	0	0	0	0	0
K03923	mdaB; modulator of drug activity B	0	0	0	0	0	0	0	0	0	0	0	1	1	1	0	0	0	0
K03924	moxR; MoxR-like ATPase [EC:3.6.3.-]	0	0	0	0	1	0	1	0	0	0	0	0	0	0	0	0	0	0
K03925	mraZ; MraZ protein	0	1	1	1	1	1	1	1	1	1	1	1	1	1	1	1	1	1
K03928	yvaK; carboxylesterase [EC:3.1.1.1]	0	0	0	0	1	0	1	1	1	1	1	1	1	1	1	0	1	1
K03930	estA; putative tributyrin esterase [EC:3.1.1.-]	0	0	0	0	0	0	0	0	0	0	0	0	0	0	0	0	1	0
K03933	cpbD; chitin-binding protein	0	0	0	0	0	0	0	1	1	0	0	0	0	0	0	0	0	0
K03972	pspE; phage shock protein E	0	0	1	0	0	0	0	0	0	0	0	0	0	0	0	0	0	0
K03973	pspC; phage shock protein C	0	0	0	0	0	0	0	0	1	0	1	1	1	0	1	0	0	0
K03975	dedA; membrane-associated protein	1	1	1	1	2	3	1	2	1	2	4	3	3	2	2	2	1	1
K03976	ebsC; putative transcription regulator	1	1	1	1	1	1	1	1	1	1	1	1	1	1	1	1	1	1
K03977	engA; GTP-binding protein	1	1	1	1	1	1	1	1	1	1	1	1	1	1	1	1	1	1
K03978	engB; GTP-binding protein	1	1	1	1	1	1	1	1	1	1	1	1	1	1	1	1	1	1
K03979	obg; GTP-binding protein	1	1	1	1	1	1	1	1	1	1	1	1	1	1	1	1	1	1
K04019	eutA; ethanolamine utilization protein EutA	0	0	0	0	0	1	0	0	0	0	0	0	0	0	0	0	0	0
K04024	eutJ; ethanolamine utilization protein EutJ	0	0	0	0	0	1	0	0	0	0	0	0	0	0	1	0	0	0
K04027	eutM; ethanolamine utilization protein EutM	0	0	0	0	0	1	0	0	0	0	0	0	0	0	0	0	0	0
K04029	eutP; ethanolamine utilization protein EutP	0	0	0	0	0	1	0	0	0	0	0	0	0	0	1	0	0	0
K04031	eutS; ethanolamine utilization protein EutS	0	0	0	0	0	1	0	0	0	0	0	0	0	0	1	0	0	1
K04041	fbp3; fructose-1,6-bisphosphatase III [EC:3.1.3.11]	0	0	0	0	1	1	1	0	1	0	0	0	0	0	0	0	0	0
K04042	glmU; bifunctional UDP-N-acetylglucosamine pyrophosphorylase / Glucosamine-1-phosphate N-acetyltransferase [EC:2.7.7.23 2.3.1.157]	1	1	1	1	0	1	1	1	1	1	1	1	1	1	1	1	1	1
K04043	dnaK; molecular chaperone DnaK	1	1	1	1	1	1	1	1	1	1	1	1	1	1	1	1	1	1
K04047	dps; starvation-inducible DNA-binding protein	0	1	0	1	0	1	0	1	0	1	2	2	2	1	1	2	1	0
K04066	priA; primosomal protein N' (replication factor Y) (superfamily II helicase) [EC:3.6.4.-]	1	1	1	1	1	1	1	1	1	1	1	1	1	1	1	1	1	1
K04068	nrdG; anaerobic ribonucleoside-triphosphate reductase activating protein [EC:1.97.1.4]	1	1	1	1	1	1	1	1	1	1	1	1	1	1	1	1	0	0
K04069	pflA, pflC, pflE; pyruvate formate lyase activating enzyme [EC:1.97.1.4]	0	0	0	0	1	2	1	2	1	0	0	0	0	0	0	0	0	0
K04072	adhE; acetaldehyde dehydrogenase / alcohol dehydrogenase [EC:1.2.1.10 1.1.1.1]	1	0	1	1	1	1	1	1	1	1	1	1	1	2	1	1	1	1
K04074	divIVA; cell division initiation protein	1	1	0	1	1	1	1	1	1	1	1	1	1	1	1	1	1	1
K04075	tilS, mesJ; tRNA(Ile)-lysidine synthase [EC:6.3.4.19]	1	1	1	1	1	1	1	1	1	1	1	1	1	1	1	1	1	1
K04077	groEL, HSPD1; chaperonin GroEL	1	1	1	1	1	1	1	1	1	1	1	1	1	1	1	1	1	1
K04078	groES, HSPE1; chaperonin GroES	1	1	1	1	1	1	1	1	1	1	1	1	1	1	1	1	1	1
K04083	hslO; molecular chaperone Hsp33	1	1	1	1	1	1	1	1	1	1	1	1	1	1	1	1	1	1
K04086	clpL; ATP-dependent Clp protease ATP-binding subunit ClpL	0	0	1	0	1	0	1	1	1	1	1	1	1	1	1	1	0	0
K04094	trmFO, gid; methylenetetrahydrofolate--tRNA-(uracil-5-)-methyltransferase [EC:2.1.1.74]	1	1	1	1	1	1	1	1	2	0	0	0	0	0	0	0	0	0
K04095	fic; cell filamentation protein	1	0	0	1	0	0	0	1	0	0	0	0	0	0	1	0	0	0
K04096	smf; DNA processing protein	1	1	1	1	1	1	1	1	1	1	1	1	1	1	1	1	1	1
K04485	sms, radA; DNA repair protein RadA/Sms	1	1	1	1	1	1	1	1	1	1	1	1	1	1	1	1	1	1
K04486	E3.1.3.15B; histidinol-phosphatase (PHP family) [EC:3.1.3.15]	0	0	0	0	1	0	1	1	0	0	1	1	1	1	0	1	1	0
K04487	iscS, NFS1; cysteine desulfurase [EC:2.8.1.7]	2	2	2	2	1	2	2	2	2	2	2	2	2	2	2	2	2	2
K04488	iscU, nifU; nitrogen fixation protein NifU and related proteins	0	1	1	0	1	1	1	1	1	2	1	1	1	1	1	1	0	0
K04516	AROA1, aroA; chorismate mutase [EC:5.4.99.5]	0	0	0	0	0	0	0	0	1	0	0	0	0	0	0	0	0	0
K04517	tyrA2; prephenate dehydrogenase [EC:1.3.1.12]	0	0	0	0	0	1	0	1	0	0	1	1	1	1	0	1	1	0
K04518	pheA2; prephenate dehydratase [EC:4.2.1.51]	0	0	0	0	0	1	0	0	0	0	0	0	0	0	0	0	1	0
K04561	norB; nitric oxide reductase subunit B [EC:1.7.2.5]	0	0	0	0	0	1	0	0	0	0	1	0	0	0	0	1	0	0
K04564	SOD2; superoxide dismutase, Fe-Mn family [EC:1.15.1.1]	0	0	0	0	1	0	0	0	1	0	0	0	0	0	0	0	0	0
K04567	KARS, lysS; lysyl-tRNA synthetase, class II [EC:6.1.1.6]	1	1	1	1	1	1	1	1	1	1	1	1	1	1	1	1	1	1
K04720	cobD; threonine-phosphate decarboxylase [EC:4.1.1.81]	0	0	0	0	0	1	0	0	0	0	0	0	0	0	0	0	0	0
K04750	phnB; PhnB protein	0	0	0	0	0	0	0	0	0	1	1	1	1	1	1	1	1	1
K04753	sufI; suppressor of ftsI	0	0	0	0	1	1	1	1	0	0	2	0	0	1	0	0	1	1
K04758	feoA; ferrous iron transport protein A	0	0	0	0	0	0	1	0	0	0	0	1	1	1	0	1	0	0
K04759	feoB; ferrous iron transport protein B	0	0	0	0	1	0	1	1	0	1	0	1	1	1	1	1	0	0
K04761	oxyR; LysR family transcriptional regulator, hydrogen peroxide-inducible genes activator	0	0	0	0	0	0	0	0	0	0	0	1	1	0	0	0	0	0
K04763	xerD; integrase/recombinase XerD	1	1	1	1	1	1	1	1	1	1	1	1	1	1	1	1	1	1
K04767	acuB; acetoin utilization protein AcuB	0	0	0	0	0	1	0	0	0	0	1	0	0	0	0	0	0	0
K05275	E1.1.1.65; pyridoxine 4-dehydrogenase [EC:1.1.1.65]	1	0	0	0	0	0	0	0	0	0	0	0	0	0	0	0	0	0
K05306	phnX; phosphonoacetaldehyde hydrolase [EC:3.11.1.1]	0	0	0	0	0	0	0	1	1	0	0	1	1	0	0	0	0	0
K05311	cggR; central glycolytic genes regulator	1	1	1	1	1	1	1	1	1	0	0	0	0	0	0	0	0	1
K05337	fer; ferredoxin	0	0	0	0	1	0	1	0	1	0	0	0	0	0	0	0	0	0
K05338	lrgA; holin-like protein	0	0	0	0	0	0	0	1	0	1	1	1	0	0	1	0	1	1
K05339	lrgB; holin-like protein LrgB	0	0	0	0	0	0	0	0	0	1	1	1	1	0	1	0	1	0
K05340	glcU; glucose uptake protein	2	3	1	1	1	2	1	1	1	1	1	1	1	1	2	1	2	1
K05346	K05346, deoR; deoxyribonucleoside regulator	0	0	0	0	0	0	0	0	0	1	1	1	1	1	1	1	1	0
K05349	bglX; beta-glucosidase [EC:3.2.1.21]	0	0	0	1	1	0	1	0	0	0	2	2	2	1	0	0	1	1
K05352	tarJ; ribitol-5-phosphate 2-dehydrogenase [EC:1.1.1.137]	0	0	0	0	0	0	0	1	0	0	0	0	0	0	0	0	0	0
K05366	mrcA; penicillin-binding protein 1A [EC:2.4.1.- 3.4.-.-]	1	1	1	1	1	1	1	1	1	1	1	1	1	1	1	1	1	1
K05520	pfpI; protease I [EC:3.2.-.-]	0	0	0	0	0	1	1	0	0	0	1	0	0	0	0	0	1	0
K05521	draG; ADP-ribosylglycohydrolase [EC:3.2.-.-]	0	1	0	0	1	0	2	0	0	1	1	1	1	0	1	0	1	2
K05540	dusB; tRNA-dihydrouridine synthase B [EC:1.-.-.-]	0	0	0	1	1	1	1	0	1	1	1	1	1	1	0	0	1	1
K05592	deaD; ATP-dependent RNA helicase DeaD [EC:3.6.4.13]	1	1	1	1	1	1	1	1	1	1	1	1	1	1	1	1	1	1
K05777	ABC.VB1X.S; putative thiamine transport system substrate-binding protein	0	0	0	0	0	1	0	0	0	0	0	0	0	0	0	0	0	0
K05786	rarD; chloramphenicol-sensitive protein RarD	0	0	0	0	0	0	0	0	0	0	0	1	1	1	0	0	0	0
K05794	terC; tellurite resistance protein TerC	0	0	0	0	0	0	0	0	0	1	0	1	1	1	0	0	0	0
K05808	yhbH; putative sigma-54 modulation protein	0	0	1	1	0	1	0	0	1	1	1	1	1	1	0	0	1	0
K05813	ugpB; sn-glycerol 3-phosphate transport system substrate-binding protein	0	0	0	0	1	0	1	1	0	0	0	0	0	0	0	0	1	0
K05814	ugpA; sn-glycerol 3-phosphate transport system permease protein	1	0	0	0	1	0	1	1	0	0	0	0	0	0	0	0	1	0
K05815	ugpE; sn-glycerol 3-phosphate transport system permease protein	0	0	0	0	1	0	1	1	0	0	0	0	0	0	0	0	1	0
K05816	ugpC; sn-glycerol 3-phosphate transport system ATP-binding protein [EC:3.6.3.20]	0	0	0	0	1	0	1	1	0	0	0	0	0	0	0	0	1	0
K05817	hcaR; LysR family transcriptional regulator, hca operon transcriptional activator	0	0	1	0	0	0	0	0	0	0	0	0	0	0	0	0	0	0
K05823	E3.5.1.47; N-acetyldiaminopimelate deacetylase [EC:3.5.1.47]	1	1	0	0	1	1	1	1	0	1	1	1	1	1	1	1	1	0
K05826	lysW; alpha-aminoadipate carrier protein LysW	0	0	0	0	0	0	0	1	0	0	0	0	0	0	0	0	0	0
K05832	ABC.X4.P; putative ABC transport system permease protein	1	1	1	1	2	1	2	2	1	1	1	1	1	1	1	1	1	2
K05833	ABC.X4.A; putative ABC transport system ATP-binding protein	1	1	1	1	2	1	2	2	1	1	1	1	1	1	1	1	1	2
K05837	rodA, mrdB; rod shape determining protein RodA	1	1	1	1	1	1	1	1	1	1	1	1	1	1	1	1	1	1
K05844	rimK; ribosomal protein S6 modification protein	0	0	0	0	0	0	0	1	0	0	0	0	0	0	0	0	0	0
K05845	opuC; osmoprotectant transport system substrate-binding protein	0	0	1	1	2	2	2	2	2	2	2	2	2	3	1	1	1	2
K05846	opuBD; osmoprotectant transport system permease protein	0	0	0	0	2	2	2	2	2	2	2	2	2	4	2	2	0	2
K05847	opuA; osmoprotectant transport system ATP-binding protein	0	0	1	1	2	2	2	2	2	2	2	2	2	3	1	1	1	2
K05878	dhaK; dihydroxyacetone kinase, N-terminal domain [EC:2.7.1.-]	1	0	0	0	1	1	1	1	0	0	0	0	0	0	0	0	0	0
K05879	dhaL; dihydroxyacetone kinase, C-terminal domain [EC:2.7.1.-]	1	0	0	0	1	1	1	1	0	0	0	0	0	0	0	0	0	0
K05895	E1.3.1.54, cobK, cbiJ; precorrin-6X reductase [EC:1.3.1.54]	0	0	0	0	0	0	0	0	0	0	0	0	0	0	1	0	0	0
K05896	scpA; segregation and condensation protein A	1	1	1	1	1	1	1	1	1	1	1	1	1	1	1	1	1	1
K05910	E1.11.1.1; NADH peroxidase [EC:1.11.1.1]	1	0	0	1	1	2	1	2	1	1	1	0	0	1	0	1	1	1
K05924	E1.19.6.-	0	0	0	0	0	1	0	1	0	0	0	0	0	0	0	0	0	0
K05934	E2.1.1.131, cobJ, cbiH; precorrin-3B C17-methyltransferase [EC:2.1.1.131]	0	0	0	0	0	1	0	0	0	0	0	0	0	0	1	0	0	0
K05936	cobM, cbiF; precorrin-4/cobalt-precorrin-4 C11-methyltransferase [EC:2.1.1.133 2.1.1.271]	0	0	0	0	0	1	0	0	0	0	0	0	0	0	1	0	0	0
K05937	K05937; hypothetical protein	0	0	0	0	1	1	0	1	0	1	1	0	0	1	0	0	0	1
K05946	E2.4.1.187, tagA; N-acetylglucosaminyldiphosphoundecaprenol N-acetyl-beta-D-mannosaminyltransferase [EC:2.4.1.187]	1	1	1	1	0	0	0	1	1	0	0	0	0	0	0	0	1	1
K05964	citX; holo-ACP synthase [EC:2.7.7.61]	1	1	0	0	1	0	1	1	1	0	0	0	0	0	0	1	0	0
K05966	citG; triphosphoribosyl-dephospho-CoA synthase [EC:2.4.2.52]	1	1	0	0	1	0	1	1	1	0	0	0	0	0	0	0	0	0
K05985	E3.1.26.8, rnmV; ribonuclease M5 [EC:3.1.26.8]	1	1	1	1	1	1	1	1	1	1	1	1	1	1	1	1	1	1
K05989	E3.2.1.40; alpha-L-rhamnosidase [EC:3.2.1.40]	0	0	0	0	0	0	1	2	0	0	0	0	0	1	0	0	2	0
K05992	E3.2.1.133	0	0	0	0	0	0	0	1	0	0	0	0	0	0	0	0	0	0
K05995	pepE; dipeptidase E [EC:3.4.13.21]	0	0	0	0	0	0	0	1	0	0	0	0	0	0	0	0	0	0
K06023	hprK, ptsK; HPr kinase/phosphorylase [EC:2.7.11.- 2.7.4.-]	1	1	1	1	1	1	1	1	1	1	1	1	1	1	1	1	1	1
K06024	scpB; segregation and condensation protein B	1	1	1	1	1	1	1	1	1	1	1	1	1	1	1	1	1	1
K06042	E5.4.1.2, cobH, cbiC; precorrin-8X methylmutase [EC:5.4.1.2]	0	0	0	0	0	1	0	0	0	0	0	0	0	0	1	0	0	0
K06075	slyA; MarR family transcriptional regulator, transcriptional regulator for hemolysin	0	0	0	0	1	0	1	0	0	0	1	0	0	0	0	0	0	1
K06131	cls; cardiolipin synthase [EC:2.7.8.-]	2	2	1	2	2	1	2	1	2	2	2	2	2	2	2	2	1	1
K06133	LYS5, acpT; 4'-phosphopantetheinyl transferase [EC:2.7.8.-]	0	0	0	0	0	0	0	1	0	0	0	0	0	0	0	0	0	0
K06147	ABCB-BAC; ATP-binding cassette, subfamily B, bacterial	7	4	6	6	9	4	9	8	8	4	4	4	4	4	2	2	4	3
K06148	ABCC-BAC; ATP-binding cassette, subfamily C, bacterial	4	1	1	3	6	0	7	1	0	2	0	0	0	2	0	0	1	0
K06153	E3.6.1.27, bacA; undecaprenyl-diphosphatase [EC:3.6.1.27]	0	0	1	0	1	1	1	1	1	0	0	1	1	0	0	1	1	0
K06158	ABCF3; ATP-binding cassette, subfamily F, member 3	1	1	1	1	1	1	1	1	1	1	1	1	1	1	1	1	1	1
K06173	truA, PUS1; tRNA pseudouridine38-40 synthase [EC:5.4.99.12]	1	1	1	1	1	1	1	1	1	1	1	1	1	1	1	1	1	1
K06178	rluB; 23S rRNA pseudouridine2605 synthase [EC:5.4.99.22]	1	1	1	1	1	1	1	1	1	1	1	1	1	1	1	1	1	1
K06180	rluD; 23S rRNA pseudouridine1911/1915/1917 synthase [EC:5.4.99.23]	3	3	3	3	4	3	4	4	4	4	4	4	4	4	4	4	4	4
K06183	rsuA; 16S rRNA pseudouridine516 synthase [EC:5.4.99.19]	1	1	1	1	1	1	1	1	1	1	1	1	1	1	0	0	0	1
K06187	recR; recombination protein RecR	1	1	1	1	1	1	1	1	1	1	1	1	1	1	1	1	1	1
K06188	aqpZ; aquaporin Z	0	0	0	0	0	0	0	1	1	1	1	1	1	1	0	0	0	1
K06191	nrdH; glutaredoxin-like protein NrdH	0	0	0	0	1	0	1	1	1	1	1	1	1	1	1	1	1	1
K06198	coiA; competence protein CoiA	1	1	0	1	1	1	1	1	1	1	1	0	0	1	1	1	1	1
K06199	crcB; CrcB protein	2	2	2	2	2	0	2	1	2	1	0	1	1	0	0	2	1	2
K06201	cutC; copper homeostasis protein	0	0	0	1	1	1	1	1	1	1	0	0	0	0	0	0	0	1
K06206	sfsA; sugar fermentation stimulation protein A	0	0	0	0	1	1	1	0	0	0	0	0	0	0	0	0	1	0
K06207	typA, bipA; GTP-binding protein	1	0	1	1	1	1	1	1	1	1	1	1	1	1	1	1	1	1
K06209	pheB; chorismate mutase [EC:5.4.99.5]	0	0	1	0	1	0	1	0	0	0	0	0	0	0	0	0	1	0
K06213	mgtE; magnesium transporter	0	0	0	0	0	1	0	0	0	0	1	1	1	1	0	0	0	0
K06215	pdxS, pdx1; pyridoxine biosynthesis protein [EC:4.-.-.-]	0	0	0	0	0	0	0	0	0	0	0	1	1	1	0	0	0	0
K06216	rbsU; putative ribose uptake protein	0	0	0	1	0	0	0	1	1	0	0	0	0	0	0	0	0	0
K06217	phoH, phoL; phosphate starvation-inducible protein PhoH and related proteins	1	1	1	1	1	1	1	1	1	1	1	1	1	1	1	1	1	1
K06221	dkgA; 2,5-diketo-D-gluconate reductase A [EC:1.1.1.274]	1	0	0	0	0	0	0	0	0	0	0	0	0	0	0	0	0	0
K06223	dam; DNA adenine methylase [EC:2.1.1.72]	1	1	0	0	0	0	0	1	1	1	0	0	0	0	0	0	0	1
K06286	ezrA; septation ring formation regulator	1	1	1	1	1	1	1	1	1	1	1	1	1	1	1	1	1	1
K06287	maf; septum formation protein	0	0	0	0	1	1	1	0	1	0	0	0	0	0	0	0	0	0
K06346	jag; spoIIIJ-associated protein	0	0	0	0	1	1	1	1	1	1	1	1	1	1	1	1	1	1
K06384	spoIIM; stage II sporulation protein M	0	0	0	0	1	0	1	0	0	0	0	0	0	0	0	0	0	0
K06400	spoIVCA; site-specific DNA recombinase	1	0	0	2	0	0	0	0	0	0	0	0	0	0	1	0	0	0
K06413	spoVK; stage V sporulation protein K	0	0	0	0	0	0	0	0	0	0	0	0	0	1	0	0	0	0
K06442	tlyA; 23S rRNA (cytidine1920-2'-O)/16S rRNA (cytidine1409-2'-O)-methyltransferase [EC:2.1.1.226 2.1.1.227]	1	0	1	1	1	1	1	1	1	1	1	1	1	1	1	1	1	1
K06605	iolH; myo-inositol catabolism protein IolH	0	0	0	0	0	0	1	0	0	0	0	0	0	0	0	0	0	0
K06606	iolI; inosose isomerase [EC:5.3.99.-]	0	0	0	0	0	0	1	0	0	0	0	0	0	0	0	0	0	0
K06608	iolR; DeoR family transcriptional regulator, myo-inositol catabolism operon repressor	0	0	0	0	0	0	1	0	0	0	0	0	0	0	0	0	0	0
K06610	iolF; MFS transporter, SP family, inositol transporter	0	0	0	0	0	0	1	1	0	0	0	0	0	0	0	0	1	0
K06726	rbsD; D-ribose pyranase [EC:5.-.-.-]	1	0	0	1	1	0	0	1	1	2	1	0	0	0	1	1	0	1
K06864	K06864; uncharacterized protein	0	0	0	0	0	1	0	1	1	0	0	0	0	0	0	1	0	1
K06872	K06872; uncharacterized protein	0	0	0	0	2	1	2	0	0	0	1	0	0	0	0	0	0	0
K06878	K06878; tRNA-binding protein	1	1	1	1	1	1	1	1	1	1	1	1	1	1	1	1	1	1
K06881	K06881; phosphoesterase RecJ domain-containing protein	1	1	1	1	2	1	2	2	1	1	1	1	1	1	1	1	1	1
K06885	K06885	1	1	1	1	1	1	1	1	1	1	1	1	1	1	1	1	1	1
K06889	K06889	3	2	1	2	2	2	2	5	3	2	2	3	3	3	3	3	2	2
K06890	K06890	0	1	1	2	1	1	1	1	1	1	1	1	1	1	2	1	1	1
K06895	lysE, argO; L-lysine exporter family protein LysE/ArgO	0	0	0	0	0	1	0	1	1	0	1	1	1	1	0	0	0	0
K06898	K06898	0	0	0	0	0	1	0	1	1	0	0	0	0	0	0	1	0	1
K06901	pbuG; putative MFS transporter, AGZA family, xanthine/uracil permease	2	4	1	3	1	2	1	3	4	2	1	1	1	1	1	1	2	2
K06902	UMF1; MFS transporter, UMF1 family	0	0	0	0	0	0	0	1	0	0	0	0	0	0	2	0	0	1
K06904	K06904	0	0	0	0	0	0	1	1	0	0	0	0	0	0	1	0	0	0
K06909	xtmB; phage terminase large subunit	0	0	0	0	0	0	1	1	0	0	0	1	1	0	1	0	0	0
K06910	K06910	0	1	1	0	1	1	1	2	1	1	1	1	1	2	1	1	1	2
K06915	K06915	0	0	0	0	0	0	0	0	0	0	0	0	0	1	0	1	0	0
K06919	K06919; putative DNA primase/helicase	1	0	0	1	0	0	0	1	1	0	0	0	0	0	1	1	1	0
K06921	K06921	0	0	1	0	0	0	0	0	0	0	0	0	0	0	0	0	0	0
K06925	K06925; UPF0079 ATP-binding protein	1	1	1	1	1	1	1	1	1	1	1	1	1	1	1	1	1	1
K06926	K06926	0	0	0	0	0	0	0	0	0	0	1	1	1	0	0	1	0	0
K06934	K06934	0	0	0	0	0	0	0	0	1	0	0	0	0	0	0	0	0	0
K06941	rlmN; 23S rRNA (adenine2503-C2)-methyltransferase [EC:2.1.1.192]	0	0	0	0	0	1	0	0	0	0	0	0	0	0	0	0	0	0
K06942	K06942	1	1	1	1	1	1	1	1	1	1	1	1	1	1	1	1	1	1
K06948	K06948	1	1	1	1	1	1	1	1	1	1	1	1	1	1	1	1	1	1
K06949	rsgA, engC; ribosome biogenesis GTPase [EC:3.6.1.-]	1	1	1	1	1	2	1	2	1	1	1	1	1	1	1	1	1	2
K06950	K06950; uncharacterized protein	2	2	2	2	3	3	3	3	3	3	3	3	3	4	3	3	5	4
K06956	K06956	0	1	0	1	0	1	0	0	1	0	0	0	0	0	0	0	0	0
K06958	K06958; UPF0042 nucleotide-binding protein	1	1	1	1	1	1	1	1	1	1	1	1	1	1	1	1	1	1
K06959	K06959; uncharacterized protein	0	0	0	0	1	1	1	1	1	1	1	1	1	1	1	1	1	1
K06960	K06960	0	0	0	0	1	1	1	1	1	0	1	1	1	1	1	1	1	1
K06962	K06962	0	0	0	0	1	1	1	1	1	0	0	0	0	0	0	0	1	0
K06966	K06966	0	0	0	1	1	1	1	1	1	1	0	2	2	2	1	1	1	1
K06967	trmK; tRNA (adenine22-N1)-methyltransferase [EC:2.1.1.217]	1	1	1	1	1	1	1	1	1	1	1	1	1	1	1	1	1	1
K06969	rlmI; 23S rRNA (cytosine1962-C5)-methyltransferase [EC:2.1.1.191]	0	0	0	0	0	0	0	1	0	0	0	0	0	0	0	0	0	1
K06973	K06973	0	0	0	1	0	1	0	1	0	0	0	0	0	0	0	0	0	0
K06975	K06975	0	0	0	0	1	0	1	1	0	1	1	1	1	1	1	1	0	0
K06977	K06977	0	0	0	0	1	0	1	0	0	0	0	0	0	0	0	0	0	0
K06988	K06988	0	0	0	0	3	0	3	3	0	0	1	0	0	2	0	1	1	1
K06994	K06994; putative drug exporter of the RND superfamily	1	1	1	1	1	1	1	1	0	0	1	1	1	1	0	0	1	1
K06997	K06997	0	0	0	0	0	1	0	0	0	0	0	0	0	0	1	0	0	0
K06999	K06999; phospholipase/carboxylesterase	0	0	0	0	1	1	1	0	0	0	0	0	0	0	0	0	0	1
K07001	K07001; NTE family protein	0	0	0	0	1	0	1	0	0	0	0	0	0	0	0	0	0	0
K07002	K07002	0	0	0	0	0	0	0	0	0	0	0	1	1	0	1	1	1	0
K07003	K07003	0	0	0	0	0	0	0	0	0	0	0	0	0	0	0	0	1	0
K07005	K07005	0	0	0	0	0	1	0	0	0	0	0	0	0	0	0	0	1	1
K07006	K07006	1	1	1	1	2	1	2	0	0	0	0	0	0	0	0	0	1	0
K07009	K07009	1	1	1	1	1	1	1	1	1	1	1	1	1	1	1	1	1	1
K07010	K07010; putative glutamine amidotransferase	1	0	1	2	1	2	2	1	0	0	2	1	1	1	2	1	3	1
K07011	K07011	0	0	0	0	1	1	0	2	0	0	0	0	0	0	0	0	0	0
K07012	K07012	0	1	1	0	1	1	0	0	0	0	0	0	0	1	0	2	1	0
K07015	K07015	1	1	0	1	1	1	1	1	1	1	1	1	1	1	1	1	1	1
K07023	K07023; putative hydrolases of HD superfamily	1	1	0	1	1	1	1	1	1	1	1	1	1	1	1	1	1	1
K07024	K07024	11	6	6	10	9	9	8	12	8	3	6	9	9	6	5	7	6	6
K07025	K07025; putative hydrolase of the HAD superfamily	2	1	1	2	1	0	1	2	0	0	0	1	1	1	0	0	2	2
K07027	K07027	1	1	1	1	1	1	1	1	1	1	1	1	1	1	1	1	1	1
K07029	K07029	2	1	1	2	4	2	3	2	3	2	2	2	2	2	2	2	2	2
K07030	K07030	1	1	1	1	1	1	1	1	1	1	1	1	1	1	1	1	1	1
K07032	K07032	0	0	0	0	0	2	0	0	0	0	2	0	0	0	0	0	0	0
K07033	K07033	0	0	0	0	0	0	0	1	0	0	0	0	0	0	0	0	0	0
K07035	K07035	1	0	2	0	2	1	2	1	0	0	1	1	1	1	1	1	2	0
K07038	K07038; inner membrane protein	1	1	0	1	0	0	0	0	0	0	0	0	0	0	0	0	0	0
K07040	K07040; uncharacterized protein	1	1	1	1	1	1	1	1	1	1	1	1	1	1	1	1	1	1
K07042	ybeY, yqfG; probable rRNA maturation factor	1	1	1	1	1	1	1	1	1	1	1	1	1	1	1	1	1	1
K07045	K07045	1	0	0	0	1	0	2	3	0	0	3	0	0	3	0	0	1	1
K07047	K07047	0	0	0	0	0	0	0	0	0	0	0	0	0	0	1	1	1	0
K07048	PTER, php; phosphotriesterase-related protein	0	0	0	0	1	0	1	0	0	0	0	0	0	0	0	0	0	0
K07052	K07052	1	1	1	1	5	3	5	5	3	1	1	2	2	2	1	1	4	3
K07056	rsmI; 16S rRNA (cytidine1402-2'-O)-methyltransferase [EC:2.1.1.198]	1	1	1	1	1	1	1	1	1	1	1	1	1	1	1	1	1	1
K07058	K07058; membrane protein	1	1	1	1	1	2	1	1	1	1	1	1	1	1	1	1	1	1
K07069	K07069	0	0	0	0	1	0	1	0	0	0	0	0	0	0	0	0	0	0
K07078	K07078	0	0	0	0	1	0	1	0	1	1	1	1	1	1	1	1	1	1
K07082	K07082; UPF0755 protein	0	0	0	1	1	1	1	1	1	1	1	1	1	1	0	0	1	1
K07085	K07085; putative transport protein	1	0	0	0	0	0	0	0	0	0	1	0	0	0	1	0	0	0
K07088	K07088	3	0	1	2	2	2	2	4	2	1	2	2	2	4	1	2	2	3
K07089	K07089	0	0	0	0	0	1	0	0	0	0	0	0	0	0	0	0	0	0
K07090	K07090	1	1	0	2	3	2	4	4	2	2	3	4	4	4	1	1	6	3
K07095	K07095	0	0	0	0	1	0	1	1	1	1	1	1	1	1	1	1	1	1
K07104	K07104	0	0	0	0	1	0	1	0	0	0	0	0	0	0	0	0	0	0
K07105	K07105	0	0	0	0	1	1	1	1	1	0	0	1	1	1	0	0	0	0
K07106	murQ; N-acetylmuramic acid 6-phosphate etherase [EC:4.2.1.126]	1	0	0	1	2	1	2	2	0	0	0	0	0	0	0	0	0	1
K07107	ybgC; acyl-CoA thioester hydrolase [EC:3.1.2.-]	0	0	0	0	0	0	0	0	0	0	0	0	0	0	0	1	0	0
K07112	K07112	0	0	0	0	0	0	1	0	0	0	0	0	0	0	0	0	0	0
K07118	K07118	1	0	0	1	2	1	2	1	0	0	1	1	1	1	1	0	1	1
K07124	K07124	1	1	1	1	1	1	1	1	1	1	1	1	1	2	1	1	0	0
K07126	K07126	0	0	0	0	0	0	0	0	0	0	0	0	0	0	0	1	0	0
K07133	K07133	0	0	0	0	0	0	0	0	0	0	2	0	0	0	1	0	0	0
K07149	K07149	0	0	0	0	1	0	0	0	0	0	0	0	0	0	0	0	0	0
K07150	K07150	0	0	0	0	1	1	1	2	2	1	0	3	3	2	0	1	0	0
K07160	K07160; UPF0271 protein	0	0	0	0	0	1	0	0	0	0	0	1	1	1	0	1	0	0
K07166	K07166; ACT domain-containing protein	0	1	1	0	1	0	1	1	0	0	1	1	1	1	1	1	1	0
K07170	K07170; GAF domain-containing protein	1	1	1	1	1	1	1	1	1	1	1	1	1	1	0	1	1	1
K07171	K07171; mRNA interferase [EC:3.1.-.-]	1	1	0	1	1	1	1	2	1	1	6	2	2	1	1	2	5	1
K07173	luxS; S-ribosylhomocysteine lyase [EC:4.4.1.21]	1	1	1	1	1	1	1	1	0	1	1	1	1	1	1	1	1	1
K07177	K07177; PDZ domain-containing protein	1	1	1	1	1	1	1	1	1	1	1	1	1	1	1	1	1	1
K07185	tspO; tryptophan-rich sensory protein	0	0	0	0	1	0	0	1	0	0	1	1	1	0	0	0	0	1
K07192	FLOT; flotillin	0	0	0	0	1	0	1	0	0	0	0	0	0	0	0	0	0	0
K07223	K07223; putative iron-dependent peroxidase	0	0	0	0	1	1	1	1	1	0	1	1	1	1	1	1	0	1
K07238	TC.ZIP, zupT, ZRT3, ZIP2; zinc transporter, ZIP family	0	0	0	0	0	0	0	0	0	0	0	0	0	0	0	0	1	0
K07241	nixA; high-affinity nickel-transport protein	0	0	0	0	0	0	0	0	0	0	0	0	0	0	0	1	0	1
K07248	aldA; lactaldehyde dehydrogenase / glycolaldehyde dehydrogenase [EC:1.2.1.22 1.2.1.21]	0	0	0	0	1	0	0	0	0	0	1	0	0	0	0	0	1	0
K07258	dacC, dacA, dacD; D-alanyl-D-alanine carboxypeptidase (penicillin-binding protein 5/6) [EC:3.4.16.4]	1	1	1	1	1	1	1	2	1	1	1	1	1	1	2	2	3	4
K07271	licD; lipopolysaccharide cholinephosphotransferase [EC:2.7.8.-]	0	0	1	0	0	0	0	1	0	2	1	1	1	1	0	0	2	1
K07273	acm; lysozyme	0	0	0	1	1	0	1	1	1	1	1	1	1	1	0	0	1	1
K07282	pgsA, capA; poly-gamma-glutamate synthesis protein (capsule biosynthesis protein)	0	0	0	0	0	0	0	0	0	0	0	1	1	1	0	0	0	0
K07284	srtA; sortase A [EC:3.4.22.70]	1	1	1	1	3	1	3	1	2	1	3	1	1	1	1	1	1	1
K07304	msrA; peptide-methionine (S)-S-oxide reductase [EC:1.8.4.11]	1	0	1	1	2	3	2	3	1	1	1	1	1	1	1	2	1	2
K07305	msrB; peptide-methionine (R)-S-oxide reductase [EC:1.8.4.12]	1	1	1	1	1	1	1	1	1	1	1	1	1	1	1	1	1	1
K07313	pphA; serine/threonine protein phosphatase 1 [EC:3.1.3.16]	1	0	0	0	1	0	1	0	0	0	0	0	0	0	0	0	0	0
K07316	mod; adenine-specific DNA-methyltransferase [EC:2.1.1.72]	0	1	1	0	0	0	1	0	0	0	0	0	0	0	0	1	0	2
K07319	yhdJ; putative adenine-specific DNA-methyltransferase [EC:2.1.1.72]	0	0	0	0	0	1	0	0	1	0	0	0	0	1	1	0	0	0
K07334	higA; proteic killer suppression protein	0	1	0	0	0	0	0	0	0	0	0	0	0	0	0	0	0	1
K07335	bmpA, bmpB, tmpC; basic membrane protein A and related proteins	1	1	3	1	0	0	0	0	0	0	0	0	0	0	0	0	0	0
K07341	doc; death on curing protein	1	1	0	1	0	0	0	0	0	0	1	0	0	0	0	0	0	0
K07343	tfoX; DNA transformation protein and related proteins	0	0	0	0	0	0	0	1	0	0	0	0	0	0	0	0	0	0
K07386	pepO; putative endopeptidase [EC:3.4.24.-]	2	3	1	3	2	1	2	1	1	1	1	1	1	1	1	1	1	1
K07393	ECM4; putative glutathione S-transferase	0	0	0	0	0	0	0	0	0	0	0	1	1	1	0	0	1	0
K07404	pgl; 6-phosphogluconolactonase [EC:3.1.1.31]	1	1	1	1	1	1	1	1	1	1	1	2	2	2	1	1	2	1
K07407	E3.2.1.22B, galA, rafA; alpha-galactosidase [EC:3.2.1.22]	1	0	0	1	2	2	2	1	1	2	1	1	1	1	1	1	1	1
K07444	ypsC; putative N6-adenine-specific DNA methylase [EC:2.1.1.-]	1	1	1	1	1	1	1	1	1	1	1	1	1	1	1	1	1	1
K07447	ruvX; putative holliday junction resolvase [EC:3.1.-.-]	1	1	1	1	1	1	1	1	1	1	1	1	1	1	1	1	1	1
K07448	mrr; restriction system protein	0	1	0	0	0	0	0	1	0	0	1	1	1	0	0	0	0	0
K07450	K07450; putative resolvase	0	0	1	0	0	0	0	0	0	0	0	0	0	0	0	0	0	0
K07452	K07452, mcrB; 5-methylcytosine-specific restriction enzyme B [EC:3.1.21.-]	0	0	0	0	0	0	0	0	0	0	0	0	0	0	0	0	1	0
K07455	recT; recombination protein RecT	0	0	0	0	0	0	1	1	0	0	1	1	1	0	1	1	0	0
K07456	mutS2; DNA mismatch repair protein MutS2	1	1	1	1	1	1	1	1	1	1	1	1	1	1	1	1	1	1
K07457	K07457; endonuclease III related protein	1	1	0	1	1	1	1	1	0	1	1	1	1	1	0	0	1	0
K07459	ybjD; putative ATP-dependent endonuclease of the OLD family	0	0	0	0	0	0	1	0	0	0	0	0	0	0	0	0	0	0
K07461	K07461; putative endonuclease	1	1	1	1	1	0	1	1	1	1	1	1	1	1	1	1	1	1
K07462	recJ; single-stranded-DNA-specific exonuclease [EC:3.1.-.-]	1	1	1	1	1	1	1	1	1	1	1	1	1	1	1	1	1	1
K07464	K07464; putative RecB family exonuclease	0	1	0	0	0	1	0	0	0	0	0	0	0	1	0	1	0	0
K07467	rstA1; phage replication initiation protein	0	0	0	0	0	1	0	0	0	0	2	1	1	0	0	0	0	0
K07473	dinJ; DNA-damage-inducible protein J	0	0	0	0	0	0	0	0	0	0	1	0	0	0	0	0	0	1
K07474	xtmA; phage terminase small subunit	0	0	0	2	1	0	1	1	0	0	0	1	1	0	0	0	0	1
K07478	ycaJ; putative ATPase	1	2	1	1	1	2	2	2	1	1	2	2	2	2	1	2	2	2
K07481	K07481; transposase, IS5 family	0	0	0	0	1	1	24	0	0	0	6	0	0	0	0	0	0	0
K07482	K07482; transposase, IS30 family	0	0	0	0	4	4	0	0	3	1	0	1	1	1	1	4	3	12
K07483	K07483; transposase	0	0	0	0	3	3	4	0	0	2	0	0	0	2	1	7	0	0
K07484	K07484; transposase	0	4	0	0	8	4	2	0	0	0	3	0	0	0	1	0	0	0
K07486	K07486; transposase	0	0	0	0	0	1	0	0	0	0	0	1	1	0	0	0	5	0
K07487	K07487; transposase	0	0	0	0	0	0	0	0	0	0	0	1	0	0	0	0	0	1
K07491	K07491; putative transposase	0	0	0	0	0	0	0	0	0	0	0	1	1	2	19	9	0	0
K07492	K07492; putative transposase	0	0	0	0	1	0	3	0	0	0	0	1	0	0	0	0	1	0
K07493	K07493; putative transposase	0	0	0	0	0	0	0	0	0	0	1	0	0	0	0	0	0	0
K07496	K07496; putative transposase	4	4	2	0	0	0	1	0	0	0	0	5	4	0	4	5	0	0
K07497	K07497; putative transposase	0	0	0	0	4	2	5	0	7	1	2	2	1	0	0	0	1	1
K07498	K07498; putative transposase	0	0	0	0	1	1	1	0	0	0	0	0	0	0	0	0	0	0
K07504	K07504; hypothetical protein	0	0	0	0	0	0	0	1	0	1	0	1	1	0	0	0	0	0
K07507	mgtC; putative Mg2+ transporter-C (MgtC) family protein	0	1	1	1	1	0	1	0	1	0	1	0	0	0	1	0	1	0
K07533	prsA; foldase protein PrsA [EC:5.2.1.8]	1	1	1	1	2	1	2	1	1	1	1	1	1	1	1	1	1	1
K07552	bcr; MFS transporter, DHA1 family, bicyclomycin/chloramphenicol resistance protein	0	0	0	0	0	1	0	0	1	1	1	0	0	0	0	0	2	1
K07559	kptA; putative RNA 2'-phosphotransferase [EC:2.7.1.-]	0	0	0	0	1	0	1	0	0	0	0	0	0	0	0	0	1	0
K07560	dtd; D-tyrosyl-tRNA(Tyr) deacylase [EC:3.1.-.-]	1	1	1	1	1	1	1	1	1	1	1	1	1	1	1	1	1	1
K07566	rimN, SUA5; tRNA threonylcarbamoyladenosine biosynthesis protein	1	1	1	1	1	1	1	1	1	1	1	1	1	1	1	1	1	1
K07568	queA; S-adenosylmethionine:tRNA ribosyltransferase-isomerase [EC:2.4.99.17]	0	0	0	0	1	1	1	1	1	1	1	1	1	1	0	0	1	1
K07570	GSP13; general stress protein 13	0	0	0	1	1	1	1	0	1	0	0	0	0	0	0	0	0	0
K07571	K07571; S1 RNA binding domain protein	0	0	0	0	1	1	1	1	1	1	1	1	1	1	1	1	1	1
K07574	yhbY; RNA-binding protein	0	0	0	0	1	0	1	1	1	1	1	1	1	1	1	1	1	1
K07584	K07584; hypothetical protein	0	0	0	0	1	0	1	1	1	1	1	1	1	1	1	1	1	1
K07586	K07586; hypothetical protein	0	0	0	1	1	0	1	1	1	0	0	0	0	0	0	0	1	1
K07636	phoR; two-component system, OmpR family, phosphate regulon sensor histidine kinase PhoR [EC:2.7.13.3]	0	0	1	0	1	1	1	1	1	0	1	0	0	0	0	0	1	1
K07652	vicK; two-component system, OmpR family, sensor histidine kinase VicK [EC:2.7.13.3]	1	1	1	1	1	1	1	1	1	1	1	1	1	1	1	1	1	1
K07658	phoB1, phoP; two-component system, OmpR family, alkaline phosphatase synthesis response regulator PhoP	0	0	0	0	1	1	1	1	1	0	1	0	0	0	0	0	1	1
K07659	ompR; two-component system, OmpR family, phosphate regulon response regulator OmpR	0	0	0	0	0	1	0	0	0	0	1	0	0	0	0	0	0	0
K07668	vicR; two-component system, OmpR family, response regulator VicR	1	1	1	1	1	1	1	1	1	1	1	1	1	1	1	1	1	1
K07683	nreB; two-component system, NarL family, sensor histidine kinase NreB [EC:2.7.13.3]	0	0	0	0	0	1	0	1	0	1	0	0	0	0	1	1	0	0
K07693	desR; two-component system, NarL family, response regulator DesR	0	0	0	0	1	0	1	1	1	0	0	0	0	0	0	0	0	0
K07694	vraR; two-component system, NarL family, vancomycin resistance associated response regulator VraR	0	0	0	0	0	0	0	0	1	0	0	0	0	0	0	0	0	0
K07696	nreC; two-component system, NarL family, response regulator NreC	0	0	0	0	0	1	0	1	0	1	0	0	0	0	2	1	0	0
K07704	lytS; two-component system, LytT family, sensor histidine kinase LytS [EC:2.7.13.3]	0	0	0	0	0	0	0	0	0	1	1	1	1	0	1	0	0	0
K07705	lytT, lytR; two-component system, LytT family, response regulator LytT	0	0	0	0	0	0	0	0	0	1	1	1	1	0	1	0	0	0
K07706	agrC; two-component system, AgrA family, sensor histidine kinase AgrC [EC:2.7.13.-]	2	0	0	0	0	1	1	5	0	1	3	1	1	0	0	0	0	0
K07707	agrA; two-component system, AgrA family, response regulator AgrA	2	0	1	0	1	1	1	1	0	1	1	1	1	0	0	0	0	1
K07717	ycbA, glnK; two-component system, sensor histidine kinase YcbA [EC:2.7.13.3]	0	0	0	0	0	0	0	0	0	1	0	0	0	0	0	0	0	1
K07718	yesM; two-component system, sensor histidine kinase YesM [EC:2.7.13.3]	0	0	0	0	0	0	0	1	0	0	0	0	0	0	0	0	0	0
K07719	ycbB, glnL; two-component system, response regulator YcbB	0	0	0	0	0	0	0	0	0	1	0	0	0	0	1	1	0	1
K07720	yesN; two-component system, response regulator YesN	0	0	0	0	0	0	0	1	0	0	1	2	2	1	0	0	0	0
K07723	ydcD; CopG family transcriptional regulator	0	0	0	0	0	0	0	0	1	0	0	0	0	0	0	0	0	0
K07726	K07726; putative transcriptional regulator	0	0	0	0	0	0	1	1	0	0	0	0	0	0	0	0	0	0
K07727	K07727; putative transcriptional regulator	1	1	0	0	0	0	0	1	1	1	1	0	0	0	0	0	2	1
K07729	K07729; putative transcriptional regulator	0	0	0	1	2	0	2	1	1	1	0	1	1	1	0	0	1	1
K07738	nrdR; transcriptional repressor NrdR	1	1	1	1	1	1	1	1	1	1	1	1	1	1	1	1	1	1
K07741	K07741; anti-repressor protein	0	0	0	2	0	0	0	0	0	0	2	1	1	1	1	0	1	0
K07742	K07742; hypothetical protein	1	1	1	1	1	0	1	1	1	1	1	1	1	1	1	1	1	1
K07749	frc; formyl-CoA transferase [EC:2.8.3.16]	1	0	0	1	0	0	0	0	0	0	0	0	0	0	1	0	0	0
K07778	desK; two-component system, NarL family, sensor histidine kinase DesK [EC:2.7.13.3]	0	0	0	0	1	0	1	1	1	0	0	0	0	0	0	0	0	0
K07780	appY; AraC family transcriptional regulator, transcriptional regulator required for anaerobic and stationary phase induction of genes	0	0	0	0	0	0	0	0	0	0	0	0	0	0	0	0	1	0
K07783	uhpC; MFS transporter, OPA family, sugar phosphate sensor protein UhpC	0	0	0	0	0	0	0	0	0	1	0	1	1	1	0	0	0	0
K07813	agrB; accessory gene regulator B	0	0	0	0	0	0	0	1	1	0	0	0	0	0	0	0	0	0
K07816	E2.7.6.5X; putative GTP pyrophosphokinase [EC:2.7.6.5]	1	1	1	1	1	1	1	1	1	1	1	1	1	1	1	1	1	1
K07862	sstT; serine/threonine transporter	0	0	0	0	1	1	1	0	0	0	0	0	0	0	0	0	0	0
K07979	ytrA; GntR family transcriptional regulator	1	1	2	1	3	1	3	2	1	1	0	0	0	1	0	0	1	1
K08093	hxlA; 3-hexulose-6-phosphate synthase [EC:4.1.2.43]	0	0	0	0	0	0	0	0	0	0	0	1	1	0	0	0	1	1
K08094	hxlB; 6-phospho-3-hexuloisomerase [EC:5.3.1.27]	0	0	0	0	0	0	0	0	0	0	0	1	1	0	0	0	1	1
K08097	E4.4.1.19, comA; phosphosulfolactate synthase [EC:4.4.1.19]	0	0	0	0	0	0	0	0	0	1	0	0	0	0	0	0	0	0
K08139	HXT; MFS transporter, SP family, sugar:H+ symporter	0	0	0	0	0	0	0	0	0	0	0	1	1	0	0	0	0	0
K08153	blt, norA; MFS transporter, DHA1 family, multidrug resistance protein	0	0	0	0	0	1	0	1	0	1	1	1	1	1	1	1	1	1
K08156	araJ; MFS transporter, DHA1 family, arabinose polymer transporter	0	0	0	0	0	1	0	0	0	1	1	0	0	1	0	0	0	0
K08161	mdtG; MFS transporter, DHA1 family, multidrug resistance protein	1	2	1	2	1	2	1	2	1	2	2	2	2	3	1	1	2	2
K08177	oxlT; MFS transporter, OFA family, oxalate/formate antiporter	0	1	1	0	1	0	1	0	0	1	0	1	1	1	1	1	0	0
K08217	mef; MFS transporter, DHA3 family, macrolide efflux protein	0	0	0	1	2	1	1	0	0	0	1	0	0	0	0	0	1	0
K08234	yaeR; glyoxylase I family protein	0	0	0	0	0	1	0	0	0	1	1	1	1	1	0	0	0	0
K08302	gatY-kbaY; tagatose 1,6-diphosphate aldolase GatY/KbaY [EC:4.1.2.40]	0	0	0	0	0	0	1	0	0	0	0	0	0	0	0	0	0	0
K08316	rsmD; 16S rRNA (guanine966-N2)-methyltransferase [EC:2.1.1.171]	0	0	0	1	0	1	0	0	0	1	1	1	1	1	0	0	1	0
K08317	ybdH; uncharacterized oxidoreductase [EC:1.1.-.-]	0	0	0	0	1	0	1	0	0	0	0	1	1	1	0	0	0	0
K08324	yneI; aldehyde dehydrogenase family protein [EC:1.2.1.-]	0	0	0	0	0	0	0	0	0	1	1	1	1	0	0	0	0	0
K08365	merR; MerR family transcriptional regulator, mercuric resistance operon regulatory protein	0	0	0	0	0	0	0	0	0	0	1	0	0	0	0	0	0	0
K08368	yaaU; MFS transporter, putative metabolite transport protein	0	0	0	1	0	0	0	0	0	0	0	0	0	0	1	1	0	0
K08369	ydjE; MFS transporter, putative metabolite:H+ symporter	0	0	0	0	1	2	1	1	1	1	0	2	2	2	0	1	0	0
K08483	PTS-EI.PTSI, ptsI; phosphotransferase system, enzyme I, PtsI [EC:2.7.3.9]	1	1	1	1	1	1	1	1	1	1	1	1	1	3	2	2	1	1
K08590	mtnU; carbon-nitrogen hydrolase family protein	0	1	0	0	0	0	1	1	0	0	1	1	1	1	1	1	1	0
K08591	plsY; glycerol-3-phosphate acyltransferase PlsY [EC:2.3.1.15]	1	1	1	1	1	0	1	1	1	1	1	1	1	1	1	1	1	1
K08600	srtB; sortase B [EC:3.4.22.70]	0	0	0	0	0	0	0	0	0	1	1	0	0	0	0	0	0	0
K08602	pepF, pepB; oligoendopeptidase F [EC:3.4.24.-]	1	1	1	1	1	1	1	1	1	1	1	1	1	1	0	1	1	1
K08641	vanX; D-alanyl-D-alanine dipeptidase [EC:3.4.13.22]	0	0	0	0	0	0	0	1	0	1	1	1	1	1	0	0	1	1
K08659	pepDA, pepDB; dipeptidase [EC:3.4.-.-]	4	4	2	4	4	2	3	4	5	2	2	2	2	1	5	3	4	4
K08680	menH; 2-succinyl-6-hydroxy-2,4-cyclohexadiene-1-carboxylate synthase [EC:4.2.99.20]	1	0	0	0	0	1	0	0	0	0	0	0	0	0	0	0	0	0
K08681	pdxT, pdx2; glutamine amidotransferase [EC:2.6.-.-]	0	0	0	0	0	0	0	0	0	0	0	1	1	1	0	0	0	0
K08724	pbpB; penicillin-binding protein 2B	1	0	1	1	1	1	1	1	1	1	1	1	1	1	1	1	1	1
K08728	E2.4.2.6; nucleoside deoxyribosyltransferase [EC:2.4.2.6]	1	1	1	1	1	0	1	1	2	1	0	0	0	0	1	0	1	1
K08884	K08884; serine/threonine protein kinase, bacterial [EC:2.7.11.1]	1	1	1	1	1	1	1	1	1	1	1	1	1	1	1	1	1	1
K08969	mtnE, mtnV; aminotransferase [EC:2.6.1.-]	0	1	0	0	0	0	1	1	0	0	1	1	1	1	1	1	1	0
K08972	K08972; putative membrane protein	0	0	0	0	1	1	1	1	1	1	1	1	1	0	1	1	1	1
K08974	K08974; putative membrane protein	0	0	0	0	1	0	1	1	1	1	1	1	1	1	0	0	0	1
K08981	K08981; putative membrane protein	0	0	0	0	1	0	1	0	0	0	0	0	0	0	0	0	1	1
K08987	K08987; putative membrane protein	1	1	1	1	1	1	1	1	1	1	1	1	1	1	1	1	0	1
K08996	yagU; putative membrane protein	0	0	0	2	1	1	1	1	0	0	1	0	0	0	1	1	1	1
K08998	K08998; hypothetical protein	0	1	1	1	1	0	1	1	1	0	1	0	0	1	0	1	1	1
K09004	K09004; hypothetical protein	0	0	0	0	1	0	1	1	0	0	0	1	1	0	0	0	1	0
K09013	sufC; Fe-S cluster assembly ATP-binding protein	1	1	1	0	1	1	1	1	1	2	1	1	1	1	1	1	0	0
K09014	sufB; Fe-S cluster assembly protein SufB	1	1	1	0	1	1	1	1	1	2	1	2	2	2	1	1	0	0
K09015	sufD; Fe-S cluster assembly protein SufD	0	1	1	0	1	1	1	0	1	2	1	1	1	1	1	1	0	0
K09017	rutR; TetR/AcrR family transcriptional regulator	0	0	0	0	1	0	1	0	0	0	0	1	1	0	0	0	0	0
K09022	yjgF; UPF0076 protein YjgF	0	0	0	0	0	1	0	0	0	1	0	1	1	1	0	0	0	0
K09117	K09117; hypothetical protein	1	1	0	1	1	1	1	1	1	1	1	1	1	1	1	1	1	1
K09121	K09121; hypothetical protein	0	0	0	0	0	1	0	0	0	0	0	0	0	0	0	1	0	1
K09134	K09134; hypothetical protein	0	0	1	1	0	0	1	0	0	0	0	0	0	0	0	0	0	0
K09155	K09155; hypothetical protein	1	2	0	2	0	2	0	0	1	0	0	0	0	0	1	1	0	0
K09157	K09157; hypothetical protein	0	1	1	0	1	1	1	1	0	0	1	1	1	1	1	1	1	0
K09162	K09162; hypothetical protein	0	0	0	0	0	1	0	0	0	0	0	0	0	0	0	0	0	0
K09167	K09167; hypothetical protein	0	0	0	0	1	0	1	0	0	0	0	0	0	0	0	0	1	1
K09384	K09384; hypothetical protein	0	1	1	1	1	2	1	1	2	1	2	2	2	3	1	2	2	1
K09458	fabF; 3-oxoacyl-[acyl-carrier-protein] synthase II [EC:2.3.1.179]	0	1	1	0	1	0	1	1	1	0	1	1	1	1	1	1	1	1
K09684	pucR; purine catabolism regulatory protein	0	0	0	0	0	0	0	1	0	0	1	1	1	1	0	0	1	0
K09685	K09685, purR; purine operon repressor	1	1	1	1	1	1	1	1	1	1	1	1	1	1	1	1	1	1
K09692	tagG; teichoic acid transport system permease protein	0	0	0	0	0	0	0	1	0	0	0	0	0	0	0	0	1	1
K09693	tagH; teichoic acid transport system ATP-binding protein [EC:3.6.3.40]	0	0	0	0	0	0	0	1	0	0	0	0	0	0	0	0	1	1
K09694	nodJ; lipooligosaccharide transport system permease protein	0	0	0	0	0	0	1	0	0	0	0	0	0	0	0	0	0	0
K09698	gltX1; nondiscriminating glutamyl-tRNA synthetase [EC:6.1.1.24]	1	1	1	1	1	1	1	1	1	1	1	1	1	1	1	1	1	2
K09699	E2.3.1.168, bkdB; 2-oxoisovalerate dehydrogenase E2 component (dihydrolipoyl transacylase) [EC:2.3.1.168]	0	0	0	0	1	0	0	0	0	0	0	0	0	0	0	0	0	0
K09703	K09703; hypothetical protein	0	0	0	0	0	0	1	0	0	0	0	0	0	1	0	0	0	0
K09704	K09704; hypothetical protein	0	0	0	0	0	0	1	1	0	0	0	0	0	0	0	0	0	0
K09705	K09705; hypothetical protein	0	1	0	0	0	0	0	0	0	0	0	0	0	0	0	1	0	0
K09707	K09707; hypothetical protein	0	1	0	0	0	0	0	0	0	0	0	0	0	1	0	0	0	0
K09710	ybeB; ribosome-associated protein	1	1	1	1	1	1	1	1	1	1	1	1	1	1	1	1	1	1
K09747	K09747; hypothetical protein	1	1	1	1	1	1	1	1	1	1	1	1	1	1	1	1	1	1
K09748	rimP; ribosome maturation factor RimP	1	1	1	1	1	1	1	1	1	1	1	1	1	1	1	1	1	1
K09758	asdA; aspartate 4-decarboxylase [EC:4.1.1.12]	1	0	0	0	1	0	0	0	1	0	1	0	0	0	0	0	0	0
K09761	rsmE; 16S rRNA (uracil1498-N3)-methyltransferase [EC:2.1.1.193]	0	0	0	0	1	1	1	1	1	1	1	1	1	1	1	1	1	1
K09762	K09762; hypothetical protein	1	1	1	1	1	1	1	1	1	1	1	1	1	1	1	1	1	1
K09765	K09765; hypothetical protein	0	0	0	0	0	0	0	0	0	1	0	1	1	1	0	0	0	0
K09769	K09769; hypothetical protein	0	0	0	0	0	1	0	1	1	0	0	0	0	0	0	0	1	1
K09772	sepF; cell division inhibitor SepF	1	1	1	1	1	1	1	1	1	1	1	1	1	1	1	1	1	1
K09773	K09773; hypothetical protein	1	1	1	1	1	2	1	1	2	0	0	0	0	0	0	0	1	1
K09779	K09779; hypothetical protein	0	0	0	0	0	0	0	0	1	0	0	0	0	0	0	0	0	1
K09787	K09787; hypothetical protein	1	1	1	1	1	1	1	1	1	1	1	1	1	1	1	1	1	1
K09809	E2.7.8.12, tagF; CDP-glycerol glycerophosphotransferase [EC:2.7.8.12]	0	0	0	0	0	1	0	0	1	0	0	1	1	1	0	0	1	1
K09811	ftsX; cell division transport system permease protein	0	0	0	0	1	0	1	0	1	0	0	0	0	0	0	0	0	0
K09812	ftsE; cell division transport system ATP-binding protein	0	0	0	0	1	0	1	0	1	0	0	0	0	0	0	0	0	0
K09825	perR; Fur family transcriptional regulator, peroxide stress response regulator	0	0	0	0	1	1	1	1	1	1	1	1	1	1	1	1	1	1
K09861	K09861; hypothetical protein	1	1	1	1	1	1	1	1	0	0	0	1	1	1	1	1	1	1
K09888	zapA; cell division protein ZapA	0	0	0	0	1	0	1	1	0	1	1	1	1	1	0	0	1	1
K09903	pyrH; uridylate kinase [EC:2.7.4.22]	1	1	1	1	1	1	1	1	1	1	1	1	1	1	1	1	1	1
K09936	TC.BAT2; bacterial/archaeal transporter family-2 protein	0	0	0	0	0	1	0	1	0	0	0	0	0	2	0	0	1	1
K09951	cas2; CRISPR-associated protein Cas2	0	0	0	0	0	0	1	0	0	1	0	0	0	0	0	0	1	0
K09952	K09952; hypothetical protein	0	0	0	0	0	0	1	0	0	1	0	0	0	0	0	0	1	0
K09955	K09955; hypothetical protein	0	0	0	0	0	0	0	0	0	1	0	1	1	0	0	0	1	0
K09962	K09962; hypothetical protein	0	0	0	0	0	0	0	1	0	0	0	0	0	0	0	0	0	1
K09963	K09963; hypothetical protein	3	1	0	2	2	2	3	3	1	0	0	0	0	0	0	0	0	0
K09976	K09976; hypothetical protein	1	1	1	1	1	0	1	1	1	1	1	1	1	1	1	1	1	1
K09988	K09988; hypothetical protein	0	0	0	0	0	0	0	0	0	0	1	1	1	0	0	0	0	0
K09996	artJ; arginine transport system substrate-binding protein	0	0	0	0	0	0	0	0	0	0	0	0	0	0	0	0	1	0
K10009	ABC.CYST.P; cystine transport system permease protein	0	0	0	0	1	1	1	1	0	2	1	1	1	0	1	2	1	1
K10010	ABC.CYST.A; cystine transport system ATP-binding protein [EC:3.6.3.-]	0	0	0	0	0	1	0	1	0	1	1	1	1	2	1	1	0	0
K10027	crtI; phytoene desaturase [EC:1.3.99.26 1.3.99.28 1.3.99.29 1.3.99.31]	0	0	0	0	0	0	0	1	0	0	0	0	0	0	0	0	0	0
K10039	ABC.GLN1.S; putative glutamine transport system substrate-binding protein	2	2	3	2	1	1	1	1	0	1	1	1	1	1	1	0	1	1
K10040	ABC.GLN1.P; putative glutamine transport system permease protein	2	2	2	2	2	2	2	2	0	2	2	2	2	2	2	0	2	2
K10041	ABC.GLN1.A; putative glutamine transport system ATP-binding protein [EC:3.6.3.-]	1	1	1	1	1	1	1	1	0	1	1	1	1	1	1	0	1	1
K10112	msmX, msmK, malK, sugC, ggtA, msiK; multiple sugar transport system ATP-binding protein	4	2	0	2	1	1	1	2	0	0	2	0	0	0	0	0	0	1
K10117	msmE; raffinose/stachyose/melibiose transport system substrate-binding protein	1	0	0	0	0	1	0	0	0	0	1	0	0	0	0	0	0	1
K10118	msmF; raffinose/stachyose/melibiose transport system permease protein	1	0	0	0	0	1	0	0	0	0	1	0	0	0	0	0	0	1
K10119	msmG; raffinose/stachyose/melibiose transport system permease protein	1	0	0	0	0	1	0	0	0	0	1	0	0	0	0	0	0	1
K10213	rihB; ribosylpyrimidine nucleosidase [EC:3.2.2.8]	0	0	0	0	0	0	0	0	0	0	0	0	0	0	0	0	0	1
K10254	mycA; myosin-crossreactive antigen	2	0	0	2	1	1	1	1	1	1	1	1	1	1	1	0	2	1
K10439	rbsB; ribose transport system substrate-binding protein	1	0	0	0	1	0	0	0	0	1	1	0	0	0	0	0	0	0
K10440	rbsC; ribose transport system permease protein	1	0	0	0	1	0	0	0	0	1	1	0	0	0	0	0	0	0
K10441	rbsA; ribose transport system ATP-binding protein [EC:3.6.3.17]	1	0	0	0	1	0	0	0	0	1	1	0	0	0	0	0	0	0
K10530	lctO; lactate oxidase [EC:1.13.12.-]	0	0	0	0	0	0	0	0	1	0	0	0	0	0	0	0	0	0
K10536	E3.5.3.12; agmatine deiminase [EC:3.5.3.12]	0	0	0	0	0	0	0	0	1	1	0	0	0	0	0	0	1	1
K10563	mutM, fpg; formamidopyrimidine-DNA glycosylase [EC:3.2.2.23 4.2.99.18]	1	1	1	1	1	1	1	1	1	1	1	1	1	1	1	1	1	1
K10716	kch, trkA, mthK, pch; voltage-gated potassium channel	1	0	0	1	0	0	0	1	1	0	1	1	1	2	1	1	2	1
K10773	NTH; endonuclease III [EC:4.2.99.18]	1	1	1	1	1	1	1	1	1	0	0	0	0	0	1	0	0	1
K10804	tesA; acyl-CoA thioesterase I [EC:3.1.2.- 3.1.1.5]	0	0	0	0	1	0	1	0	0	0	0	0	0	0	0	0	0	0
K10823	oppF; oligopeptide transport system ATP-binding protein	1	1	1	0	2	1	2	1	1	0	0	0	0	0	0	0	1	1
K10851	nreA; nitrogen regulatory protein A	0	0	0	0	0	1	0	1	0	0	0	0	0	0	0	1	0	0
K10947	padR; PadR family transcriptional regulator, regulatory protein PadR	0	1	0	0	3	1	2	2	1	1	1	2	2	1	1	0	1	1
K10974	codB; cytosine permease	0	0	0	0	0	0	1	0	0	0	0	0	0	0	0	0	0	0
K10984	PTS-Gam-EIIB, agaB; PTS system, galactosamine-specific IIB component [EC:2.7.1.69]	0	0	0	0	0	0	0	1	0	0	0	0	0	0	0	0	0	0
K10985	PTS-Gam-EIIC, agaC; PTS system, galactosamine-specific IIC component	0	0	0	0	0	0	0	1	0	0	0	0	0	0	0	0	0	0
K10986	PTS-Gam-EIID, agaD; PTS system, galactosamine-specific IID component	0	0	0	0	0	0	0	1	0	0	0	0	0	0	0	0	0	0
K11041	eta; exfoliative toxin A/B	0	0	0	0	1	1	1	0	0	0	0	0	0	0	0	0	1	0
K11050	ABC-2.CYL.A, cylA; multidrug/hemolysin transport system ATP-binding protein	1	0	0	0	1	1	1	0	1	1	1	2	2	1	1	1	0	0
K11051	ABC-2.CYL.P, cylB; multidrug/hemolysin transport system permease protein	1	0	0	0	1	1	1	0	1	1	1	2	2	1	1	1	0	0
K11065	tpx; thiol peroxidase, atypical 2-Cys peroxiredoxin [EC:1.11.1.15]	1	0	0	0	1	1	1	1	1	1	1	1	1	1	0	1	1	1
K11068	hlyIII; hemolysin III	1	1	1	1	1	1	1	1	1	1	1	1	1	1	1	1	1	1
K11069	potD; spermidine/putrescine transport system substrate-binding protein	1	1	1	1	1	1	1	1	1	1	1	1	1	1	1	0	1	1
K11070	potC; spermidine/putrescine transport system permease protein	1	1	1	1	1	1	1	1	1	1	1	1	1	1	1	0	1	1
K11071	potB; spermidine/putrescine transport system permease protein	1	1	1	1	1	1	1	1	1	1	1	1	1	1	1	0	1	1
K11072	potA; spermidine/putrescine transport system ATP-binding protein [EC:3.6.3.31]	1	1	1	1	1	1	1	1	1	1	1	1	1	1	1	0	1	1
K11085	msbA; ATP-binding cassette, subfamily B, bacterial MsbA [EC:3.6.3.-]	0	0	0	0	1	1	1	0	0	0	1	0	0	1	0	0	1	0
K11102	gltP, gltT; proton glutamate symport protein	0	0	0	0	0	0	0	0	0	1	1	1	1	1	1	1	0	0
K11144	dnaI; primosomal protein DnaI	1	1	1	1	1	1	1	1	1	1	1	1	1	1	1	1	1	1
K11145	K11145; ribonuclease III family protein [EC:3.1.26.-]	1	1	1	1	1	1	1	1	1	1	1	1	1	1	1	1	1	1
K11175	purN; phosphoribosylglycinamide formyltransferase 1 [EC:2.1.2.2]	1	0	1	0	1	0	1	1	1	1	1	1	1	1	1	1	1	0
K11189	PTS-HPR; phosphocarrier protein	1	1	1	1	1	1	1	1	1	1	1	1	1	1	1	1	2	1
K11201	PTS-Fru2-EIIA; PTS system, fructose-specific IIA-like component [EC:2.7.1.69]	0	0	0	0	0	0	1	1	0	0	0	0	0	0	0	0	0	0
K11202	PTS-Fru2-EIIB; PTS system, fructose-specific IIB-like component [EC:2.7.1.69]	0	0	0	0	0	0	0	0	0	0	0	0	0	1	0	0	0	0
K11203	PTS-Fru2-EIIC; PTS system, fructose-specific IIC-like component	0	0	0	0	0	0	1	1	0	0	0	0	0	0	0	0	0	0
K11249	eamB; cysteine/O-acetylserine efflux protein	0	0	0	0	0	0	0	0	0	0	0	1	1	1	0	0	0	0
K11477	glcG; glc operon protein GlcG	0	0	0	0	0	0	0	0	0	0	0	0	0	1	0	0	0	0
K11535	nupC; nucleoside transport protein	0	0	0	0	0	0	0	0	1	1	0	1	1	0	0	0	0	0
K11617	liaS; two-component system, NarL family, sensor histidine kinase LiaS [EC:2.7.13.3]	0	0	0	0	1	1	1	0	1	0	0	0	0	0	0	0	0	0
K11618	liaR; two-component system, NarL family, response regulator LiaR	0	0	0	0	1	1	1	0	0	0	0	1	1	0	0	0	0	0
K11623	ydfH; two-component system, NarL family, sensor histidine kinase YdfH [EC:2.7.13.3]	0	0	0	0	0	0	0	0	0	0	0	2	2	1	0	0	0	0
K11624	ydfI; two-component system, NarL family, response regulator YdfI	0	0	0	0	0	0	0	0	0	0	0	1	1	1	0	0	0	0
K11704	mtsA; iron/zinc/copper transport system substrate-binding protein	0	0	0	1	1	0	1	1	1	0	0	0	0	0	0	0	0	0
K11705	mtsB; iron/zinc/copper transport system permease protein	0	0	0	0	1	0	1	1	1	0	0	0	0	0	0	0	0	0
K11706	mtsC; iron/zinc/copper transport system ATP-binding protein	0	0	0	0	1	0	1	1	1	0	0	0	0	0	0	0	0	0
K11717	sufS; cysteine desulfurase / selenocysteine lyase [EC:2.8.1.7 4.4.1.16]	0	1	1	0	1	1	1	1	1	2	1	1	1	1	1	1	0	0
K11733	lysP; lysine-specific permease	0	0	0	0	1	1	2	1	1	1	1	1	1	1	1	1	1	1
K11741	sugE; quaternary ammonium compound-resistance protein SugE	0	1	0	0	1	0	1	1	1	1	1	1	1	1	0	0	1	2
K11749	rseP; regulator of sigma E protease [EC:3.4.24.-]	1	1	1	1	1	1	1	1	1	1	1	1	1	1	1	1	1	1
K11752	ribD; diaminohydroxyphosphoribosylaminopyrimidine deaminase / 5-amino-6-(5-phosphoribosylamino)uracil reductase [EC:3.5.4.26 1.1.1.193]	0	0	0	0	0	0	0	0	0	0	0	0	0	1	1	1	1	1
K11753	ribF; riboflavin kinase / FMN adenylyltransferase [EC:2.7.1.26 2.7.7.2]	1	1	1	1	1	2	1	2	1	1	1	1	1	1	1	1	2	1
K11754	folC; dihydrofolate synthase / folylpolyglutamate synthase [EC:6.3.2.12 6.3.2.17]	1	2	2	1	1	2	1	2	2	2	2	2	2	2	2	2	2	1
K11936	pgaC; biofilm PGA synthesis N-glycosyltransferase PgaC [EC:2.4.-.-]	0	0	0	0	0	0	1	0	0	0	0	0	0	0	0	0	1	0
K11991	tadA; tRNA(adenine34) deaminase [EC:3.5.4.33]	1	1	1	1	1	1	1	1	1	1	1	1	1	1	1	1	1	1
K11996	MOCS3, UBA4, moeB; adenylyltransferase and sulfurtransferase	0	0	0	0	0	1	0	1	0	0	0	0	0	0	1	1	0	0
K12111	ebgA; evolved beta-galactosidase subunit alpha [EC:3.2.1.23]	0	0	0	0	1	0	1	0	0	0	0	0	0	0	0	0	0	0
K12265	norW; nitric oxide reductase FlRd-NAD(+) reductase [EC:1.18.1.-]	0	0	0	0	0	0	0	0	0	0	0	0	0	1	0	0	0	0
K12268	asp1; accessory secretory protein Asp1	0	0	0	0	0	0	0	0	0	1	0	1	1	1	0	0	0	0
K12269	asp2; accessory secretory protein Asp2	0	0	0	0	0	0	0	0	0	1	0	1	1	1	0	0	0	0
K12270	asp3; accessory secretory protein Asp3	0	0	0	0	0	0	0	0	0	1	0	1	1	1	0	0	0	0
K12292	ABCC-BAC.COMA, comA; ATP-binding cassette, subfamily C, bacterial, competence factor transporting protein [EC:3.4.22.-]	0	0	0	0	0	0	1	0	0	0	1	0	0	0	0	0	0	0
K12308	bgaB, lacA; beta-galactosidase [EC:3.2.1.23]	2	1	0	0	0	0	1	1	0	1	0	0	0	0	1	1	0	0
K12373	HEXA_B; hexosaminidase [EC:3.2.1.52]	0	0	0	0	1	0	0	1	0	0	0	0	0	1	0	0	1	0
K12410	npdA; NAD-dependent deacetylase [EC:3.5.1.-]	1	1	1	1	1	1	3	1	0	1	1	1	1	1	1	1	1	1
K12555	pbp2A; penicillin-binding protein 2A [EC:2.4.1.129 2.3.2.-]	1	1	1	1	1	1	1	1	1	1	1	1	1	1	1	1	1	1
K12573	rnr, vacB; ribonuclease R [EC:3.1.-.-]	1	1	1	1	1	1	1	1	1	1	1	1	1	1	1	1	1	1
K12574	rnj; ribonuclease J [EC:3.1.-.-]	2	2	2	2	2	2	2	2	2	2	2	2	2	2	2	2	2	2
K12700	rihC; non-specific riboncleoside hydrolase [EC:3.2.-.-]	1	1	1	1	0	1	0	0	0	1	1	1	1	1	1	0	1	0
K12941	abgB; aminobenzoyl-glutamate utilization protein B	0	0	0	0	0	0	1	0	0	0	0	0	0	0	0	0	0	0
K12960	mtaD; 5-methylthioadenosine/S-adenosylhomocysteine deaminase [EC:3.5.4.31 3.5.4.28]	0	0	0	0	0	0	1	0	0	0	0	0	0	0	0	0	0	0
K12990	K12990, rfbF; rhamnosyltransferase [EC:2.4.1.-]	0	0	0	1	0	0	0	0	0	1	0	0	0	0	0	1	0	0
K12997	rgpB; rhamnosyltransferase [EC:2.4.1.-]	0	0	0	0	0	0	1	0	0	0	0	0	0	0	0	0	0	0
K13012	wbqP; O-antigen biosynthesis protein WbqP	0	0	0	0	0	1	0	0	0	2	0	0	0	0	0	1	0	0
K13038	coaBC, dfp; phosphopantothenoylcysteine decarboxylase / phosphopantothenate--cysteine ligase [EC:4.1.1.36 6.3.2.5]	1	1	1	1	1	0	1	1	1	1	1	1	1	1	1	1	1	1
K13052	divIC, divA; cell division protein DivIC	1	1	1	1	1	0	1	1	1	1	1	1	1	1	0	1	0	1
K13252	ptcA; putrescine carbamoyltransferase [EC:2.1.3.6]	0	0	0	0	0	0	0	0	1	0	0	0	0	0	0	0	1	1
K13256	psiE; protein PsiE	0	0	0	1	1	0	1	0	0	0	0	0	0	0	1	1	0	0
K13292	lgt, umpA; phosphatidylglycerol:prolipoprotein diacylglycerol transferase [EC:2.-.-.-]	1	1	1	1	1	2	1	1	1	1	2	1	1	1	1	1	1	1
K13530	adaA; AraC family transcriptional regulator, regulatory protein of adaptative response / methylphosphotriester-DNA alkyltransferase methyltransferase [EC:2.1.1.-]	0	0	0	0	0	1	0	0	0	0	0	0	0	0	0	0	2	0
K13531	adaB; methylated-DNA-[protein]-cysteine S-methyltransferase [EC:2.1.1.63]	1	1	0	1	0	0	0	0	0	0	0	0	0	0	0	0	0	0
K13542	cobA-hemD; uroporphyrinogen III methyltransferase / synthase [EC:2.1.1.107 4.2.1.75]	0	0	0	0	0	1	0	0	0	0	0	0	0	0	1	0	0	0
K13590	dgcB; diguanylate cyclase	0	0	0	0	0	0	0	0	0	0	0	3	3	1	0	0	0	0
K13631	soxS; AraC family transcriptional regulator, transcriptional activator of the superoxide response regulon	1	0	0	0	0	0	0	0	0	0	0	0	0	0	0	0	0	0
K13638	zntR; MerR family transcriptional regulator, Zn(II)-responsive regulator of zntA	0	0	0	1	0	0	0	0	0	0	0	0	0	0	0	0	0	0
K13640	hspR; MerR family transcriptional regulator, heat shock protein HspR	0	0	0	0	0	0	0	0	0	0	0	1	1	0	0	0	0	0
K13678	cpoA; monoglucosyldiacylglycerol glycosyltransferase [EC:2.4.1.-]	1	1	1	1	1	1	1	1	0	1	1	1	1	1	1	1	1	1
K13694	spr; lipoprotein Spr	1	0	0	0	0	0	0	0	0	0	0	0	0	0	0	0	0	0
K13727	padC; phenolic acid decarboxylase [EC:4.1.1.-]	0	0	0	0	0	1	0	1	1	0	1	1	1	1	0	0	0	1
K13789	GGPS; geranylgeranyl diphosphate synthase, type II [EC:2.5.1.1 2.5.1.10 2.5.1.29]	1	0	1	1	1	1	1	1	1	1	1	1	1	1	1	1	1	1
K13919	pduD; propanediol dehydratase medium subunit [EC:4.2.1.28]	0	0	0	0	0	1	0	0	0	0	0	0	0	0	1	0	0	1
K13920	pduE; propanediol dehydratase small subunit [EC:4.2.1.28]	0	0	0	0	0	1	0	0	0	0	0	0	0	0	1	0	0	1
K13921	pduQ; 1-propanol dehydrogenase	0	0	0	0	0	1	0	0	0	0	0	0	0	0	1	0	0	1
K13922	pduP; propionaldehyde dehydrogenase	0	0	0	0	0	1	0	0	0	0	0	0	0	0	1	0	0	1
K13923	pduL; phosphate propanoyltransferase [EC:2.3.1.222]	0	0	0	0	0	1	0	0	0	0	0	0	0	0	1	0	0	1
K13953	adhP; alcohol dehydrogenase, propanol-preferring [EC:1.1.1.1]	0	0	0	0	0	0	0	0	1	1	2	1	1	2	2	2	2	1
K13954	yiaY; alcohol dehydrogenase [EC:1.1.1.1]	0	0	0	0	0	0	0	0	0	0	0	0	0	1	0	0	0	0
K13993	HSP20; HSP20 family protein	1	1	1	1	2	2	2	1	1	0	1	1	1	1	1	1	2	1
K14155	patB, malY; cystathione beta-lyase [EC:4.4.1.8]	1	1	1	0	1	1	2	3	0	0	1	1	1	1	1	1	1	1
K14188	dltC; D-alanine--poly(phosphoribitol) ligase subunit 2 [EC:6.1.1.13]	1	1	1	1	1	0	1	2	1	1	0	1	1	1	1	1	1	1
K14205	mprF, fmtC; phosphatidylglycerol lysyltransferase [EC:2.3.2.3]	0	0	0	0	1	1	1	1	1	0	0	0	0	0	1	1	1	1
K14333	DHBD; 2,3-dihydroxybenzoate decarboxylase [EC:4.1.1.46]	0	0	0	0	0	0	0	0	0	0	1	0	0	1	0	0	0	0
K14540	rbgA; ribosome biogenesis GTPase A	1	1	1	1	1	1	1	1	1	1	1	1	1	1	1	1	1	1
K14588	cueO; blue copper oxidase	0	0	0	0	0	1	0	0	0	0	0	0	0	0	0	0	0	0
K14652	ribBA; 3,4-dihydroxy 2-butanone 4-phosphate synthase / GTP cyclohydrolase II [EC:4.1.99.12 3.5.4.25]	0	0	0	0	0	0	0	1	0	0	0	1	1	1	1	1	1	1
K14761	ybcJ; ribosome-associated protein	1	1	1	1	0	0	0	0	0	1	1	1	1	1	0	1	0	0
K14977	ylbA; ureidoglycine aminohydrolase [EC:3.5.3.-]	0	0	0	0	0	0	0	0	0	0	0	0	0	0	0	1	0	0
K14982	ciaH; two-component system, OmpR family, sensor histidine kinase CiaH [EC:2.7.13.3]	0	0	0	0	1	1	1	0	0	0	0	0	0	0	0	0	1	1
K14983	ciaR; two-component system, OmpR family, response regulator CiaR	0	0	0	0	0	1	0	0	0	0	0	0	0	0	0	0	1	0
K15051	K15051, endA; DNA-entry nuclease	3	1	2	2	1	2	2	3	4	2	2	2	2	2	1	2	2	2
K15342	cas1; CRISP-associated protein Cas1	0	1	1	0	1	2	0	0	0	0	0	0	0	1	0	2	1	0
K15524	mngB; mannosylglycerate hydrolase [EC:3.2.1.170]	0	0	0	0	0	0	2	0	0	0	0	0	0	0	0	0	0	0
K15545	mlc; transcriptional regulator of PTS gene	0	0	0	0	0	0	0	0	0	0	1	0	0	0	0	0	1	0
K15551	tauA; taurine transport system substrate-binding protein	0	0	0	0	0	0	1	0	0	0	0	0	0	0	0	0	0	0
K15552	tauC; taurine transport system permease protein	0	0	0	0	0	0	1	0	0	0	0	0	0	0	0	0	0	0
K15553	ssuA; sulfonate transport system substrate-binding protein	0	0	0	0	1	1	1	0	0	1	1	0	0	0	0	0	0	0
K15554	ssuC; sulfonate transport system permease protein	0	0	0	0	1	0	1	0	0	1	1	0	0	0	0	0	0	0
K15555	ssuB; sulfonate transport system ATP-binding protein [EC:3.6.3.-]	0	0	0	0	1	1	1	0	0	1	1	0	0	0	0	0	0	0
K15580	oppA, mppA; oligopeptide transport system substrate-binding protein	5	2	3	0	4	2	4	2	2	0	0	1	1	0	0	0	6	4
K15581	oppB; oligopeptide transport system permease protein	1	1	1	0	2	1	2	1	1	0	0	0	0	0	0	0	1	1
K15582	oppC; oligopeptide transport system permease protein	1	1	1	0	2	1	2	1	1	0	0	0	0	0	0	0	1	1
K15583	oppD; oligopeptide transport system ATP-binding protein	1	1	1	0	2	1	2	1	1	0	0	0	0	0	0	0	1	1
K15634	gpmB; probable phosphoglycerate mutase [EC:5.4.2.12]	7	6	5	5	6	5	6	8	3	5	6	7	7	8	6	4	7	6
K15738	uup; ATP-binding cassette, subfamily F, uup	0	0	0	0	1	1	1	1	1	1	1	1	1	1	1	1	1	1
K15770	cycB, ganO; arabinogalactan oligomer / maltooligosaccharide transport system substrate-binding protein	1	1	0	1	0	0	0	1	0	0	0	0	0	0	0	0	0	0
K15771	ganP; arabinogalactan oligomer / maltooligosaccharide transport system permease protein	1	1	0	1	0	0	0	1	0	0	0	0	0	0	0	0	0	0
K15772	ganQ; arabinogalactan oligomer / maltooligosaccharide transport system permease protein	1	1	1	1	0	0	0	1	0	0	0	0	0	0	0	0	0	0
K15861	fixK; CRP/FNR family transcriptional regulator, nitrogen fixation regulation protein	0	0	0	0	0	0	0	0	0	0	1	0	0	0	0	0	0	0
K15922	yihQ; alpha-glucosidase [EC:3.2.1.20]	0	0	0	0	0	0	0	0	0	1	1	1	1	1	0	0	0	0
K15975	K15975; glyoxalase family protein	0	0	0	0	2	1	2	0	0	0	0	0	0	0	0	0	0	0
K15986	ppaC; manganese-dependent inorganic pyrophosphatase [EC:3.6.1.1]	1	1	1	1	1	1	1	1	1	1	1	1	1	1	1	1	1	1
K16012	cydC; ATP-binding cassette, subfamily C, bacterial CydC	0	0	0	1	1	1	1	1	0	1	1	0	0	1	1	1	1	1
K16013	cydD; ATP-binding cassette, subfamily C, bacterial CydD	0	0	0	1	1	1	1	1	0	1	1	0	0	1	1	1	1	0
K16137	nemR; TetR/AcrR family transcriptional regulator, transcriptional repressor for nem operon	0	0	0	0	0	1	0	0	1	0	0	0	0	0	0	0	0	0
K16169	pbuX; xanthine permease	1	1	1	1	1	1	1	1	1	1	1	1	1	1	1	1	1	1
K16203	dppA1; D-amino peptidase [EC:3.4.11.-]	0	0	1	0	0	0	0	0	0	0	0	0	0	0	0	0	0	0
K16209	lacS, galP, rafP; lactose/raffinose/galactose permease	1	1	1	0	0	2	0	2	1	1	2	1	1	2	2	1	2	1
K16210	togT, rhiT; oligogalacturonide transporter	0	0	0	0	0	0	1	0	0	0	1	1	1	1	0	0	1	0
K16211	malY, malT; maltose/moltooligosaccharide transporter	1	0	0	1	0	0	0	3	0	1	2	1	1	2	2	2	2	2
K16264	czcD, zitB; cobalt-zinc-cadmium efflux system protein	1	1	1	1	1	1	1	1	0	1	1	1	1	1	1	1	1	1
K16299	eexD; ATP-binding cassette, subfamily C, bacterial EexD	0	0	0	0	0	0	1	0	0	0	0	0	0	0	0	0	0	0
K16321	gntP; high-affinity gluconate transporter	0	0	0	0	0	0	0	0	0	0	0	0	0	1	0	0	0	0
K16323	yxjA, nupG; purine nucleoside transport protein	0	0	0	0	0	1	0	1	1	1	1	1	1	1	1	1	1	1
K16326	yeiL; CRP/FNR family transcriptional regulator, putaive post-exponential-phase nitrogen-starvation regulator	0	0	0	0	0	0	0	0	0	0	0	0	0	0	0	0	0	1
K16328	psuK; pseudouridine kinase [EC:2.7.1.83]	0	0	0	0	0	0	0	0	1	1	1	1	1	1	0	0	0	0
K16509	spxA; regulatory protein spx	1	1	1	1	1	2	1	2	1	1	1	1	1	1	1	1	3	2
K16511	mecA1_2; adapter protein MecA 1/2	1	1	1	1	1	1	1	1	1	1	1	1	1	1	1	1	1	1
K16785	ecfT; energy-coupling factor transport system permease protein	3	5	4	3	2	1	3	3	2	3	2	2	2	2	2	2	4	3
K16786	ecfA1; energy-coupling factor transport system ATP-binding protein [EC:3.6.3.-]	2	3	3	1	1	1	1	3	1	3	2	1	1	2	1	1	3	2
K16787	ecfA2; energy-coupling factor transport system ATP-binding protein [EC:3.6.3.-]	2	4	3	3	2	1	3	1	2	1	1	2	2	2	2	2	3	2
K16789	thiT; thiamine transporter	0	0	0	0	1	1	1	0	1	0	0	0	0	0	0	0	0	0
K16898	addA; ATP-dependent helicase/nuclease subunit A [EC:3.1.-.- 3.6.4.12]	1	1	1	1	1	1	1	1	1	1	1	1	1	1	1	1	1	1
K16899	addB; ATP-dependent helicase/nuclease subunit B [EC:3.1.-.- 3.6.4.12]	1	1	1	1	1	1	1	1	1	1	1	1	1	1	1	1	1	1
K16921	ytrB; acetoin utilization transport system ATP-binding protein	0	0	0	0	0	0	0	0	0	0	0	1	1	0	0	0	0	0
K16923	qrtT; energy-coupling factor transport system substrate-specific component	0	1	1	0	0	1	0	1	1	0	0	1	1	1	0	0	1	0
K16924	mtsT; energy-coupling factor transport system substrate-specific component	1	1	1	1	0	0	1	1	0	0	0	0	0	0	0	0	0	0
K16925	ykoE; energy-coupling factor transport system substrate-specific component	1	0	1	1	1	0	1	1	0	1	1	2	2	2	1	1	2	1
K16926	htsT; energy-coupling factor transport system substrate-specific component	0	0	0	0	0	0	0	0	0	1	0	0	0	1	0	0	0	0
K16927	cbrT; energy-coupling factor transport system substrate-specific component	0	1	0	0	0	0	0	0	1	0	0	0	0	0	0	0	1	1
K16957	tcyK; L-cystine transport system substrate-binding protein	0	0	0	0	0	0	1	0	0	0	0	0	0	1	0	1	0	0
K16958	tcyL; L-cystine transport system permease protein	0	0	0	0	0	0	1	0	0	0	0	0	0	1	0	0	0	0
K16959	tcyM; L-cystine transport system permease protein	0	0	0	0	0	0	1	0	0	0	0	0	0	0	0	1	0	0
K16960	tcyN; L-cystine transport system ATP-binding protein [EC:3.6.3.-]	0	0	0	0	0	0	1	0	0	0	0	0	0	0	0	1	0	0
K16961	yxeM; putative amino-acid transport system substrate-binding protein	0	0	0	0	0	0	0	0	0	0	0	2	2	0	0	0	0	0
K16962	yxeN; putative amino-acid transport system permease protein	0	0	0	0	0	0	0	0	0	0	0	1	1	0	0	0	0	0
K16963	yxeO; putative amino-acid transport system ATP-binding protein [EC:3.6.3.-]	0	0	0	0	0	0	0	0	0	0	0	1	1	0	0	0	0	0
K17074	lysX2; putative lysine transport system permease protein	1	1	1	1	1	0	1	0	0	0	0	0	0	0	0	0	0	0
K17076	K17076, lysY; putative lysine transport system ATP-binding protein [EC:3.6.3.-]	1	1	1	1	1	0	1	0	0	0	0	0	0	0	0	0	0	0
K17195	alsE; D-allulose-6-phosphate 3-epimerase [EC:5.1.3.-]	0	0	0	0	0	0	1	0	0	0	0	0	0	0	0	0	0	0
K17318	K17318, lplA; putative aldouronate transport system substrate-binding protein	0	0	0	0	0	0	0	1	0	0	0	0	0	0	0	0	0	0
K17319	lplB; putative aldouronate transport system permease protein	0	0	0	0	0	0	0	1	0	0	0	0	0	0	0	0	0	0
K17320	lplC; putative aldouronate transport system permease protein	0	0	0	0	0	0	0	1	0	0	0	0	0	0	0	0	0	0
K17677	IRC3; ATP-dependent helicase IRC3 [EC:3.6.4.-]	2	1	2	1	0	0	0	0	0	0	0	0	0	0	1	2	1	0
K17686	copA, ATP7; Cu+-exporting ATPase [EC:3.6.3.54]	1	1	1	1	0	2	0	1	1	1	1	1	1	1	1	1	1	1
K17722	preT; dihydropyrimidine dehydrogenase (NAD+) subunit PreT [EC:1.3.1.1]	0	0	0	0	0	0	0	0	0	1	0	0	0	0	1	0	0	0
K17723	preA; dihydropyrimidine dehydrogenase (NAD+) subunit PreA [EC:1.3.1.1]	0	0	0	0	0	0	0	0	0	1	0	0	0	0	1	0	0	0
K17759	AIBP, nnrE; NAD(P)H-hydrate epimerase [EC:5.1.99.6]	0	0	0	0	0	0	0	0	0	0	0	0	0	0	0	0	1	0

## Sheet: sheet2(Pathway)
Pathway definition	L. acidophilus NCFM	L. helveticus DPC4571	L. bulgaricus ATCC11842	L. gasseri ATCC33323	L. casei ATCC334	L. coryniformis CECT 5711	L. rhamnosus GG	L. plantarum WCFS1	L. sakei 23K	L. oligofermentans DSM15707	L. hokkaidonensis LOOC260	L. vaccinostercus DSM20634	L. vaccinostercus DSM15802	L. suebicus KCTC3549	L. reuteri JCM1112	L. fermentum IFO3956	L. buchneri CD034	L. brevis ATCC367
Glycolysis / Gluconeogenesis	20	15	16	17	25	22	24	23	24	20	20	21	21	22	20	19	20	20
Citrate cycle (TCA cycle)	6	4	1	2	10	6	10	10	7	6	6	9	9	9	5	5	5	5
Pentose phosphate pathway	16	13	13	13	20	17	21	17	17	15	17	20	20	18	14	14	17	18
Pentose and glucuronate interconversions	2	2	2	2	7	5	11	8	6	9	12	14	14	14	4	7	11	13
Fructose and mannose metabolism	12	11	11	13	20	23	28	24	14	8	8	8	8	12	3	6	8	6
Galactose metabolism	14	12	8	20	26	18	26	22	12	16	13	13	13	13	14	14	12	11
Ascorbate and aldarate metabolism					4		4	3		5		4	4	4			1
Fatty acid biosynthesis	2	11	11	2	11	10	11	12	11	7	11	11	11	11	11	12	11	11
Fatty acid degradation	3	1	2	2	3	2	2	2	4	3	4	4	4	5	4	4	6	5
Synthesis and degradation of ketone bodies	2	2	2	2	3	2	3	1	2	1	1	1	1	1	2	2	2	2
Primary bile acid biosynthesis	1			1	1		1	1	1	1	1	1	1	1	1	1	1	1
Secondary bile acid biosynthesis	1			1	1		1	1	1	1	1	1	1	1	1	1	1	1
Ubiquinone and other terpenoid-quinone biosynthesis	1			2	1	8	4	5	2	3	4	2	2	3	5	6	4	6
Steroid hormone biosynthesis											1	1	1	1			1	1
Oxidative phosphorylation	11	10	11	12	17	14	14	14	10	13	13	11	11	14	14	14	14	13
Photosynthesis	8	8	8	8	8	7	8	8	8	8	8	8	8	8	8	8	8	8
Purine metabolism	43	44	45	35	48	44	48	49	47	49	48	49	49	49	48	48	51	43
Pyrimidine metabolism	35	37	37	36	41	35	42	37	42	43	40	41	41	41	43	37	40	40
Alanine, aspartate and glutamate metabolism	14	13	13	13	19	18	18	19	12	16	19	21	21	20	17	15	18	13
Tetracycline biosynthesis		4	4		4	4	4	4	4	4	4	4	4	4	4	4	4	4
Glycine, serine and threonine metabolism	11	8	9	9	14	15	13	17	10	12	17	17	17	18	9	14	16	7
Cysteine and methionine metabolism	14	15	11	7	14	19	14	19	5	10	17	17	17	17	13	14	15	5
Valine, leucine and isoleucine degradation	3	3	3	2	8	3	6	4	4	4	4	5	5	5	3	5	6	5
Valine, leucine and isoleucine biosynthesis	1	1	1		3	10	2	2	2	2	2	9	9	9	1	5	2	1
Lysine biosynthesis	12	11	6	6	13	13	13	14	3	13	13	13	13	13	12	13	13	3
Lysine degradation	2	2	1	2	2		2	1	1	1	1	1	1	1	2	2	2	2
Penicillin and cephalosporin biosynthesis	1	1	1	1	1		1	1	1	1	1	2	2	1			1	1
beta-Lactam resistance	9	8	9	4	11	8	11	9	10	4	4	7	7	5	3	2	9	9
Arginine and proline metabolism	4	3	3	5	10	14	10	14	8	12	13	15	15	15	12	17	20	9
Histidine metabolism	1	1	1		13	9	13	12	1	1	12	11	11	14	2	11	12	1
Tyrosine metabolism	6	3	2	2	6	7	6	9	6	6	9	10	10	10	8	7	11	7
Phenylalanine metabolism	1				2	2	3	2	1	2	3	3	3	2	2	4	5	3
Chlorocyclohexane and chlorobenzene degradation							1	1	1									1
Benzoate degradation	5	3	3	4	5	2	5	4	5	5	6	4	4	5	6	5	6	6
Bisphenol degradation					1	1	1	1	2		1			1				1
Tryptophan metabolism	1	1	1	1	2		2	1	2	1					1	2	2	3
Phenylalanine, tyrosine and tryptophan biosynthesis		1	1		8	18	8	16	7	2	16	17	17	17		5	19
Novobiocin biosynthesis					1	3	1	2			2	3	3	3		2	3
beta-Alanine metabolism							1	3		3	1	1	1	2	3	1	1	1
Taurine and hypotaurine metabolism	2	2	2	2	3	2	2	3	2	2	3	2	2	3	2	2	2	4
Phosphonate and phosphinate metabolism	1	1	1		1	1	1	3	1	1	1	3	3	1	1	1	1	1
Selenocompound metabolism	4	6	5	2	7	10	7	10	3	4	7	6	6	6	5	6	6	3
Cyanoamino acid metabolism	3	2	2	4	3	3	3	3	2	2	3	3	3	3	3	2	3	4
D-Glutamine and D-glutamate metabolism	3	3	3	4	2	3	2	3	3	3	3	3	3	3	4	3	3	3
D-Alanine metabolism	4	4	4	4	4	3	4	4	4	4	2	4	4	4	4	4	4	4
Glutathione metabolism	5	5	4	5	8	8	8	6	6	4	6	7	7	7	5	6	7	7
Starch and sucrose metabolism	17	9	6	12	18	18	21	18	9	10	13	12	12	13	11	11	13	11
N-Glycan biosynthesis					1		1										1
Other glycan degradation	1	1	1		3	1	2	4	1	1	2	2	2	3	1	1	2	2
Amino sugar and nucleotide sugar metabolism	22	21	18	23	22	24	25	28	24	25	21	23	23	25	15	17	21	22
Streptomycin biosynthesis	1	1	4	5	7	7	8	8	4	7	3	7	7	6	5	7	4	3
Polyketide sugar unit biosynthesis			2	4	4	4	4	4	1	4		4	4	2	2	4	1
Butirosin and neomycin biosynthesis			1		1	1	1	1	1	1	1	1	1	1	1	1	1	1
Glycosaminoglycan degradation					1		1	1			1	1	1	2			2	1
Lipopolysaccharide biosynthesis		1								1					1	1
Peptidoglycan biosynthesis	13	12	14	14	15	14	15	14	15	13	13	14	14	13	13	14	14	13
Glycerolipid metabolism	9	5	5	6	9	13	9	12	9	9	9	9	9	9	15	10	10	15
Inositol phosphate metabolism	1	1	1	1	2	2	10	4	2	2	2	2	2	3	2	2	2	2
Glycerophospholipid metabolism	10	9	9	9	10	13	10	11	11	10	10	10	10	10	9	9	10	10
Arachidonic acid metabolism					1	1	1	1			1	1	1	1			1	1
Linoleic acid metabolism					1	1	1	1	1		1			1
Sphingolipid metabolism	2	1	1	1	1	2	1	2	2	2	3	3	3	3	2	2	2	3
Glycosphingolipid biosynthesis - globo series	1			1	2	1	1	2	1	1	1	1	1	2	1	1	2	1
Glycosphingolipid biosynthesis - ganglio series					1			1						1			1
Pyruvate metabolism	16	14	16	13	27	23	25	23	24	17	21	21	21	22	19	18	24	20
Dioxin degradation	2	1	2	2	2	1	2	2	2	2	2	2	2	2	2	2	2	2
Xylene degradation	3	1	2	2	2	1	3	3	3	2	3	3	3	2	3	3	3	3
Toluene degradation	1						1	1	1		1	1	1		1	1	1	1
Polycyclic aromatic hydrocarbon degradation	1	1	1		1	1	1	1	2	1	1	1	1	1	1		1	1
Chloroalkane and chloroalkene degradation	2		1	1	3	3	3	4	5	3	4	3	3	5	3	3	4	4
Naphthalene degradation	2		1	1	2	2	1	2	3	3	3	3	3	4	3	3	4	3
Aminobenzoate degradation	3	3	2	2	4	3	4	3	4	3	4	3	3	4	3	3	4	4
Glyoxylate and dicarboxylate metabolism	5	3	4	6	7	8	6	8	7	4	8	9	9	10	6	5	9	7
Propanoate metabolism	4	8	8	4	10	10	11	9	9	8	8	9	9	8	10	9	9	9
Ethylbenzene degradation	1	1			1	1	1	1	1	1	1	1	1	1	1		1	1
Styrene degradation					1		1			1						1	1	1
Butanoate metabolism	4	3	3	4	10	8	8	9	8	10	12	10	10	11	9	10	11	10
C5-Branched dibasic acid metabolism					2	6	2	2	2	2	2	4	4	4	2	4	2	2
One carbon pool by folate	9	8	7	7	10	9	10	10	9	9	10	10	10	10	9	9	10	7
Methane metabolism	10	10	9	9	9	14	9	12	10	9	9	10	10	9	7	8	13	8
Carbon fixation in photosynthetic organisms	10	8	8	9	10	11	11	9	9	7	7	7	7	7	7	7	8	6
Carbon fixation pathways in prokaryotes	8	13	12	8	14	15	13	12	10	12	13	15	15	15	11	11	14	10
Thiamine metabolism	5	5	4	5	8	6	9	8	8	8	8	8	8	8	8	9	9	7
Riboflavin metabolism	1	1	1	1	1	1	1	4	1	1	1	2	2	5	5	5	5	5
Vitamin B6 metabolism	3	2	1	2	2	3	2	3	1	3	3	5	5	5		3	3	1
Nicotinate and nicotinamide metabolism	5	6	7	6	5	4	6	6	6	7	9	8	8	9	7	5	8	7
Pantothenate and CoA biosynthesis	6	7	6	5	8	10	7	10	7	10	7	10	10	10	9	8	8	7
Biotin metabolism	1	5	5	1	4	3	4	5	5	2	5	5	5	5	5	5	5	5
Lipoic acid metabolism					1		1	1	1	1	1	1	1	1	1	1	1	1
Folate biosynthesis	2	5	5	2	2	8	2	10	6	6	6	6	6	6	8	10	5	2
Retinol metabolism	1				1	1		1	2	2	2	2	2	2	2	2	3	2
Porphyrin and chlorophyll metabolism					2	25	3	1	1	1	1	1	1	2	24	1	2	1
Terpenoid backbone biosynthesis	10	8	9	11	12	10	12	12	10	11	10	9	9	10	12	12	11	11
Limonene and pinene degradation	1	1			1	1	1	1	2	1	1	1	1	1	1		1	1
Carotenoid biosynthesis								2								1
Zeatin biosynthesis	1	1	1	1	1	1	1	1	1	1	1	1	1	1	1	1	1	1
Nitrogen metabolism	1	2	2	1	4	12	5	8	2	3	3	5	5	5	7	9	3	3
Sulfur metabolism	2	3	1		5	14	7	6		5	6	3	3	3	3	3	2
Caprolactam degradation	1						1	1	1		1	1	1		1	1	1	1
Phenylpropanoid biosynthesis				1	1		1				1	1	1	1			1	1
Flavone and flavonol biosynthesis							1				1	1	1	1			1	1
Stilbenoid, diarylheptanoid and gingerol biosynthesis									1
Isoquinoline alkaloid biosynthesis						1						1	1	1			1
Tropane, piperidine and pyridine alkaloid biosynthesis					1	2	1	1			1	2	2	2		1	2	1
Aminoacyl-tRNA biosynthesis	25	25	25	25	26	23	26	26	25	24	26	25	25	25	25	25	25	25
Metabolism of xenobiotics by cytochrome P450	1				1	1		1	2	2	2	2	2	2	2	2	3	2
Drug metabolism - cytochrome P450	1				1	1		1	2	2	2	2	2	2	2	2	3	2
Drug metabolism - other enzymes	5	5	6	5	6	5	7	5	5	5	7	7	7	7	5	4	6	7
Biosynthesis of unsaturated fatty acids	1	1	1	1	2	1	2	1	1	1	1	1	1	1	1	1	1	1
Biosynthesis of ansamycins	1					1	1	1		1	1	1	1	1		1		1
Biosynthesis of siderophore group nonribosomal peptides						1
Nonribosomal peptide structures	1	1	1	1	1	1	1	1	1	1	1	1	1	1	1	1	1	1
Biosynthesis of vancomycin group antibiotics				1	1	1	1	1	1	1		1	1	1	1	1	1
Carbon metabolism	34	35	32	27	47	48	47	46	40	40	46	51	51	50	37	38	46	40
2-Oxocarboxylic acid metabolism	3	3	3	2	4	19	4	9	1	4	7	18	18	18	3	12	10	1
Fatty acid metabolism	3	12	12	3	12	10	12	12	12	7	12	12	12	12	12	13	13	13
Degradation of aromatic compounds	5	1	2	3	4	2	4	6	6	5	6	6	6	6	6	6	7	6
Biosynthesis of amino acids	40	37	29	24	68	94	66	84	31	46	78	91	91	90	39	70	79	26
ABC transporters	43	33	33	33	63	57	65	68	41	37	53	39	39	36	37	28	45	41
Two-component system	16	13	9	9	24	26	25	33	20	19	22	20	19	13	22	18	17	16
Bacterial chemotaxis	1				1					1	1
Phosphotransferase system (PTS)	15	9	11	19	32	22	30	30	14	12	6	11	11	14	3	7	7	5
Ribosome biogenesis in eukaryotes	1	1	1	1	1	1	1	1	1	1	1	1	1	1	1	1	1	1
Ribosome	52	51	53	53	53	40	53	53	53	53	53	53	53	52	53	53	52	53
RNA transport	2	2	2	2	2	2	2	2	2	2	2	2	2	2	2	2	2	2
RNA degradation	7	7	8	7	8	9	8	9	7	7	7	8	8	8	8	8	8	8
RNA polymerase	5	5	5	5	5	4	5	5	5	5	5	5	5	5	5	5	5	5
DNA replication	14	14	14	14	14	14	14	14	15	15	15	15	15	15	14	15	14	14
Protein export	10	10	10	9	10	9	10	10	10	9	10	9	9	10	9	10	10	9
Bacterial secretion system	8	8	8	7	9	8	8	9	8	7	9	7	7	8	7	8	8	8
PPAR signaling pathway	1				1	1	1	1	1	1	1	1	1	1	1	1	1	1
Base excision repair	9	9	8	9	11	11	11	11	11	7	9	9	9	8	9	8	10	11
Nucleotide excision repair	7	7	7	7	7	7	7	7	7	7	7	7	7	7	7	7	7	7
Mismatch repair	17	17	16	16	16	15	16	17	17	17	16	16	16	16	16	16	16	17
Homologous recombination	19	19	19	19	19	19	19	19	19	19	19	19	19	19	19	19	19	19
MAPK signaling pathway - yeast						1			1								1	1
HIF-1 signaling pathway	3	2	2	2	4	2	4	4	4	4	4	4	4	4	4	4	4	4
FoxO signaling pathway					1			1	2									1
Phosphatidylinositol signaling system	1		1	1	3	3	3	3	3	3	3	3	3	3	3	3	3	3
Cell cycle - Caulobacter	10	10	10	10	9	10	10	10	10	10	10	12	12	11	10	10	10	10
Meiosis - yeast												1	1
Sulfur relay system	3	3	3	3	3	7	3	8	3	3	3	3	3	3	6	8	5	3
Protein processing in endoplasmic reticulum	1	1	1	1	1	1	1	1	1		1	1	1	1	1	1	1	1
Lysosome					1		1	1			2	2	2	3			2	2
Peroxisome	1	1	2	1	2	2	2	3	3	1	2	2	2	3	1	2	1	2
RIG-I-like receptor signaling pathway								1
Plant-pathogen interaction	2	1	1	1	2	2	2	2	2	2	2	2	2	2	2	2	2	2
Glutamatergic synapse	1	1	1	2	1	1	1	1	1	1	1	1	1	1	2	1	1	1
GABAergic synapse	1	1	1	2	1	1	1	2	1	1	1	1	1	2	2	1	1	2
Insulin signaling pathway	1				2	1	2	1
Prolactin signaling pathway	1	1		1	1	1	1	1	1	1	1	1	1	1	1	1	1	1
Thyroid hormone synthesis	1	1		1	2	2	2	2	1		2	2	2	2	1	1	2	2
Type II diabetes mellitus	1	1	1	1	1	1	1	1	1	1	1	1	1	1	1	1	1	1
Type I diabetes mellitus	1	1	1	1	1	1	1	2	1	1	1	1	1	2	1	1	1	2
Proximal tubule bicarbonate reclamation				1											1
Carbohydrate digestion and absorption						1		1
Alzheimer's disease	1	1	1	1	1	1	1	1	1	1	1	1	1	1	1	1	1	1
Amyotrophic lateral sclerosis (ALS)								1	1									1
Huntington's disease					1				1
Morphine addiction								1									1
Vibrio cholerae pathogenic cycle	1	1	1	1	1	2	1	2		1	1	1	1	1	1	1	1	1
Salmonella infection														1
Legionellosis	2	2	2	2	2	2	2	2	2	2	2	2	2	2	2	2	2	2
Staphylococcus aureus infection	4	4	4	4	6	5	6	5	5	4		4	4	3	5	5	6	5
